# Supplementary material for: The Arabidopsis F-box protein FBW2 targets AGO1 for degradation to prevent spurious loading of illegitimate small RNA
Source: Cell Rep. 2022 Apr 13;39(2):110671. doi: 10.1016/j.celrep.2022.110671 (PMC9035678; doi:10.1016/j.celrep.2022.110671)
Supplement: Table S1. Proteins identified in control and coIP samples, related to Figure 2 [file mmc2.xlsx]

## Sheet: Suppl. Table X
Supplemental Table X:
Proteins identified in each control and co-IP samples were identified by Mascot algorithm and validated at FDR<1% (False-Discovery Rate).
Proteins were then relatively quantified by the total number of MS/MS spectra matching on the sequence (Spectral Count strategy).
After normalisation of the Spectral Count data matrix, a negative-binomial statistical test was performed to highlight significantly enriched FBW2 partners (Log2FoldChange > 1 and adjusted.pvalue < 0.05)
LEGEND:
# spectra (Basic Spectral Count)	= 1 spectrum
# spectra (BASIC Spectral Count)	= 2-5 spectra
# spectra (BASIC Spectral Count)	= 6-10 spectra
# spectra (BASIC Spectral Count)	= 11-30 spectra
# spectra (BASIC Spectral Count)	>= 31 spectra
Log2FC	Up-regulated in FBW2_10-3 condition (ratio>2)
pvalue/adjusted.pvalue	If <0,05
accession / description	SCF
accession / description	Argonaute
accession / description	CDC48
accession / description	Autophagy
accession / description	Proteasome
accession / description	Chaperone
			Basic spectral count (all peptides, shared and unique)
			Col0								FBW2
			BR1		BR2		BR3				BR1				BR2
											Line1		Line2		Line1		Line2			Statistics with R script (edgeR with DEseq2)
accession	description		TR1	TR2	TR1	TR2	TR1	TR2	TR3		TR1	TR2	TR1	TR2	TR1	TR2	TR1	TR2		Log2(FoldChange)	pvalue	adjusted.pvalue	-Log10(adjp)
AT4G02570.1 = Cullin 1	cullin 1, Symbols: ATCUL1, CUL1, AXR6		0	0	0	1	0	0	0		145	163	227	214	338	354	363	355		9.78009	1.16346e-134	2.66665e-131	130.574
AT4G08980.1 = FBW2	F-BOX WITH WD-40 2, Symbols: FBW2		0	0	0	0	0	1	0		83	87	189	164	158	176	259	240		9.10003	4.8368e-107	5.54297e-104	103.256
AT5G20570.2 = RBX1	RING-box 1, Symbols: ROC1, RBX1, H...		0	0	0	0	0	0	0		16	16	25	20	28	35	37	41		7.65152	3.80214e-38	8.71449e-36	35.0598
AT5G42190.1 = ASK2	E3 ubiquitin ligase SCF complex su...		0	0	0	0	0	0	0		17	28	25	18	25	29	27	30		7.53835	4.30382e-36	6.16523e-34	33.2101
AT3G13330.1	proteasome activating protein 200,...		0	0	0	0	0	0	0		10	12	15	14	27	31	50	33		7.4549	1.69604e-34	2.28666e-32	31.6408
AT1G75950.1 = ASK1	S phase kinase-associated protein ...		0	0	0	0	0	0	0		11	24	21	14	24	27	33	35		7.44881	1.95275e-34	2.4865e-32	31.6044
AT1G43140.1 = Cullin-like protein 1	Cullin family protein		0	0	0	0	0	0	0		9	1	15	11	20	20	24	24		6.83976	1.39726e-24	8.42767e-23	22.0743
AT1G02150.1	Tetratricopeptide repeat (TPR)-lik...		0	0	0	0	0	2	0		26	26	50	46	58	71	82	71		6.81486	1.40039e-54	1.0699e-51	50.9707
AT1G70320.1	ubiquitin-protein ligase 2, Symbol...		0	0	0	0	0	0	0		7	8	22	20	9	11	25	18		6.79922	3.78311e-24	2.11485e-22	21.6747
AT5G43900.3	myosin 2, Symbols: MYA2		0	0	0	0	0	0	0		6	6	12	13	16	19	27	21		6.79198	4.67214e-24	2.49036e-22	21.6037
AT1G75990.1	PAM domain (PCI/PINT associated mo...		0	0	0	0	0	0	0		9	10	13	13	12	15	24	21		6.76031	1.23494e-23	6.43292e-22	21.1916
AT4G11260.1	phosphatase-related, Symbols: ATSG...		0	0	0	0	0	0	0		8	7	15	13	13	14	18	24		6.69859	7.9389e-23	3.95564e-21	20.4028
AT1G16790.1	ribosomal protein-related		0	0	0	0	0	0	0		8	6	11	9	17	23	15	22		6.69173	1.01121e-22	4.93126e-21	20.307
AT2G27020.1	20S proteasome alpha subunit G1, S...		0	0	0	0	0	1	0		18	20	38	31	23	31	39	36		6.60234	4.43029e-38	9.23112e-36	35.0347
AT5G47040.1	lon protease 2, Symbols: LON2		0	0	0	0	0	0	1		19	20	52	39	16	23	33	28		6.57595	1.40525e-37	2.47756e-35	34.606
AT5G66140.1	proteasome alpha subunit D2, Symbo...		0	0	0	0	0	0	0		6	8	18	16	9	10	17	18		6.57048	3.16084e-21	1.44893e-19	18.839
AT1G04810.1	26S proteasome regulatory complex,...		0	0	0	0	0	0	0		6	4	17	13	9	11	20	12		6.42269	1.61699e-19	6.61812e-18	17.1793
AT4G16760.1	acyl-CoA oxidase 1, Symbols: ACX1,...		0	0	0	0	0	0	0		4	6	4	3	11	19	20	17		6.28226	5.64681e-18	1.99115e-16	15.7009
AT3G26340.1	N-terminal nucleophile aminohydrol...		0	0	0	0	0	0	0		6	5	11	9	10	14	16	12		6.27842	5.74817e-18	1.99618e-16	15.6998
AT1G55860.1	ubiquitin-protein ligase 1, Symbol...		0	0	0	0	0	0	0		6	6	13	14	7	8	12	13		6.21118	2.71562e-17	8.76649e-16	15.0572
AT5G42970.1	Proteasome component (PCI) domain ...		0	0	0	0	0	0	0		0	2	10	6	15	20	12	13		6.18957	6.14958e-16	1.78416e-14	13.7486
AT2G05840.1	20S proteasome subunit PAA2, Symbo...		0	0	0	0	0	2	0		28	27	38	35	34	38	35	29		6.14446	8.32781e-40	2.12081e-37	36.6735
AT1G79210.1	N-terminal nucleophile aminohydrol...		0	0	0	0	0	0	1		14	19	25	17	15	21	23	28		6.06499	1.32983e-28	1.05102e-26	25.9784
AT1G24510.1	TCP-1/cpn60 chaperonin family protein		0	0	0	0	0	0	0		6	10	13	10	6	6	10	8		6.02701	1.42516e-15	4.08309e-14	13.389
AT4G02480.1	AAA-type ATPase family protein		0	0	0	0	0	0	0		2	5	8	6	8	8	12	12		5.83638	5.10295e-14	1.37599e-12	11.8614
AT5G16070.1	TCP-1/cpn60 chaperonin family protein		0	0	0	0	0	0	0		4	7	12	13	2	4	9	8		5.8009	9.981e-14	2.66005e-12	11.5751
AT5G05780.1	RP non-ATPase subunit 8A, Symbols:...		0	0	0	0	0	0	0		5	6	10	11	6	5	8	7		5.77953	1.45937e-13	3.80099e-12	11.4201
AT3G05530.1	regulatory particle triple-A ATPas...		0	0	0	0	0	1	3		43	39	57	47	36	40	46	38		5.75752	3.73962e-45	1.71424e-42	41.7659
AT1G06220.2	Ribosomal protein S5/Elongation fa...		0	0	0	0	0	0	0		2	5	5	3	6	10	15	11		5.73556	2.90227e-13	7.47416e-12	11.1264
AT5G26360.1	TCP-1/cpn60 chaperonin family protein		0	0	0	0	0	0	0		4	4	9	8	4	3	13	8		5.63938	1.46417e-12	3.6477e-11	10.438
AT1G22920.1	COP9 signalosome 5A, Symbols: CSN5...		0	0	0	0	0	0	0		3	5	3	2	11	11	8	9		5.61833	2.09751e-12	5.11436e-11	10.2912
AT2G38380.1	Peroxidase superfamily protein		0	0	0	0	0	0	0		7	6	9	6	5	5	6	7		5.59855	2.94686e-12	7.10969e-11	10.1481
AT5G43810.1 = AGO10	Stabilizer of iron transporter Suf...		0	0	0	0	0	0	0		0	0	7	6	7	11	12	8		5.58337	5.06792e-12	1.1733e-10	9.93059
AT3G61415.1 = ASK21	SKP1-like 21, Symbols: ASK21, SK21		0	0	0	0	0	0	0		6	4	6	5	6	9	5	9		5.56749	4.75561e-12	1.11223e-10	9.95381
AT1G53850.1	20S proteasome alpha subunit E1, S...		0	0	0	0	1	1	0		18	17	27	25	25	17	25	22		5.55539	3.23446e-29	2.7457e-27	26.5613
AT3G14290.1	20S proteasome alpha subunit E2, S...		0	0	0	0	1	1	0		15	17	27	24	25	18	24	22		5.5218	1.21041e-28	9.90808e-27	26.004
AT4G28710.1	Myosin family protein with Dil dom...		0	0	0	0	0	0	0		2	3	3	3	6	10	10	11		5.49656	1.35014e-11	3.03385e-10	9.51801
AT5G25230.1	Ribosomal protein S5/Elongation fa...		0	0	0	0	0	0	0		1	4	4	2	6	8	13	10		5.49356	1.39909e-11	3.11332e-10	9.50678
AT3G51260.1	20S proteasome alpha subunit PAD1...		0	0	0	0	0	1	0		9	9	17	20	9	10	16	16		5.46044	4.89251e-20	2.0766e-18	17.6826
AT1G02090.1	Proteasome component (PCI) domain ...		0	0	0	0	0	0	0		6	4	4	6	8	8	5	5		5.45469	2.65843e-11	5.80298e-10	9.23635
AT4G16150.1	calmodulin binding;transcription r...		0	0	0	0	0	0	0		1	1	5	3	13	11	9	3		5.44922	3.1517e-11	6.8148e-10	9.16655
AT1G16470.1	proteasome subunit PAB1, Symbols: ...		0	0	0	0	0	0	2		15	18	24	20	14	20	23	28		5.42711	4.20245e-27	3.01001e-25	24.5214
AT3G06860.1	multifunctional protein 2, Symbols...		0	0	0	0	3	5	0		20	24	52	43	87	106	100	82		5.42135	4.68311e-15	1.29321e-13	12.8883
AT3G12800.1	short-chain dehydrogenase-reductas...		0	0	0	0	1	1	1		6	8	20	24	33	42	41	39		5.36153	5.32422e-32	6.10156e-30	29.2146
AT1G45000.1	AAA-type ATPase family protein		0	0	0	0	2	0	2		26	23	36	37	29	38	40	35		5.35602	7.12641e-37	1.16669e-34	33.933
AT5G43010.1	regulatory particle triple-A ATPas...		0	0	0	0	2	0	2		27	23	36	35	29	39	40	34		5.35138	8.77265e-37	1.34046e-34	33.8727
AT5G42220.1	Ubiquitin-like superfamily protein		0	0	0	0	0	0	0		6	11	7	7	2	2	3	3		5.29874	2.42551e-10	5.00834e-09	8.30031
AT1G08520.1	ALBINA 1, Symbols: ALB1, ALB-1V, V...		0	0	0	0	0	0	0		1	4	5	5	7	9	6	4		5.28909	2.69115e-10	5.4585e-09	8.26293
AT2G43460.1	Ribosomal L38e protein...		0	0	0	0	0	0	0		2	0	1	1	11	16	5	4		5.25456	1.14708e-06	1.22855e-05	4.91061
AT4G19210.1	RNAse l inhibitor protein 2, Symbo...		0	0	0	0	0	0	0		1	2	5	3	7	4	10	8		5.24194	4.87203e-10	9.4633e-09	8.02396
AT2G32730.1	26S proteasome regulatory complex,...		0	0	0	0	1	2	1		20	23	40	30	22	24	40	35		5.17613	1.45333e-33	1.75318e-31	30.7562
AT1G48410.2 = AGO1	Stabilizer of iron transporter Suf...		0	0	0	0	1	2	2		4	6	28	18	49	47	77	58		5.1555	1.70925e-05	0.000139914	3.85414
AT4G29010.1	Enoyl-CoA hydratase/isomerase fami...		0	1	1	1	1	4	1		29	18	35	28	74	102	95	99		5.15226	2.66512e-45	1.52712e-42	41.8161
AT2G45950.2 = ASK20	SKP1-like 20, Symbols: ASK20, SK20		0	0	0	0	0	0	0		5	3	3	3	5	5	5	8		5.14003	1.8409e-09	3.43037e-08	7.46466
AT3G15590.1	Tetratricopeptide repeat (TPR)-lik...		0	0	0	0	0	0	0		2	3	3	2	4	6	8	8		5.09694	3.08167e-09	5.51812e-08	7.25821
AT3G62010.1	unknown protein		0	0	0	0	0	0	0		1	0	2	1	10	8	8	5		5.06025	5.47955e-09	9.53725e-08	7.02058
AT2G20140.1	AAA-type ATPase family protein		0	0	0	0	1	1	2		21	19	32	33	15	25	33	33		5.02888	5.03459e-31	5.49489e-29	28.26
AT5G13680.1	IKI3 family protein, Symbols: ELO2...		0	0	0	0	0	0	0		1	3	3	2	8	7	3	7		5.02369	7.70775e-09	1.32828e-07	6.87671
AT1G09100.1	26S proteasome AAA-ATPase subunit ...		0	0	0	0	0	1	3		20	25	34	30	21	20	27	24		4.97199	4.63295e-30	4.82669e-28	27.3164
AT2G30490.1	cinnamate-4-hydroxylase, Symbols: ...		0	0	0	0	0	0	0		0	0	4	4	1	5	8	11		4.96977	1.60689e-08	2.68832e-07	6.57052
AT5G62810.1	peroxin 14, Symbols: PEX14, ATPEX1...		0	0	0	0	0	0	0		4	5	0	5	9	3	3	3		4.94463	1.98937e-08	3.28031e-07	6.48409
AT1G64520.1	regulatory particle non-ATPase 12A...		0	0	0	0	0	1	2		19	18	19	18	24	18	24	15		4.93649	4.96697e-25	3.1623e-23	22.5
AT1G48830.1	Ribosomal protein S7e family protein		0	0	0	0	0	0	0		3	3	4	1	3	5	8	4		4.89205	3.55491e-08	5.61921e-07	6.25032
AT4G36250.1	aldehyde dehydrogenase 3F1, Symbol...		0	0	0	0	0	0	0		1	1	4	4	2	3	9	7		4.88632	3.74495e-08	5.87905e-07	6.23069
AT4G33200.1	myosin, putative, Symbols: XI-I, A...		0	0	0	0	0	0	0		2	0	2	3	2	2	13	7		4.88168	4.01174e-08	6.25503e-07	6.20377
AT5G14250.1	Proteasome component (PCI) domain ...		0	0	0	0	0	0	0		2	2	4	4	4	5	6	3		4.84921	5.70584e-08	8.6038e-07	6.06531
AT4G24820.1	26S proteasome, regulatory subunit...		0	0	0	0	1	1	0		7	9	20	10	9	10	24	16		4.79762	2.04494e-18	7.4397e-17	16.1284
AT1G20200.1	PAM domain (PCI/PINT associated mo...		1	0	0	0	1	1	1		14	22	20	22	20	28	25	28		4.79553	4.60744e-27	3.20008e-25	24.4948
AT3G22110.1	20S proteasome alpha subunit C1, S...		0	0	0	1	1	1	1		21	19	20	17	22	28	23	23		4.75422	2.30712e-26	1.51084e-24	23.8208
AT4G37980.1	elicitor-activated gene 3-1, Symbo...		0	0	0	0	0	0	0		2	4	5	3	3	2	3	6		4.75298	1.54989e-07	2.13997e-06	5.66959
AT5G50320.1	radical SAM domain-containing prot...		0	0	0	0	0	0	0		2	2	3	1	5	5	7	3		4.75157	1.57076e-07	2.15579e-06	5.66639
AT5G45620.1	Proteasome component (PCI) domain ...		0	0	0	0	0	0	0		1	2	5	5	0	4	7	4		4.7502	1.58865e-07	2.16738e-06	5.66407
AT1G80270.1	PENTATRICOPEPTIDE REPEAT 596, Symb...		0	0	0	0	0	0	0		2	0	3	1	4	4	8	6		4.7466	1.63546e-07	2.21803e-06	5.65403
AT2G20580.1	26S proteasome regulatory subunit ...		0	0	1	0	1	4	2		30	31	46	44	31	36	52	48		4.74519	9.49348e-38	1.81325e-35	34.7415
AT4G14110.1	COP9 signalosome, subunit CSN8, Sy...		0	0	0	0	0	0	0		3	1	1	3	8	8	1	2		4.70862	2.46656e-07	3.21214e-06	5.49321
AT3G27430.2	N-terminal nucleophile aminohydrol...		0	0	0	0	1	1	0		8	11	15	14	7	9	19	15		4.70546	2.33733e-17	7.65308e-16	15.1162
AT1G29150.1	non-ATPase subunit 9, Symbols: ATS...		0	0	0	0	1	1	0		7	1	17	13	9	14	19	15		4.65673	8.01283e-17	2.55075e-15	14.5933
AT4G38600.1	HEAT repeat ;HECT-domain (ubiquiti...		0	0	0	0	0	1	0		6	3	7	11	9	6	7	11		4.65096	3.56004e-12	8.4996e-11	10.0706
AT1G02890.1	AAA-type ATPase family protein		0	0	0	0	0	0	0		1	3	4	2	2	5	4	5		4.64934	4.25158e-07	5.10189e-06	5.29227
AT2G26990.1	proteasome family protein, Symbols...		0	0	0	0	0	0	0		1	0	1	1	4	5	7	7		4.64359	4.47804e-07	5.29055e-06	5.2765
AT5G40580.1	20S proteasome beta subunit PBB2, ...		0	0	0	0	1	1	0		9	10	13	11	6	10	17	15		4.59984	3.22119e-16	9.977e-15	14.001
AT4G34040.1	RING/U-box superfamily protein		0	0	0	0	0	0	0		3	1	3	4	4	2	3	5		4.59586	7.02862e-07	8.09456e-06	5.09181
AT3G16940.1	calmodulin binding;transcription r...		0	0	0	0	0	0	0		0	1	1	1	4	7	5	6		4.59229	7.30668e-07	8.3318e-06	5.07926
AT1G21720.1	proteasome beta subunit C1, Symbol...		0	0	0	0	1	0	0		3	2	9	8	4	8	14	10		4.59097	9.46505e-12	2.14791e-10	9.66798
AT3G13235.1	ubiquitin family protein		0	0	0	0	0	0	0		1	2	3	4	5	3	2	4		4.54104	1.16295e-06	1.23976e-05	4.90666
AT3G61140.1	26S proteasome, regulatory subunit...		0	0	0	0	0	0	0		0	0	1	1	6	8	4	4		4.53857	1.23549e-06	1.31099e-05	4.8824
AT5G20890.1	TCP-1/cpn60 chaperonin family protein		0	0	0	0	1	0	1		8	3	23	11	7	8	15	11		4.52315	2.03111e-15	5.73951e-14	13.2411
AT3G02260.1	auxin transport protein (BIG), Sym...		0	0	2	0	1	0	1		7	9	17	18	17	21	32	25		4.4838	3.01618e-22	1.44023e-20	19.8416
AT1G78570.1	rhamnose biosynthesis 1, Symbols: ...		0	0	0	0	0	0	0		6	4	0	3	2	2	3	3		4.48338	1.92008e-06	1.9134e-05	4.71819
AT3G60245.1	Zinc-binding ribosomal protein fam...		0	0	0	0	0	0	0		3	2	1	1	4	3	4	5		4.47962	1.96508e-06	1.94136e-05	4.71189
AT1G02080.1	transcription regulators		0	0	0	0	0	0	0		3	3	3	3	3	4	2	1		4.42388	3.12319e-06	2.94583e-05	4.53079
AT5G16370.1	acyl activating enzyme 5, Symbols:...		0	0	0	0	0	0	0		0	3	2	2	3	3	5	4		4.41808	3.21949e-06	2.99962e-05	4.52293
AT1G21110.1	O-methyltransferase family protein		0	0	0	0	0	0	0		1	0	3	0	2	5	7	4		4.41618	3.26284e-06	3.0277e-05	4.51889
AT1G56450.1	20S proteasome beta subunit G1, Sy...		0	0	0	0	0	2	1		3	7	19	17	10	12	22	17		4.38468	1.30084e-17	4.40325e-16	15.3562
AT1G77440.1	20S proteasome beta subunit C2, Sy...		0	0	0	0	1	0	0		3	2	7	6	3	8	12	9		4.3827	2.5305e-10	5.17848e-09	8.2858
AT5G46750.1	ARF-GAP domain 9, Symbols: AGD9		0	0	0	0	0	0	0		7	3	1	1	3	3	2	1		4.36019	5.1371e-06	4.61735e-05	4.33561
AT5G35590.1	proteasome alpha subunit A1, Symbo...		0	0	1	0	1	3	3		24	25	37	30	28	27	35	31		4.33057	6.43914e-30	6.14938e-28	27.2112
AT5G42940.1	RING/U-box superfamily protein		0	0	0	0	0	0	0		5	3	1	4	1	1	3	2		4.29094	8.51386e-06	7.39158e-05	4.13126
AT5G10860.1	Cystathionine beta-synthase (CBS) ...		0	0	0	0	0	0	0		3	3	0	0	4	5	3	2		4.29063	8.47432e-06	7.38522e-05	4.13164
AT4G28470.1	26S proteasome regulatory subunit ...		0	0	1	0	1	4	2		21	19	33	34	26	28	32	30		4.24247	2.01007e-28	1.48616e-26	25.8279
AT1G54050.1	HSP20-like chaperones superfamily ...		0	0	0	0	0	0	0		2	2	5	3	2	2	1	2		4.22124	1.3724e-05	0.000114456	3.94136
AT4G18480.1	P-loop containing nucleoside triph...		0	0	0	0	0	0	0		2	0	3	2	3	2	4	3		4.21856	1.37826e-05	0.000114456	3.94136
AT2G27880.1 = AGO5	Argonaute family protein, Symbols:...		0	0	0	0	0	0	0		0	0	3	3	2	3	4	4		4.21781	1.37466e-05	0.000114456	3.94136
AT1G13060.2	20S proteasome beta subunit E1, Sy...		0	0	0	1	1	1	0		9	7	14	13	11	15	11	12		4.1868	2.0534e-15	5.73951e-14	13.2411
AT5G25270.1	Ubiquitin-like superfamily protein		0	0	0	0	0	0	0		3	1	4	3	1	3	2	1		4.14701	2.2207e-05	0.000176119	3.75419
AT2G36250.1	Tubulin/FtsZ family protein, Symbo...		0	0	0	0	0	0	0		2	1	1	1	3	3	3	4		4.14513	2.20309e-05	0.000175329	3.75615
AT3G56460.1	GroES-like zinc-binding alcohol de...		0	3	0	0	0	2	0		10	7	13	13	18	22	27	22		4.07006	2.398e-19	9.64249e-18	17.0158
AT1G55210.1	Disease resistance-responsive (dir...		0	0	0	0	0	0	0		1	2	2	2	3	3	4	0		4.06848	3.51606e-05	0.000269526	3.5694
AT5G05190.1	Protein of unknown function (DUF3133)		0	0	0	0	0	0	0		0	0	0	1	5	7	3	1		4.06831	3.64068e-05	0.000278148	3.55572
AT2G33210.1	heat shock protein 60-2, Symbols: ...		0	0	0	0	0	0	0		2	1	2	4	1	1	3	3		4.06796	3.51497e-05	0.000269526	3.5694
AT4G25080.3	magnesium-protoporphyrin IX methyl...		0	0	0	0	0	0	0		1	2	3	3	1	0	3	4		4.06773	3.50879e-05	0.000269526	3.5694
AT2G30750.1	cytochrome P450, family 71, subfam...		0	0	0	0	0	0	0		0	0	0	1	5	4	3	3		3.98613	5.60243e-05	0.000403798	3.39384
AT1G64790.2	ILITYHIA, Symbols: ILA		0	0	0	0	0	0	0		1	0	1	0	3	4	4	3		3.98613	5.56568e-05	0.000402531	3.3952
AT3G01910.1	sulfite oxidase, Symbols: SOX, AT-...		0	0	0	0	0	0	0		2	2	2	3	1	1	1	4		3.98612	5.64877e-05	0.000405861	3.39162
AT4G34230.1	cinnamyl alcohol dehydrogenase 5, ...		0	0	0	0	0	0	0		1	1	1	1	1	3	4	4		3.98612	5.56728e-05	0.000402531	3.3952
AT2G15530.4	RING/U-box superfamily protein		0	0	0	0	0	0	0		1	2	3	2	2	1	3	1		3.89909	9.36446e-05	0.000642377	3.19221
AT3G18860.1	transducin family protein / WD-40 ...		0	0	0	0	0	0	0		1	0	3	3	2	1	1	4		3.89908	9.33617e-05	0.000642377	3.19221
AT4G37460.1	Tetratricopeptide repeat (TPR)-lik...		0	0	0	0	0	0	0		0	0	3	1	2	4	2	3		3.89908	9.30298e-05	0.000642377	3.19221
AT3G43300.1	HOPM interactor 7, Symbols: ATMIN7...		0	0	0	0	0	0	0		2	1	1	2	1	2	3	3		3.89908	9.33678e-05	0.000642377	3.19221
AT5G41210.1	glutathione S-transferase THETA 1,...		0	0	0	0	0	0	0		0	0	3	1	0	5	4	2		3.89907	9.3238e-05	0.000642377	3.19221
AT4G02340.1	alpha/beta-Hydrolases superfamily ...		0	0	0	0	0	0	0		0	0	0	0	4	4	4	3		3.89907	9.38902e-05	0.000642377	3.19221
AT1G53750.1	regulatory particle triple-A 1A, S...		0	1	2	2	3	4	1		23	29	38	37	30	35	42	42		3.89384	1.25628e-29	1.15176e-27	26.9386
AT1G02920.1	glutathione S-transferase 7, Symbo...		0	0	0	0	0	1	0		2	4	1	0	8	7	6	6		3.84966	2.45359e-07	3.21214e-06	5.49321
AT1G02930.1	glutathione S-transferase 6, Symbo...		0	0	0	0	0	1	0		2	4	1	0	8	7	6	6		3.84966	2.45359e-07	3.21214e-06	5.49321
AT3G05545.1	RING/U-box superfamily protein		0	0	0	1	0	0	0		4	4	5	4	5	3	5	3		3.81267	3.75186e-07	4.52592e-06	5.34429
AT3G43980.1	Ribosomal ...		0	0	0	0	0	0	0		2	2	0	0	1	5	2	2		3.80644	0.000156705	0.000986723	3.0058
AT1G09620.1	ATP binding;leucine-tRNA ligases;a...		0	0	0	0	0	0	0		2	1	1	1	1	3	2	3		3.80643	0.000156576	0.000986723	3.0058
AT2G26780.1	ARM repeat superfamily protein		0	0	0	0	0	0	0		0	0	1	1	1	2	6	3		3.80642	0.000155411	0.000983983	3.00701
AT1G47250.1	20S proteasome alpha subunit F2, S...		0	0	1	0	2	1	1		10	10	17	15	13	13	17	13		3.80272	4.78075e-16	1.44177e-14	13.8411
AT5G42790.1	proteasome alpha subunit F1, Symbo...		0	0	1	0	3	2	2		16	13	26	25	20	18	25	19		3.78414	3.50517e-21	1.54497e-19	18.8111
AT3G05970.1	long-chain acyl-CoA synthetase 6, ...		0	1	0	0	0	0	0		1	2	3	2	4	6	7	6		3.71693	1.0544e-06	1.13995e-05	4.94311
AT1G48850.1	chorismate synthase, putative / 5-...		0	0	1	0	1	1	1		6	3	6	7	20	19	12	11		3.71505	3.66176e-13	9.32527e-12	11.0303
AT3G48750.1	cell division control 2, Symbols: ...		0	0	0	0	0	0	0		2	1	1	2	1	3	2	1		3.70744	0.000259915	0.00154741	2.8104
AT3G19960.2	myosin 1, Symbols: ATM1		0	0	0	0	0	0	0		2	1	2	1	2	1	1	3		3.70743	0.000259926	0.00154741	2.8104
AT4G24190.1	Chaperone protein htpG family prot...		0	0	0	0	0	0	0		1	0	1	1	3	3	1	3		3.70743	0.000258175	0.00154604	2.81078
AT3G09900.1	RAB GTPase homolog E1E, Symbols: A...		0	0	0	0	0	0	0		1	1	1	1	1	3	3	2		3.70743	0.000257818	0.00154604	2.81078
AT2G42500.1	protein phosphatase 2A-3, Symbols:...		0	0	0	0	0	0	0		2	0	1	2	1	2	3	2		3.70743	0.000258348	0.00154604	2.81078
AT3G58500.1	protein phosphatase 2A-4, Symbols:...		0	0	0	0	0	0	0		2	0	1	2	1	2	3	2		3.70743	0.000258348	0.00154604	2.81078
AT3G42830.1	RING/U-box superfamily protein		0	0	0	0	0	0	0		0	1	3	2	2	0	3	2		3.70743	0.000258322	0.00154604	2.81078
AT2G43970.1	RNA-binding protein		0	0	0	0	0	0	0		0	1	0	0	3	3	4	2		3.70742	0.000256636	0.00154604	2.81078
AT5G19990.1	regulatory particle triple-A ATPas...		1	1	0	1	4	6	5		26	29	45	39	37	47	49	46		3.65497	5.13659e-30	5.11872e-28	27.2908
AT3G06650.1	ATP-citrate lyase B-1, Symbols: AC...		2	3	1	1	1	2	2		13	12	14	12	45	50	36	36		3.6496	2.31348e-24	1.35961e-22	21.8666
AT3G60820.1	N-terminal nucleophile aminohydrol...		0	1	0	1	2	2	2		11	16	18	16	21	24	22	18		3.63371	4.79073e-19	1.77103e-17	16.7518
AT5G49460.1	ATP citrate lyase subunit B 2, Sym...		2	3	1	1	1	2	2		13	13	16	12	41	47	38	35		3.62825	4.40916e-24	2.40614e-22	21.6187
AT3G42170.1	BED zinc finger ;hAT family dimeri...		0	0	0	0	0	0	0		2	1	1	1	2	2	2	1		3.60113	0.000428803	0.00243875	2.61283
AT2G46240.1	BCL-2-associated athanogene 6, Sym...		0	0	0	0	0	0	0		1	1	4	1	1	1	2	1		3.60113	0.000427978	0.00243875	2.61283
AT3G23540.1	alpha/beta-Hydrolases superfamily ...		0	0	0	0	0	0	0		1	1	2	2	2	1	1	2		3.60113	0.000428467	0.00243875	2.61283
AT4G04320.1	malonyl-CoA decarboxylase family p...		0	0	0	0	0	0	0		1	1	0	1	3	1	3	2		3.60112	0.000426462	0.00243875	2.61283
AT1G60070.2	Adaptor protein complex AP-1, gamm...		0	0	0	0	0	0	0		0	0	2	2	1	1	4	2		3.60112	0.000423254	0.00243132	2.61416
AT1G74910.1	ADP-glucose pyrophosphorylase fami...		0	0	0	0	0	0	0		0	0	0	1	2	3	3	3		3.60112	0.000422368	0.00243132	2.61416
AT2G37040.1	PHE ammonia lyase 1, Symbols: PAL1...		0	0	0	0	0	0	0		0	0	1	0	3	2	3	3		3.60112	0.000422831	0.00243132	2.61416
AT5G23540.1	Mov34/MPN/PAD-1 family protein		0	0	1	2	2	2	3		18	18	25	23	19	19	25	23		3.55665	1.04759e-20	4.53035e-19	18.3439
AT1G17580.1	myosin 1, Symbols: MYA1, ATMYA1, XI-1		1	1	2	1	0	4	0		6	13	20	22	15	20	35	24		3.54208	3.20689e-19	1.2458e-17	16.9046
AT4G15760.1	monooxygenase 1, Symbols: MO1		0	1	0	0	0	0	0		3	4	3	3	5	3	3	3		3.53298	6.44949e-06	5.70742e-05	4.24356
AT5G02310.1	proteolysis 6, Symbols: PRT6		0	0	0	0	0	0	0		1	1	0	2	3	2	1	1		3.48637	0.000704913	0.00375966	2.42485
AT1G04140.2	Transducin family protein / WD-40 ...		0	0	0	0	0	0	0		1	0	0	1	4	3	1	1		3.48637	0.00070142	0.00375966	2.42485
AT3G58750.1	citrate synthase 2, Symbols: CSY2		0	0	0	0	0	0	0		1	2	0	1	3	1	2	1		3.48637	0.000705346	0.00375966	2.42485
AT4G09010.1	ascorbate peroxidase 4, Symbols: A...		0	0	0	0	0	0	0		1	1	0	0	3	3	2	1		3.48637	0.000700129	0.00375966	2.42485
AT2G42220.1	Rhodanese/Cell cycle control phosp...		0	0	0	0	0	0	0		1	1	1	2	1	2	2	1		3.48637	0.000701291	0.00375966	2.42485
AT5G21326.1	Ca2+regulated serine-threonine pro...		0	0	0	0	0	0	0		2	1	1	2	1	0	4	0		3.48636	0.000703678	0.00375966	2.42485
AT4G31500.1	cytochrome P450, family 83, subfam...		0	0	0	0	0	0	0		0	3	1	3	0	0	2	2		3.48636	0.000703212	0.00375966	2.42485
AT2G41790.1	Insulinase (Peptidase family M16) ...		0	0	0	0	0	0	0		1	0	5	1	0	0	2	2		3.48636	0.00069887	0.00375966	2.42485
AT1G04600.1	myosin XI A, Symbols: XIA, ATXIA		0	0	0	0	0	0	0		0	1	2	3	0	0	3	2		3.48636	0.00069609	0.00375966	2.42485
AT1G22410.1	Class-II DAHP synthetase family pr...		0	0	0	0	0	0	0		1	0	0	0	2	2	2	4		3.48635	0.000691292	0.00375966	2.42485
AT2G44490.1	Glycosyl hydrolase superfamily pro...		0	0	0	0	0	0	0		0	0	2	1	0	0	5	3		3.48635	0.00068768	0.00375966	2.42485
AT3G53020.1	Ribosomal protein L24e family prot...		0	1	0	0	0	0	0		2	1	0	2	4	10	4	3		3.47833	1.0523e-05	9.03321e-05	4.04416
AT3G11830.1	TCP-1/cpn60 chaperonin family protein		0	0	1	2	1	0	1		8	10	18	13	5	7	14	10		3.45951	1.5766e-12	3.88555e-11	10.4105
AT5G09900.3	26S proteasome regulatory subunit,...		0	0	0	1	2	2	1		7	12	17	13	9	9	20	11		3.4305	1.01072e-13	2.66272e-12	11.5747
AT4G13780.1	methionine--tRNA ligase, putative ...		0	1	0	0	0	0	0		2	2	4	3	3	3	4	4		3.42287	1.6932e-05	0.000139097	3.85668
AT1G80070.1	Pre-mRNA-processing-splicing facto...		0	0	0	0	0	2	1		2	3	7	3	6	5	15	13		3.40371	5.49265e-09	9.53725e-08	7.02058
AT5G20490.1	Myosin family protein with Dil dom...		1	1	4	2	2	6	1		16	23	40	30	31	35	38	34		3.36826	3.17248e-24	1.81783e-22	21.7404
AT1G14910.1	ENTH/ANTH/VHS superfamily protein		0	0	0	0	0	0	0		2	1	0	1	2	3	1	0		3.36169	0.00115705	0.00570314	2.24389
AT1G01930.1	zinc finger protein-related		0	0	0	0	0	0	0		1	1	0	1	2	3	1	1		3.36168	0.00114931	0.00567721	2.24587
AT5G54110.1	membrane-associated mannitol-induc...		0	0	0	0	0	0	0		0	1	0	1	2	4	1	1		3.36168	0.0011435	0.00567709	2.24587
AT1G74310.1	heat shock protein 101, Symbols: A...		0	0	0	0	0	0	0		0	1	1	1	3	2	1	1		3.36168	0.0011479	0.00567721	2.24587
AT1G26460.1	Tetratricopeptide repeat (TPR)-lik...		0	0	0	0	0	0	0		1	0	0	0	3	3	2	1		3.36168	0.00114198	0.00567709	2.24587
AT2G20560.1	DNAJ heat shock family protein		0	0	0	0	0	0	0		0	1	2	2	0	2	2	1		3.36168	0.0011424	0.00567709	2.24587
AT4G33510.1	3-deoxy-d-arabino-heptulosonate 7-...		0	0	0	0	0	0	0		1	0	1	1	2	2	1	2		3.36168	0.0011439	0.00567709	2.24587
AT2G22360.1	DNAJ heat shock family protein		0	0	0	0	0	0	0		2	0	0	0	2	2	1	3		3.36167	0.00114344	0.00567709	2.24587
AT5G20990.1	molybdopterin biosynthesis CNX1 pr...		0	0	0	0	0	0	0		1	0	1	1	3	0	3	1		3.36167	0.00114433	0.00567709	2.24587
AT5G56280.1	COP9 signalosome subunit 6A, Symbo...		0	0	0	0	0	0	0		0	0	0	0	3	3	3	1		3.36167	0.00113634	0.00567709	2.24587
AT1G60780.1	Clathrin adaptor complexes medium ...		0	0	0	0	0	0	0		0	0	2	1	1	1	1	4		3.36167	0.00113355	0.00567709	2.24587
AT1G15480.1	Tetratricopeptide repeat (TPR)-lik...		0	0	0	0	0	0	0		0	0	0	0	2	2	4	2		3.36167	0.00112903	0.00567709	2.24587
AT3G48500.2	Nucleic acid-binding, OB-fold-like...		0	0	0	0	0	0	0		0	1	1	0	0	0	3	5		3.36166	0.00112931	0.00567709	2.24587
AT3G20650.1	mRNA capping enzyme family protein		0	0	0	0	0	0	0		0	0	0	0	1	1	5	3		3.36166	0.00112458	0.00567709	2.24587
AT5G06600.1	ubiquitin-specific protease 12, Sy...		0	0	0	0	0	1	0		0	1	3	0	1	4	10	5		3.35948	2.8759e-05	0.000224203	3.64936
AT1G62820.1	Calcium-binding EF-hand family pro...		0	0	0	1	1	1	0		1	1	7	5	2	6	17	13		3.34477	1.28604e-08	2.18341e-07	6.66086
AT4G34110.1	poly(A) binding protein 2, Symbols...		0	1	1	1	0	3	0		8	8	12	11	11	13	17	11		3.324	1.13862e-12	2.86782e-11	10.5424
AT5G22060.1	DNAJ homologue 2, Symbols: ATJ2, J2		0	0	2	1	2	5	4		14	18	28	26	29	30	24	28		3.31755	3.34141e-21	1.50167e-19	18.8234
AT5G43940.2	GroES-like zinc-binding dehydrogen...		1	0	0	0	0	0	0		5	4	1	2	3	4	2	2		3.31241	4.23927e-05	0.000320674	3.49394
AT3G22230.1	Ribosomal L27e protein family		0	0	0	0	1	0	0		3	0	2	2	6	6	2	2		3.31178	4.27677e-05	0.000322446	3.49154
AT5G18230.2	transcription regulator NOT2/NOT3/...		0	0	0	0	0	0	1		3	4	2	2	3	3	3	3		3.31043	4.30488e-05	0.000323501	3.49012
AT4G28480.1	DNAJ heat shock family protein		0	0	0	0	0	0	1		1	2	4	4	2	4	3	3		3.30966	4.3352e-05	0.000324143	3.48926
AT4G34450.1	coatomer gamma-2 subunit, putative...		0	0	0	0	0	1	0		2	3	2	1	5	3	4	3		3.30931	4.3417e-05	0.000324143	3.48926
AT5G20000.1	AAA-type ATPase family protein		1	1	0	1	4	7	6		22	21	35	31	32	42	46	44		3.28329	8.65082e-25	5.35883e-23	22.2709
AT3G60240.4	eukaryotic translation initiation ...		1	1	0	0	0	0	1		4	6	4	4	10	7	6	7		3.25791	4.48579e-08	6.90029e-07	6.16113
AT2G33150.1	peroxisomal 3-ketoacyl-CoA thiolas...		1	0	0	1	2	3	6		22	11	14	16	34	28	23	26		3.23663	3.34179e-19	1.27656e-17	16.894
AT1G36160.1	acetyl-CoA carboxylase 1, Symbols:...		0	0	0	0	0	0	0		2	0	0	1	2	3	0	1		3.22519	0.00190637	0.00880928	2.05506
AT5G13030.1	unknown protein		0	0	0	0	0	0	0		1	0	2	0	2	2	1	1		3.22519	0.0018941	0.00878065	2.05647
AT5G52882.1	P-loop containing nucleoside triph...		0	0	0	0	0	0	0		0	1	3	1	1	1	1	1		3.22519	0.00189635	0.00878065	2.05647
AT3G45620.2	Transducin/WD40 repeat-like superf...		0	0	0	0	0	0	0		0	0	0	1	2	3	3	0		3.22518	0.00188059	0.0087534	2.05782
AT5G64120.1	Peroxidase superfamily protein		0	0	0	0	0	0	0		1	0	2	0	1	1	1	3		3.22518	0.00188282	0.0087534	2.05782
AT3G21220.1	MAP kinase kinase 5, Symbols: ATMK...		0	0	0	0	0	0	0		0	0	0	2	1	2	3	1		3.22518	0.00187506	0.0087534	2.05782
AT2G40660.1	Nucleic acid-binding, OB-fold-like...		0	0	0	0	0	0	0		0	0	0	1	1	3	2	2		3.22518	0.00187074	0.0087534	2.05782
AT4G08320.2	Tetratricopeptide repeat (TPR)-lik...		0	0	0	0	0	0	0		0	0	2	2	0	1	2	2		3.22518	0.00187695	0.0087534	2.05782
AT1G06410.1	trehalose-phosphatase/synthase 7, ...		0	0	0	0	0	0	0		1	0	0	1	1	1	3	2		3.22518	0.00187733	0.0087534	2.05782
AT3G06720.1	importin alpha isoform 1, Symbols:...		0	0	0	0	0	0	0		0	0	3	1	0	0	3	2		3.22518	0.0018719	0.0087534	2.05782
AT3G01780.1	ARM repeat superfamily protein, Sy...		0	0	0	0	0	0	0		0	0	1	0	0	1	6	1		3.22517	0.00186196	0.0087534	2.05782
AT4G19006.1	Proteasome component (PCI) domain ...		0	0	0	0	1	1	1		3	2	8	5	3	6	12	8		3.21756	7.43645e-08	1.09259e-06	5.96154
AT1G66200.3	glutamine synthase clone F11, Symb...		0	0	1	0	0	0	0		2	1	2	3	3	4	2	4		3.18379	0.000110853	0.000736452	3.13286
AT1G67680.1	SRP72 RNA-binding domain		0	0	0	0	1	0	0		1	1	2	1	3	2	6	5		3.17965	0.00011302	0.000748678	3.1257
AT4G21280.2	photosystem II subunit QA, Symbols...		0	0	0	0	1	1	0		3	2	2	1	5	7	7	6		3.16822	3.41456e-06	3.13756e-05	4.50341
AT5G22770.1	alpha-adaptin, Symbols: alpha-ADR		0	0	0	0	1	1	0		2	2	6	3	3	4	7	6		3.16797	3.4223e-06	3.13756e-05	4.50341
AT5G58290.1	regulatory particle triple-A ATPas...		1	3	2	4	7	6	10		43	45	49	53	49	58	52	52		3.15415	1.60847e-28	1.22887e-26	25.9105
AT1G20960.1	U5 small nuclear ribonucleoprotein...		0	0	0	0	2	2	1		1	2	8	10	5	7	22	14		3.13551	8.08349e-10	1.54395e-08	7.81137
AT1G80410.2	tetratricopeptide repeat (TPR)-con...		0	0	0	0	1	2	0		1	2	6	4	8	8	8	7		3.13131	2.26625e-07	3.01991e-06	5.52001
AT4G14800.2	20S proteasome beta subunit D2, Sy...		0	0	0	1	1	2	1		7	6	10	11	4	7	11	11		3.11742	1.11675e-09	2.09803e-08	7.67819
AT5G10240.1	asparagine synthetase 3, Symbols: ...		0	0	1	0	0	0	0		1	2	2	1	2	2	5	5		3.11356	0.000178601	0.00110936	2.95493
AT4G16390.1	pentatricopeptide (PPR) repeat-con...		0	0	0	0	0	2	0		2	1	3	3	3	9	4	6		3.0838	8.19149e-06	7.19345e-05	4.14306
AT5G41670.1	6-phosphogluconate dehydrogenase f...		0	0	0	1	0	3	0		4	3	2	6	5	12	11	11		3.07729	2.84293e-08	4.58872e-07	6.33831
AT1G14810.1	semialdehyde dehydrogenase family ...		0	0	0	0	0	0	0		2	2	0	0	2	2	0	0		3.07443	0.00321631	0.0136119	1.86608
AT1G01610.1	glycerol-3-phosphate acyltransfera...		0	0	0	0	0	0	0		2	2	2	0	1	1	0	0		3.07443	0.00321887	0.0136119	1.86608
AT2G20190.1	CLIP-associated protein, Symbols: ...		0	0	0	0	0	0	0		2	1	0	0	1	3	1	0		3.07443	0.00318903	0.0135978	1.86653
AT1G15780.1	unknown protein		0	0	0	0	0	0	0		1	2	0	1	1	2	1	0		3.07443	0.00319481	0.0135978	1.86653
AT5G12120.1	Ubiquitin-associated/translation e...		0	0	0	0	0	0	0		1	2	0	0	2	2	1	0		3.07443	0.00319481	0.0135978	1.86653
AT3G13750.1	beta galactosidase 1, Symbols: BGAL1		0	0	0	0	0	0	0		1	1	0	1	2	2	1	0		3.07442	0.0031875	0.0135978	1.86653
AT5G24690.1	Protein of unknown function (DUF3411)		0	0	0	0	0	0	0		1	1	0	1	1	2	1	1		3.07442	0.00317523	0.0135978	1.86653
AT5G18420.2	unknown protein		0	0	0	0	0	0	0		1	1	2	1	1	0	0	2		3.07442	0.00318532	0.0135978	1.86653
AT1G05500.1	Calcium-dependent lipid-binding (C...		0	0	0	0	0	0	0		1	0	1	1	2	1	0	2		3.07442	0.00317321	0.0135978	1.86653
AT4G13350.1	NSP (nuclear shuttle protein)-inte...		0	0	0	0	0	0	0		1	1	0	0	2	1	2	1		3.07442	0.0031697	0.0135978	1.86653
AT3G01420.1	Peroxidase superfamily protein, Sy...		0	0	0	0	0	0	0		1	0	0	0	2	2	1	2		3.07442	0.00315578	0.0135978	1.86653
AT3G24503.1	aldehyde dehydrogenase 2C4, Symbol...		0	0	0	0	0	0	0		1	0	1	1	1	1	1	2		3.07442	0.00316058	0.0135978	1.86653
AT2G47990.1	transducin family protein / WD-40 ...		0	0	0	0	0	0	0		0	0	1	1	2	1	2	1		3.07441	0.00315158	0.0135978	1.86653
AT1G12000.1	Phosphofructokinase family protein		0	0	0	0	0	0	0		0	0	1	0	3	1	2	1		3.07441	0.00315158	0.0135978	1.86653
AT3G17970.1	translocon at the outer membrane o...		0	0	0	0	0	0	0		0	1	0	0	1	2	2	2		3.07441	0.00314186	0.0135978	1.86653
AT3G02200.2	Proteasome component (PCI) domain ...		0	0	0	0	0	0	0		0	0	1	2	0	1	3	1		3.07441	0.00313902	0.0135978	1.86653
AT1G53310.1	phosphoenolpyruvate carboxylase 1,...		0	0	0	0	0	0	0		0	0	0	2	1	1	2	2		3.07441	0.00314171	0.0135978	1.86653
AT3G47800.1	Galactose mutarotase-like superfam...		0	0	0	0	0	0	0		1	0	1	0	1	0	2	3		3.07441	0.00314292	0.0135978	1.86653
AT1G15690.1	Inorganic H pyrophosphatase family...		0	0	0	0	0	0	0		0	0	0	0	2	1	2	3		3.07441	0.00312962	0.0135978	1.86653
AT4G37990.1	elicitor-activated gene 3-2, Symbo...		0	0	0	0	0	0	0		0	0	2	1	0	0	2	3		3.07441	0.00313211	0.0135978	1.86653
AT1G24020.1	MLP-like protein 423, Symbols: MLP423		0	0	0	0	0	0	0		0	0	0	0	0	0	4	4		3.07439	0.00312792	0.0135978	1.86653
AT1G79920.1	Heat shock protein 70 (Hsp 70) fam...		0	0	0	1	0	1	1		6	2	3	7	6	8	4	5		3.04087	6.88122e-07	7.96553e-06	5.09879
AT5G65110.1	acyl-CoA oxidase 2, Symbols: ACX2,...		0	0	0	0	0	1	1		1	1	3	1	5	6	7	6		3.0336	1.32746e-05	0.000111858	3.95133
AT1G64190.1	6-phosphogluconate dehydrogenase f...		0	0	0	1	0	3	0		4	3	1	6	6	11	11	10		3.02474	5.9312e-08	8.82748e-07	6.05416
AT3G18190.1	TCP-1/cpn60 chaperonin family protein		1	1	0	0	0	1	1		6	4	7	6	6	8	4	10		3.00649	7.80278e-08	1.13911e-06	5.94344
AT3G52880.2	monodehydroascorbate reductase 1, ...		1	0	0	0	0	0	0		1	1	0	0	5	3	4	4		2.97122	0.000438622	0.00248228	2.60515
AT1G79930.1	heat shock protein 91, Symbols: HSP91		0	0	0	1	0	1	1		5	2	3	7	6	8	4	4		2.97098	1.53083e-06	1.5828e-05	4.80057
AT2G07560.1	H(+)-ATPase 6, Symbols: AHA6, HA6		0	0	1	2	0	0	0		4	5	6	3	6	4	6	5		2.96579	1.60643e-06	1.64372e-05	4.78417
AT3G62530.1	ARM repeat superfamily protein		0	0	0	0	2	1	0		2	1	4	2	6	8	10	6		2.95817	1.70891e-06	1.72547e-05	4.76309
AT5G64760.1	regulatory particle non-ATPase sub...		0	0	0	1	2	2	1		5	5	12	12	8	5	13	9		2.93008	2.51407e-09	4.6098e-08	7.33632
AT3G02560.1	Ribosomal protein S7e family protein		0	0	0	1	2	1	1		4	4	4	0	12	14	11	9		2.9103	3.04628e-08	4.84867e-07	6.31438
AT5G10630.2	Translation elongation factor EF1A...		0	0	0	0	0	0	0		2	1	0	0	2	2	0	0		2.90605	0.00545591	0.0209463	1.67889
AT5G27770.1	Ribosomal L22e protein family		0	0	0	0	0	0	0		2	1	0	0	1	2	1	0		2.90604	0.0054357	0.0209359	1.67911
AT1G09270.1	importin alpha isoform 4, Symbols:...		0	0	0	0	0	0	0		2	1	1	0	1	1	0	1		2.90604	0.00544406	0.0209359	1.67911
AT2G27100.1	C2H2 zinc-finger protein SERRATE (...		0	0	0	0	0	0	0		1	1	1	1	0	2	1	0		2.90604	0.00541834	0.0209359	1.67911
AT1G55480.1	protein containing PDZ domain, a K...		0	0	0	0	0	0	0		1	1	0	0	3	1	1	0		2.90604	0.00543331	0.0209359	1.67911
AT2G42490.1	Copper amine oxidase family protein		0	0	0	0	0	0	0		1	1	2	0	2	0	1	0		2.90604	0.00543733	0.0209359	1.67911
AT5G57460.1	unknown protein		0	0	0	0	0	0	0		1	0	0	1	2	2	0	1		2.90604	0.00541114	0.0209359	1.67911
AT4G35850.1	Pentatricopeptide repeat (PPR) sup...		0	0	0	0	0	0	0		0	0	0	0	2	4	1	0		2.90604	0.0053889	0.0209359	1.67911
AT1G73110.1	P-loop containing nucleoside triph...		0	0	0	0	0	0	0		1	1	0	1	0	2	1	1		2.90604	0.00540257	0.0209359	1.67911
AT5G16010.1	3-oxo-5-alpha-steroid 4-dehydrogen...		0	0	0	0	0	0	0		1	1	0	0	2	1	1	1		2.90604	0.00541385	0.0209359	1.67911
AT4G17140.3	pleckstrin homology (PH) domain-co...		0	0	0	0	0	0	0		1	1	0	0	2	1	1	1		2.90604	0.00541385	0.0209359	1.67911
AT3G22890.1	ATP sulfurylase 1, Symbols: APS1		0	0	0	0	0	0	0		0	1	1	1	1	1	1	1		2.90604	0.00539656	0.0209359	1.67911
AT5G46630.2	Clathrin adaptor complexes medium ...		0	0	0	0	0	0	0		1	0	1	0	2	1	1	1		2.90604	0.00539873	0.0209359	1.67911
AT2G27580.1	A20/AN1-like zinc finger family pr...		0	0	0	0	0	0	0		1	0	0	2	1	0	2	1		2.90603	0.00539357	0.0209359	1.67911
AT5G11670.1	NADP-malic enzyme 2, Symbols: ATNA...		0	0	0	0	0	0	0		0	1	0	0	1	2	1	2		2.90603	0.00536965	0.0209359	1.67911
AT1G04510.1	MOS4-associated complex 3A, Symbo...		0	0	0	0	0	0	0		1	0	0	0	2	1	1	2		2.90603	0.00538301	0.0209359	1.67911
AT3G12050.1	Aha1 domain-containing protein		0	0	0	0	0	0	0		0	0	0	1	2	1	1	2		2.90603	0.00536943	0.0209359	1.67911
AT5G04590.1	sulfite reductase, Symbols: SIR		0	0	0	0	0	0	0		0	1	1	0	1	0	2	2		2.90603	0.00536851	0.0209359	1.67911
AT1G70770.1	Protein of unknown function DUF235...		0	0	0	0	0	0	0		0	0	0	1	1	1	3	1		2.90603	0.00536106	0.0209359	1.67911
AT4G23570.3	phosphatase-related, Symbols: SGT1A		0	0	0	0	0	0	0		0	0	1	2	0	0	2	2		2.90603	0.00536106	0.0209359	1.67911
AT3G04870.1	zeta-carotene desaturase, Symbols:...		0	0	0	0	0	0	0		0	0	0	0	1	2	1	3		2.90603	0.00536106	0.0209359	1.67911
AT1G09130.3	ATP-dependent caseinolytic (Clp) p...		0	0	0	0	0	0	0		0	0	0	1	1	1	1	3		2.90603	0.00536106	0.0209359	1.67911
AT1G62380.1	ACC oxidase 2, Symbols: ACO2, ATACO2		0	0	0	0	0	0	0		0	0	0	0	3	0	1	3		2.90603	0.00536877	0.0209359	1.67911
AT5G52640.1	heat shock protein 90.1, Symbols: ...		0	0	2	3	6	8	4		11	11	38	33	28	33	48	38		2.8972	6.18835e-20	2.57885e-18	17.5886
AT2G04030.1	Chaperone protein htpG family prot...		0	0	0	0	0	1	1		0	1	5	2	3	2	6	8		2.88503	5.04233e-05	0.000367462	3.43479
AT5G05010.1	clathrin adaptor complexes medium ...		0	0	0	1	0	1	0		1	0	4	3	4	1	9	5		2.88498	5.04129e-05	0.000367462	3.43479
AT2G31900.1	myosin-like protein XIF, Symbols: ...		0	0	1	1	0	1	0		1	3	5	5	2	4	10	6		2.84445	5.80227e-06	5.17463e-05	4.28612
AT3G19450.1	GroES-like zinc-binding alcohol de...		0	0	0	1	0	0	0		2	3	1	3	2	1	2	2		2.81385	0.00106128	0.00544911	2.26367
AT5G10470.2	kinesin like protein for actin bas...		0	0	0	0	0	1	0		2	1	1	3	2	3	2	2		2.81382	0.00105292	0.00543532	2.26477
AT3G25150.2	Nuclear transport factor 2 (NTF2) ...		0	0	0	0	0	1	0		1	2	0	2	3	3	3	2		2.81354	0.00105157	0.00543532	2.26477
AT3G11910.1	ubiquitin-specific protease 13, Sy...		0	0	0	0	0	1	0		0	0	2	0	0	3	6	5		2.81246	0.00103591	0.00537174	2.26989
AT3G02360.2	6-phosphogluconate dehydrogenase f...		0	0	1	1	1	2	0		4	2	3	7	8	12	8	10		2.80975	1.25729e-07	1.77884e-06	5.74986
AT4G02930.1	GTP binding Elongation factor Tu f...		0	0	0	0	1	0	1		2	0	2	1	5	4	8	3		2.78175	0.000118492	0.000769357	3.11387
AT5G41520.1	RNA binding Plectin/S10 domain-con...		0	1	0	1	1	1	0		2	4	4	4	8	9	6	6		2.7656	1.62601e-06	1.65636e-05	4.78085
AT3G23990.1	heat shock protein 60, Symbols: HS...		0	0	0	0	1	2	1		5	3	4	5	5	5	7	9		2.76134	1.69234e-06	1.71631e-05	4.76541
AT4G27680.1	P-loop containing nucleoside triph...		0	0	0	0	0	0	2		3	3	2	3	3	3	4	3		2.73019	0.000177984	0.00110853	2.95525
AT3G62120.1	Class II aaRS and biotin synthetas...		0	0	0	0	1	0	0		3	3	3	2	1	0	0	3		2.72676	0.0016561	0.00787508	2.10375
AT5G66760.1	succinate dehydrogenase 1-1, Symbo...		0	0	0	0	1	0	0		1	2	3	1	1	2	2	3		2.72646	0.00163553	0.00779343	2.10827
AT2G27600.1	AAA-type ATPase family protein, Sy...		0	0	0	0	0	0	0		1	2	1	1	0	1	0	0		2.71538	0.009939	0.0345678	1.46133
AT3G06580.1	Mevalonate/galactokinase family pr...		0	0	0	0	0	0	0		1	2	0	0	1	2	0	0		2.71538	0.009939	0.0345678	1.46133
AT5G47120.1	BAX inhibitor 1, Symbols: ATBI-1, ...		0	0	0	0	0	0	0		1	1	1	1	1	1	0	0		2.71538	0.009939	0.0345678	1.46133
AT2G05170.1	vacuolar protein sorting 11, Symbo...		0	0	0	0	0	0	0		1	0	0	3	1	1	0	0		2.71538	0.009939	0.0345678	1.46133
AT2G32230.1	proteinaceous RNase P 1, Symbols: ...		0	0	0	0	0	0	0		1	0	0	1	2	2	0	0		2.71538	0.009939	0.0345678	1.46133
AT1G18660.4	zinc finger (C3HC4-type RING finge...		0	0	0	0	0	0	0		0	0	2	4	0	0	0	0		2.71538	0.009939	0.0345678	1.46133
AT4G04830.1	methionine sulfoxide reductase B5,...		0	0	0	0	0	0	0		1	2	0	1	1	0	1	0		2.71537	0.009939	0.0345678	1.46133
AT3G02830.1	zinc finger protein 1, Symbols: ZFN1		0	0	0	0	0	0	0		1	1	0	0	2	1	1	0		2.71537	0.009939	0.0345678	1.46133
AT5G14520.1	pescadillo-related		0	0	0	0	0	0	0		1	1	1	1	0	1	0	1		2.71537	0.009939	0.0345678	1.46133
AT5G27600.1	long-chain acyl-CoA synthetase 7, ...		0	0	0	0	0	0	0		1	0	0	0	2	2	1	0		2.71537	0.009939	0.0345678	1.46133
AT1G50360.1	P-loop containing nucleoside triph...		0	0	0	0	0	0	0		1	0	1	1	1	1	1	0		2.71537	0.009939	0.0345678	1.46133
AT2G24050.1	MIF4G domain-containing protein / ...		0	0	0	0	0	0	0		0	1	0	0	2	2	0	1		2.71537	0.009939	0.0345678	1.46133
AT5G43780.1	Pseudouridine synthase/archaeosine...		0	0	0	0	0	0	0		0	1	1	1	1	1	0	1		2.71537	0.009939	0.0345678	1.46133
AT5G43830.1	Aluminium induced protein with YGL...		0	0	0	0	0	0	0		0	0	1	1	2	1	0	1		2.71537	0.009939	0.0345678	1.46133
AT5G06660.1	Protein of unknown function DUF106...		0	0	0	0	0	0	0		0	0	0	1	2	2	0	1		2.71537	0.009939	0.0345678	1.46133
AT1G69200.1	fructokinase-like 2, Symbols: FLN2		0	0	0	0	0	0	0		3	0	0	0	0	1	1	1		2.71537	0.009939	0.0345678	1.46133
AT5G48880.2	peroxisomal 3-keto-acyl-CoA thiola...		0	0	0	0	0	0	0		1	1	1	0	0	1	1	1		2.71537	0.009939	0.0345678	1.46133
AT2G01690.2	ARM repeat superfamily protein		0	0	0	0	0	0	0		0	1	0	0	1	2	2	0		2.71537	0.009939	0.0345678	1.46133
AT5G18580.1	tonneau 2 (TON2), Symbols: FASS, T...		0	0	0	0	0	0	0		0	1	0	1	1	1	1	1		2.71537	0.009939	0.0345678	1.46133
AT3G02540.1	Rad23 UV excision repair protein f...		0	0	0	0	0	0	0		0	1	1	1	1	0	0	2		2.71537	0.009939	0.0345678	1.46133
AT5G01390.1	DNAJ heat shock family protein		0	0	0	0	0	0	0		1	0	0	0	1	2	0	2		2.71537	0.009939	0.0345678	1.46133
AT1G11260.1	sugar transporter 1, Symbols: STP1...		0	0	0	0	0	0	0		0	0	0	0	2	2	1	1		2.71537	0.009939	0.0345678	1.46133
AT3G51840.1	acyl-CoA oxidase 4, Symbols: ACX4,...		0	0	0	0	0	0	0		0	0	1	0	2	1	1	1		2.71537	0.009939	0.0345678	1.46133
AT3G54380.1	SAC3/GANP/Nin1/mts3/eIF-3 p25 family		0	0	0	0	0	0	0		0	0	1	0	1	2	1	1		2.71537	0.009939	0.0345678	1.46133
AT1G03140.1	splicing factor Prp18 family protein		0	0	0	0	0	0	0		0	0	1	1	0	2	0	2		2.71537	0.009939	0.0345678	1.46133
AT1G05320.1	unknown protein		0	0	0	0	0	0	0		0	0	1	2	0	0	2	1		2.71536	0.009939	0.0345678	1.46133
AT3G62830.1	NAD(P)-binding Rossmann-fold super...		0	0	0	0	0	0	0		0	0	1	1	0	1	2	1		2.71536	0.009939	0.0345678	1.46133
AT5G05470.1	eukaryotic translation initiation ...		0	0	0	0	0	0	0		0	0	1	1	0	1	0	3		2.71536	0.009939	0.0345678	1.46133
AT3G08740.1	elongation factor P (EF-P) family ...		0	0	0	0	0	0	0		0	1	0	0	0	1	2	2		2.71536	0.009939	0.0345678	1.46133
AT1G02560.1	nuclear encoded CLP protease 5, Sy...		0	0	0	0	0	0	0		1	0	0	0	1	0	1	3		2.71536	0.009939	0.0345678	1.46133
AT3G44590.2	60S acidic ribosomal protein family		0	0	0	0	0	0	0		0	0	1	1	0	0	2	2		2.71536	0.009939	0.0345678	1.46133
AT5G21160.3	LA RNA-binding protein		0	0	0	0	0	0	0		0	0	0	0	1	1	2	2		2.71536	0.009939	0.0345678	1.46133
AT5G23120.1	photosystem II stability/assembly ...		0	0	0	0	0	0	0		0	0	0	1	0	0	2	3		2.71536	0.009939	0.0345678	1.46133
AT5G56010.1	heat shock protein 81-3, Symbols: ...		5	4	10	11	18	21	18		68	62	98	111	98	103	109	113		2.69876	1.66894e-29	1.47123e-27	26.8323
AT1G08730.1	Myosin family protein with Dil dom...		1	1	2	1	0	2	0		3	8	11	11	7	9	10	8		2.69279	1.92942e-08	3.20452e-07	6.49424
AT3G47950.1	H(+)-ATPase 4, Symbols: AHA4, HA4		0	1	2	2	0	0	1		5	8	10	4	7	6	9	9		2.6825	1.20997e-07	1.72251e-06	5.76384
AT5G20920.1	eukaryotic translation initiation ...		0	0	0	0	0	2	0		2	2	2	4	3	3	4	3		2.67133	0.000276406	0.00162781	2.7884
AT3G63410.1	S-adenosyl-L-methionine-dependent ...		1	2	0	0	0	2	0		4	5	4	4	6	7	10	9		2.6673	8.07748e-07	8.98717e-06	5.04638
AT3G49910.1	Translation protein SH3-like famil...		1	3	1	0	1	4	2		16	11	5	7	22	20	12	15		2.66536	1.5917e-11	3.50787e-10	9.45496
AT3G03960.1	TCP-1/cpn60 chaperonin family protein		1	0	1	2	1	3	2		11	6	16	15	6	12	15	10		2.662	2.98101e-10	5.94127e-09	8.22612
AT1G04750.1	vesicle-associated membrane protei...		0	0	0	0	0	1	0		0	2	3	2	1	1	2	3		2.63384	0.00260449	0.0116592	1.93333
AT5G38660.1	acclimation of photosynthesis to ...		0	1	0	0	0	0	0		2	2	1	1	1	2	3	2		2.63384	0.00261111	0.011666	1.93308
AT1G31280.1 = AGO2	Argonaute family protein, Symbols:...		0	0	0	0	0	0	1		0	1	2	3	1	0	3	4		2.63383	0.00260112	0.0116592	1.93333
AT1G26230.1	TCP-1/cpn60 chaperonin family protein		0	0	0	0	0	0	1		0	1	0	0	1	4	4	4		2.63383	0.00259435	0.0116592	1.93333
AT5G16130.1	Ribosomal protein S7e family protein		0	2	1	1	3	0	0		9	5	6	4	10	13	9	8		2.62921	5.27514e-08	8.00704e-07	6.09653
AT5G61970.1	signal recognition particle-relate...		0	0	1	0	0	3	2		3	5	6	7	4	8	8	14		2.60133	3.69887e-07	4.48561e-06	5.34818
AT4G11380.2	Adaptin family protein		0	0	1	0	1	1	0		3	1	3	3	4	3	7	6		2.593	6.57681e-05	0.000469597	3.32827
AT2G36170.1	Ubiquitin supergroup;R...		41	55	64	74	98	102	98		437	533	576	586	381	576	547	642		2.5908	7.50805e-42	2.26249e-39	38.6454
AT2G47110.1	ubiquitin 6, Symbols: UBQ6		41	55	64	74	98	102	98		435	531	578	586	380	574	549	644		2.59011	7.89379e-42	2.26249e-39	38.6454
AT1G31340.1 = RUB1	related to ubiquitin 1, Symbols: R...		41	55	64	74	98	102	98		435	531	576	586	380	576	549	644		2.59011	7.897e-42	2.26249e-39	38.6454
AT2G18110.1	Translation elongation factor EF1...		0	0	1	1	0	1	0		5	3	1	4	5	6	2	3		2.55621	9.25786e-05	0.000642377	3.19221
AT3G42640.1	H(+)-ATPase 8, Symbols: AHA8, HA8		0	1	1	2	0	0	1		2	8	9	2	3	4	9	8		2.54908	3.38274e-06	3.1263e-05	4.50497
AT4G23460.1	Adaptin family protein		0	0	1	0	1	1	0		3	1	3	3	4	3	6	6		2.54677	9.93793e-05	0.000667968	3.17524
AT5G56030.2	heat shock protein 81-2, Symbols: ...		5	4	12	13	18	21	20		63	60	93	106	93	102	107	106		2.54087	1.00566e-26	6.77934e-25	24.1688
AT5G57350.1	H(+)-ATPase 3, Symbols: AHA3, ATAH...		0	2	2	2	0	1	1		7	11	12	4	6	7	11	10		2.53698	5.0122e-08	7.65865e-07	6.11585
AT2G32850.2	Protein kinase superfamily protein		0	0	0	0	0	0	1		2	1	3	1	2	3	0	1		2.53485	0.00419149	0.0169733	1.77023
AT4G05180.1	photosystem II subunit Q-2, Symbol...		0	0	0	0	1	0	0		1	2	0	0	5	2	2	1		2.53484	0.00418802	0.0169733	1.77023
AT5G12030.1	heat shock protein 17.6A, Symbols:...		0	0	0	0	0	1	0		1	0	5	4	0	0	2	1		2.53484	0.00418364	0.0169733	1.77023
AT2G30860.1	glutathione S-transferase PHI 9, S...		0	0	0	1	0	0	0		0	0	1	1	2	1	5	3		2.53482	0.00416836	0.0169696	1.77033
AT3G44110.1	DNAJ homologue 3, Symbols: ATJ3, ATJ		1	1	5	3	5	8	4		18	20	29	32	28	30	26	29		2.51626	3.96286e-16	1.21105e-14	13.9168
AT1G17260.1	autoinhibited H(+)-ATPase isoform ...		0	1	1	1	0	0	1		2	6	8	2	2	3	7	6		2.51145	2.45586e-05	0.000193431	3.71347
AT5G37600.1	glutamine synthase clone R1, Symbo...		0	1	1	0	0	1	0		3	2	1	3	6	6	3	4		2.50339	0.000145173	0.000921709	3.03541
AT2G25450.1	2-oxoglutarate (2OG) and Fe(II)-de...		0	0	0	0	1	1	0		2	4	2	5	2	3	0	2		2.48338	0.00100517	0.00525992	2.27902
AT5G03280.1	NRAMP metal ion transporter family...		0	0	2	0	0	0	0		3	5	3	4	2	1	1	1		2.48308	0.00100848	0.00526522	2.27858
AT5G11520.1	aspartate aminotransferase 3, Symb...		0	0	0	0	1	1	0		3	3	2	3	3	1	2	3		2.48059	0.00101815	0.00530365	2.27543
AT4G15000.1	Ribosomal L27e protein family		0	1	0	0	1	2	0		5	0	3	3	7	7	4	5		2.43742	5.0502e-05	0.000367462	3.43479
AT4G31300.2	N-terminal nucleophile aminohydrol...		2	3	1	2	5	3	2		13	17	20	15	16	17	20	18		2.43577	4.30109e-12	1.0163e-10	9.99298
AT5G56000.1	HEAT SHOCK PROTEIN 81.4, Symbols: ...		5	4	9	11	16	18	16		49	46	80	84	67	71	88	92		2.4281	3.50123e-23	1.78329e-21	20.7488
AT3G46040.1	ribosomal protein S15A D, Symbols:...		1	3	1	1	1	3	0		7	8	7	3	14	15	10	13		2.41813	2.72701e-08	4.43284e-07	6.35332
AT3G20050.1	T-complex protein 1 alpha subunit,...		0	0	2	2	1	0	2		5	8	8	6	9	5	8	6		2.41634	1.10997e-06	1.19439e-05	4.92285
AT4G39520.1	GTP-binding protein-related		0	0	0	0	0	2	0		0	3	2	1	2	4	3	4		2.40811	0.00157136	0.00753465	2.12294
AT5G62670.1	H(+)-ATPase 11, Symbols: AHA11, HA11		0	1	2	3	0	1	1		6	8	11	5	7	6	9	10		2.40604	3.65793e-07	4.47582e-06	5.34913
AT5G24490.1	30S ribosomal protein, putative		0	1	0	0	0	1	0		1	1	1	0	2	2	7	5		2.40343	0.00160372	0.00767377	2.11499
AT2G28000.1	chaperonin-60alpha, Symbols: CPN60...		1	1	1	3	2	4	4		12	7	10	7	15	23	21	25		2.40278	6.22593e-11	1.32128e-09	8.87901
AT1G30230.2	Glutathione S-transferase, C-termi...		0	1	1	1	0	1	1		7	6	1	5	7	8	3	3		2.40127	1.78981e-05	0.000144956	3.83876
AT5G46800.1	Mitochondrial substrate carrier fa...		0	0	1	0	0	0	1		3	2	0	3	5	2	2	1		2.33711	0.00238284	0.0108578	1.96426
AT2G38750.1	annexin 4, Symbols: ANNAT4		0	0	0	0	1	0	1		1	1	2	1	2	4	4	3		2.33389	0.00239577	0.0108951	1.96277
AT5G25980.2	glucoside glucohydrolase 2, Symbol...		0	0	0	0	1	1	0		1	0	1	0	4	3	5	4		2.33252	0.00240451	0.0109058	1.96234
AT1G70580.1	alanine-2-oxoglutarate aminotransf...		0	0	2	3	4	4	3		14	8	10	12	17	17	16	19		2.33153	3.18966e-10	6.30232e-09	8.2005
AT3G60830.1	actin-related protein 7, Symbols: ...		1	0	0	0	0	0	0		2	1	0	2	2	2	2	0		2.31378	0.0106177	0.0366504	1.43592
AT2G25140.1	casein lytic proteinase B4, Symbol...		0	0	0	0	0	1	0		1	1	1	0	3	1	2	2		2.31377	0.0105475	0.0364628	1.43815
AT2G32240.1	unknown protein		0	0	0	0	0	1	0		1	0	2	2	1	1	1	3		2.31377	0.0105353	0.0364628	1.43815
AT1G15750.1	Transducin family protein / WD-40 ...		0	0	0	0	0	1	0		0	0	2	1	1	2	2	3		2.31376	0.0104977	0.0364004	1.43889
AT3G53230.1 = CDC48B	ATPase, AAA-type, CDC48 protein		4	2	6	4	9	13	11		36	37	47	43	35	39	44	48		2.30845	1.30637e-17	4.40325e-16	15.3562
AT3G48870.1	Clp ATPase, Symbols: ATCLPC, ATHSP...		1	0	2	4	4	4	2		9	8	13	7	18	17	21	25		2.29486	2.88633e-10	5.80305e-09	8.23634
AT3G09840.1 = CDC48A	cell division cycle 48, Symbols: C...		4	4	7	6	13	18	15		46	51	66	60	45	49	57	63		2.2765	2.86261e-19	1.13122e-17	16.9465
AT3G06810.1	acyl-CoA dehydrogenase-related, Sy...		0	0	2	1	3	3	4		5	3	8	8	13	16	17	20		2.27375	1.54134e-08	2.5976e-07	6.58543
AT1G18210.1	Calcium-binding EF-hand family pro...		1	0	0	0	0	0	1		1	3	1	2	3	3	2	2		2.25802	0.00362624	0.0149216	1.82618
AT4G25550.1	Cleavage/polyadenylation specifici...		0	0	0	0	1	0	1		0	0	1	2	4	4	3	3		2.25661	0.00362061	0.0149216	1.82618
AT1G57660.1	Translation protein SH...		0	0	2	2	3	1	5		8	10	7	6	13	14	18	12		2.25299	2.27482e-08	3.72421e-07	6.42897
AT3G52140.4	tetratricopeptide repeat (TPR)-con...		0	1	0	0	1	2	1		3	6	4	3	6	5	5	4		2.2467	8.14012e-05	0.000574066	3.24104
AT5G27700.1	Ribosomal protein S21e		0	0	1	1	2	1	2		8	6	4	3	8	8	5	6		2.22793	1.13678e-05	9.68591e-05	4.01386
AT1G09430.1	ATP-citrate lyase A-3, Symbols: AC...		0	1	1	1	0	0	0		0	1	3	1	3	5	5	5		2.22508	0.00116905	0.0057499	2.24034
AT5G03340.1 = CDC48C	ATPase, AAA-type, CDC48 protein		4	3	6	5	11	16	13		40	42	54	49	38	41	48	53		2.22123	2.0277e-17	6.73549e-16	15.1716
AT1G49760.1	poly(A) binding protein 8, Symbols...		1	1	0	2	2	2	2		6	9	4	8	11	13	8	7		2.20958	7.65613e-07	8.64426e-06	5.06327
AT1G12310.1	Calcium-binding EF-hand family pro...		0	0	2	2	3	3	1		4	4	11	8	5	10	16	15		2.20224	3.24743e-07	4.11222e-06	5.38592
AT5G52650.1	RNA binding Plectin/S10 domain-con...		0	0	0	0	0	4	1		2	1	3	3	5	6	8	7		2.19739	0.000125876	0.0008127	3.09007
AT3G53890.1	Ribosomal protein S21e		2	1	1	1	1	2	2		11	7	7	4	11	11	7	7		2.18867	1.03477e-06	1.12938e-05	4.94716
AT4G21710.1	DNA-directed RNA polymerase family...		0	0	1	1	1	2	2		2	1	5	4	8	8	8	11		2.18073	1.87198e-05	0.000151077	3.8208
AT4G35000.1	ascorbate peroxidase 3, Symbols: APX3		0	2	0	0	0	0	0		2	4	1	2	1	3	1	2		2.17621	0.00549878	0.0210404	1.67695
AT5G66680.1	dolichyl-diphosphooligosaccharide-...		0	1	0	0	0	0	1		2	2	2	1	3	2	3	1		2.1757	0.0054877	0.0210331	1.6771
AT2G26280.1	CTC-interacting domain 7, Symbols:...		0	0	0	0	1	1	1		2	1	3	3	3	3	3	4		2.16866	0.00170779	0.00810406	2.0913
AT5G57870.1	MIF4G domain-containing protein / ...		0	0	1	0	0	1	1		1	4	1	1	4	2	6	3		2.16665	0.00172456	0.00816671	2.08795
AT3G22630.1	20S proteasome beta subunit D1, Sy...		0	0	0	1	1	2	1		3	4	5	6	2	3	7	4		2.16276	0.000173802	0.00108543	2.9644
AT5G19760.1	Mitochondrial substrate carrier fa...		2	1	2	1	0	0	2		4	8	3	4	6	7	10	10		2.1484	1.05976e-05	9.06333e-05	4.04271
AT4G38630.1	regulatory particle non-ATPase 10,...		0	0	3	3	5	2	6		11	12	16	16	14	11	15	20		2.11977	2.89111e-09	5.21766e-08	7.28252
AT5G47700.1	60S acidic ribosomal protein family		0	1	0	2	1	2	0		4	7	5	3	5	7	2	5		2.09749	0.000118415	0.000769357	3.11387
AT1G09590.1	Translation protein SH...		0	0	2	2	3	1	5		7	7	7	6	10	12	18	12		2.09435	3.38321e-07	4.22543e-06	5.37413
AT2G44640.1	unknown protein		1	0	1	0	0	0	0		2	4	0	0	2	5	1	1		2.08922	0.00822887	0.0307176	1.51261
AT5G64040.2	photosystem I reaction center subu...		1	0	0	0	0	0	1		2	2	1	1	3	3	2	1		2.08876	0.00820928	0.0306944	1.51294
AT1G26110.1	decapping 5, Symbols: DCP5		0	0	0	0	2	0	0		2	2	0	0	5	1	3	2		2.0883	0.00819	0.0306723	1.51325
AT5G44320.1	Eukaryotic translation initiation ...		0	0	0	0	0	2	0		1	2	2	2	1	1	3	3		2.08803	0.00816066	0.0306125	1.5141
AT5G02500.1	heat shock cognate protein 70-1, S...		20	23	25	28	33	38	45		129	133	164	163	130	146	159	142		2.04028	7.53461e-22	3.52435e-20	19.4529
AT3G63460.1	transducin family protein / WD-40 ...		1	0	1	0	1	0	0		2	1	2	2	3	3	3	4		2.03643	0.00385606	0.0157823	1.80183
AT1G69620.1	ribosomal protein L34, Symbols: RPL34		0	0	0	1	2	2	0		3	3	1	1	8	5	4	6		2.03379	0.000515541	0.00289613	2.53818
AT1G62020.1	Coatomer, alpha subunit		0	0	1	0	2	4	5		3	4	8	11	7	9	15	13		2.02997	1.94229e-06	1.92716e-05	4.71508
AT4G30190.2	H(+)-ATPase 2, Symbols: HA2		0	4	7	8	2	5	3		18	21	25	17	15	17	29	21		2.02618	8.80994e-11	1.85251e-09	8.73224
AT4G24690.1 = NBR1	ubiquitin-associated (UBA)/TS-N do...		6	10	15	11	27	28	18		52	53	82	82	93	98	83	82		2.02099	3.01152e-18	1.0785e-16	15.9672
AT1G69250.1	Nuclear transport factor 2 (NTF2) ...		0	0	2	0	2	1	5		7	3	7	8	10	7	7	9		2.02084	9.86854e-06	8.50327e-05	4.07041
AT5G42950.1	GYF domain-containing protein		0	0	2	0	1	1	2		4	3	3	4	8	7	3	4		2.0195	0.000240869	0.00146828	2.83319
AT3G45140.1	lipoxygenase 2, Symbols: LOX2, ATLOX2		0	0	0	0	1	2	1		1	0	2	0	5	3	6	8		2.00026	0.00174731	0.00825738	2.08316
AT2G20450.1	Ribosomal protein L14		0	0	0	0	0	2	0		2	1	1	2	1	2	2	3		1.99563	0.0122191	0.0414906	1.38205
AT3G58610.1	ketol-acid reductoisomerase		0	0	0	2	0	0	0		3	2	1	1	1	1	2	3		1.99557	0.0123084	0.041732	1.37953
AT4G00810.1	60S acidic ribosomal protein family		0	0	0	0	1	1	0		0	2	2	2	0	2	3	3		1.99557	0.0121836	0.0414407	1.38257
AT1G07770.1	ribosomal protein S15A...		1	3	3	2	2	4	2		8	9	8	6	16	17	12	18		1.97928	1.5439e-07	2.13997e-06	5.66959
AT2G13360.1	alanine:glyoxylate aminotransferas...		0	1	1	2	1	0	1		4	2	3	2	6	7	5	6		1.97158	0.00036141	0.00210776	2.67618
AT4G17530.1	RAB GTPase homolog 1C, Symbols: RA...		1	0	0	0	1	1	0		4	2	1	1	4	4	2	1		1.97094	0.00560531	0.0214123	1.66934
AT1G78630.1	Ribosomal protein L13 family prote...		0	0	0	0	2	1	0		2	1	1	1	4	3	4	3		1.96719	0.00568261	0.0216715	1.66411
AT1G70410.2	beta carbonic anhydrase 4, Symbols...		0	1	0	1	0	1	1		2	2	5	4	5	1	2	3		1.95384	0.00240765	0.0109058	1.96234
AT5G24710.1	Transducin/WD40 repeat-like superf...		0	0	0	1	0	2	1		2	2	2	0	4	5	4	5		1.94994	0.00246089	0.011125	1.9537
AT1G30630.1	Coatomer epsilon subunit		0	0	2	2	0	0	0		1	1	3	2	4	4	4	5		1.9481	0.00248351	0.0112051	1.95058
AT1G80660.1	H(+)-ATPase 9, Symbols: AHA9, HA9		0	1	3	2	1	0	2		4	6	9	6	6	5	7	7		1.94805	4.79943e-05	0.000352573	3.45275
AT1G03630.1	protochlorophyllide oxidoreductase...		0	0	0	1	1	2	1		3	2	4	1	7	6	3	3		1.94508	0.00103061	0.00535635	2.27113
AT1G26880.1	Ribosomal protein L34e superfamily...		0	0	0	1	2	2	0		2	2	0	2	7	5	4	7		1.9384	0.00107453	0.00549327	2.26017
AT2G39800.1	delta1-pyrroline-5-carboxylate syn...		0	0	1	2	1	1	1		2	2	1	3	9	9	5	3		1.93605	0.000491839	0.00276977	2.55756
AT3G12580.1	heat shock protein 70, Symbols: HS...		16	17	20	19	32	39	40		97	103	151	134	102	115	120	110		1.93577	4.43704e-19	1.66716e-17	16.778
AT4G30800.1	Nucleic acid-binding, OB-fold-like...		0	0	3	2	3	4	4		6	5	4	10	19	21	12	8		1.93314	6.50362e-07	7.60525e-06	5.11889
AT3G09200.1	Ribosomal protein L10 family protein		0	2	2	1	7	8	8		5	7	21	16	16	20	32	31		1.91943	2.04606e-09	3.7819e-08	7.42229
AT2G21390.1	Coatomer, alpha subunit		0	0	2	0	3	5	6		6	6	9	14	8	11	15	16		1.91849	7.9411e-07	8.92206e-06	5.04953
AT4G31490.1	Coatomer, beta subunit		0	0	1	1	4	5	1		7	5	10	8	8	8	8	10		1.91838	9.32478e-06	8.06506e-05	4.09339
AT1G49670.2	ARP protein (REF), Symbols: NQR		0	0	1	0	1	6	1		1	0	11	5	2	8	12	10		1.90819	8.71429e-05	0.000612674	3.21277
AT4G34870.1	rotamase cyclophilin 5, Symbols: R...		0	0	1	0	2	1	1		3	4	1	2	5	7	2	4		1.89602	0.00149057	0.00719238	2.14313
AT5G42270.1	FtsH extracellular protease family...		2	2	0	0	0	0	0		4	5	2	2	1	3	3	3		1.8929	0.00354883	0.0146557	1.83399
AT1G23290.1	Ribosomal protein L18e/L15 superfa...		0	0	0	0	1	2	0		0	1	1	1	2	1	6	6		1.88914	0.00850658	0.0317026	1.49891
AT3G18130.1	receptor for activated C kinase 1C...		0	0	0	1	1	2	0		1	0	2	0	3	6	6	5		1.88822	0.00364697	0.01498	1.82449
AT5G02960.1	Ribosomal protein S12/S23 family p...		1	1	0	1	2	1	0		3	1	3	3	5	5	5	8		1.88537	0.000736942	0.00391896	2.40683
AT3G18080.1	B-S glucosidase 44, Symbols: BGLU44		1	0	0	0	1	2	0		1	1	0	0	3	4	5	9		1.88452	0.0037217	0.0152596	1.81646
AT4G25740.1	RNA binding Plectin/S10 domain-con...		0	0	0	0	0	4	1		0	0	4	2	3	4	7	8		1.88395	0.00162883	0.00777764	2.10915
AT2G18960.1	H(+)-ATPase 1, Symbols: AHA1, PMA,...		0	4	8	8	3	5	4		18	21	24	18	16	17	24	24		1.88121	8.98499e-10	1.70195e-08	7.76905
AT4G27090.1	Ribosomal protein L14		0	0	1	1	3	7	2		5	3	6	4	10	13	17	15		1.8775	4.72568e-06	4.26428e-05	4.37015
AT5G65010.2	asparagine synthetase 2, Symbols: ...		1	1	3	1	1	2	1		5	6	6	4	7	6	9	9		1.85823	6.65023e-05	0.000473365	3.3248
AT2G22780.1	peroxisomal NAD-malate dehydrogena...		0	1	1	0	1	1	0		4	3	0	1	5	5	0	4		1.83496	0.00508218	0.0203643	1.69113
AT3G27830.1	ribosomal protein L12-A, Symbols: ...		0	0	1	0	1	2	2		0	2	4	3	2	2	12	7		1.83484	0.00108636	0.00553318	2.25703
AT5G46290.3	3-ketoacyl-acyl carrier protein sy...		1	1	0	0	1	3	2		4	5	2	2	4	10	7	7		1.82186	0.000330879	0.00193957	2.71229
AT5G43960.1	Nuclear transport factor 2 (NTF2) ...		0	0	0	0	1	1	1		3	4	2	3	2	2	1	0		1.82082	0.0121122	0.0413111	1.38393
AT2G15430.1	DNA-directed RNA polymerase family...		0	0	0	0	1	1	1		1	1	1	1	6	4	2	1		1.81838	0.0121863	0.0414407	1.38257
AT2G45710.1	Zinc-binding ribosomal protein fam...		1	0	1	2	4	6	3		5	8	5	4	15	20	15	11		1.80814	2.68023e-06	2.55962e-05	4.59182
AT2G09990.1	Ribosomal protein S5 domain 2-like...		2	2	2	2	4	4	8		13	8	5	8	23	23	24	12		1.80499	1.12051e-07	1.60513e-06	5.79449
AT5G03940.1	chloroplast signal recognition par...		0	0	1	1	2	1	1		2	1	6	3	5	4	6	4		1.80293	0.00140943	0.00682965	2.1656
AT3G09440.1	Heat shock protein 70 (Hsp 70) fam...		18	20	25	24	29	30	40		84	102	126	126	96	101	123	109		1.79582	1.13934e-16	3.57721e-15	14.4465
AT1G72150.1	PATELLIN 1, Symbols: PATL1		3	2	4	4	4	3	2		13	12	27	21	6	10	7	8		1.79231	3.41581e-07	4.22543e-06	5.37413
AT3G42050.1	vacuolar ATP synthase subunit H fa...		0	0	1	0	0	3	0		2	2	1	2	5	5	3	1		1.77106	0.00736215	0.0277534	1.55668
AT5G23740.1	ribosomal protein S11-beta, Symbol...		2	1	4	3	4	4	5		10	7	7	10	22	25	15	12		1.76978	3.32789e-07	4.19095e-06	5.37769
AT5G02490.1	Heat shock protein 70 (Hsp 70) fam...		19	21	22	24	24	28	39		84	90	114	101	98	111	106	105		1.76673	5.58637e-16	1.64153e-14	13.7848
AT3G55610.1	delta 1-pyrroline-5-carboxylate sy...		0	0	1	2	1	1	1		2	2	1	4	8	6	4	3		1.76104	0.00193445	0.00890313	2.05046
AT1G15930.2	Ribosomal protein L7Ae/L30e/S12e/G...		1	2	3	2	3	4	3		6	9	10	10	9	11	14	16		1.75436	3.68772e-06	3.36743e-05	4.4727
AT5G50920.1	CLPC homologue 1, Symbols: CLPC, A...		2	1	4	9	8	9	5		13	15	20	11	26	24	29	37		1.73788	4.25626e-09	7.50412e-08	7.1247
AT3G14600.1	Ribosomal protein L18ae/LX family ...		0	4	4	4	4	3	4		9	10	11	13	17	16	16	14		1.73706	5.88065e-07	6.91203e-06	5.16039
AT4G27440.1	protochlorophyllide oxidoreductase...		2	0	1	1	2	2	1		6	4	3	3	7	7	6	7		1.7356	0.000412802	0.0023953	2.62064
AT3G45030.1	Ribosomal protein S10p...		0	3	4	3	5	4	6		10	9	12	10	17	20	17	20		1.73313	2.908e-07	3.74446e-06	5.42661
AT2G16600.1	rotamase CYP 3, Symbols: ROC3		1	1	1	1	1	1	2		5	2	3	3	6	7	4	8		1.71474	0.000852983	0.00450469	2.34633
AT1G23310.1	glutamate:glyoxylate aminotransfer...		2	4	9	11	11	11	8		28	20	29	33	33	35	34	36		1.7076	2.35299e-10	4.90278e-09	8.30956
AT3G13580.3	Ribosomal protein L30/L7 family pr...		0	1	2	1	3	4	1		2	2	7	4	6	9	16	10		1.70749	0.000116671	0.000761854	3.11813
AT1G06950.1	translocon at the inner envelope m...		0	0	6	5	5	8	4		4	4	14	18	13	15	31	29		1.70434	2.31957e-07	3.07309e-06	5.51242
AT2G23350.1	poly(A) binding protein 4, Symbols...		0	0	1	0	0	2	1		2	3	2	2	4	3	2	2		1.7037	0.0106774	0.0368011	1.43414
AT2G19730.1	Ribosomal L28e protein family		0	0	1	1	3	3	1		3	3	2	5	5	10	5	9		1.70146	0.00056248	0.00312156	2.50563
AT5G58420.1	Ribosomal protein S4 (RPS4A) famil...		1	5	7	8	10	18	7		16	19	29	22	39	36	40	47		1.69485	3.24534e-10	6.35754e-09	8.19671
AT1G01100.1	60S acidic ribosomal protein family		0	1	2	0	3	4	3		5	5	6	7	7	10	10	9		1.6884	9.2064e-05	0.000642377	3.19221
AT5G47930.1	Zinc-binding ribosomal protein fam...		0	0	1	1	2	2	2		1	4	5	3	5	9	5	5		1.68217	0.00112376	0.00567709	2.24587
AT5G19510.1	Translation elongation factor EF1...		0	0	1	2	3	3	2		3	3	8	12	3	4	7	10		1.67793	0.000262949	0.00156134	2.8065
AT3G13470.1	TCP-1/cpn60 chaperonin family protein		1	4	2	4	7	8	6		10	13	14	14	22	20	23	25		1.67728	7.91314e-08	1.14791e-06	5.94009
AT2G17360.1	Ribosomal protein S4 (RPS4A) famil...		1	5	7	8	10	19	7		16	19	29	22	39	36	40	47		1.67027	5.23731e-10	1.00873e-08	7.99622
AT5G28840.1	GDP-D-mannose 3',5'-epimerase, Sym...		2	2	2	1	2	2	1		3	4	5	5	10	7	10	10		1.66176	0.000193089	0.00119288	2.9234
AT3G46060.1	RAB GTPase homolog 8A, Symbols: AR...		0	0	1	0	1	3	1		2	1	3	4	2	6	5	5		1.66106	0.00386535	0.0157921	1.80156
AT1G55490.1	chaperonin 60 beta, Symbols: CPN60...		1	4	3	6	8	10	8		11	14	16	18	26	26	28	31		1.62944	2.97223e-08	4.76388e-07	6.32204
AT2G46280.1	TGF-beta receptor interacting prot...		1	1	2	1	2	4	3		3	4	10	10	4	5	12	13		1.62329	0.000123334	0.000798537	3.0977
AT5G48760.1	Ribosomal protein L13 family protein		1	3	1	0	1	4	3		8	6	4	1	11	12	8	6		1.62015	0.000198986	0.00122601	2.91151
AT4G17390.1	Ribosomal protein L23/L15e family ...		0	2	4	4	6	5	4		10	8	10	11	19	19	16	12		1.61316	2.4727e-06	2.39132e-05	4.62136
AT4G16720.1	Ribosomal protein L23/L15e family ...		0	2	4	4	6	5	4		10	8	10	11	19	19	16	12		1.61316	2.4727e-06	2.39132e-05	4.62136
AT3G07110.2	Ribosomal protein L13 family protein		1	3	2	1	2	5	5		9	9	6	5	16	15	11	9		1.60794	2.14267e-05	0.000171714	3.7652
AT1G41880.1	Ribosomal protein L35Ae family pro...		0	1	0	2	2	3	2		4	4	3	2	9	8	7	6		1.5967	0.000897879	0.00472004	2.32605
AT1G67430.1	Ribosomal protein L22p/L17e family...		1	2	0	2	2	3	5		6	10	6	3	11	13	6	8		1.5962	0.000115768	0.000760285	3.11902
AT3G62870.1	Ribosomal protein L7Ae/L30e/S12e/G...		1	2	3	4	4	9	3		7	7	16	8	15	18	18	19		1.58738	2.74393e-06	2.5988e-05	4.58523
AT3G24830.1	Ribosomal protein L13 family protein		1	3	2	1	2	6	5		9	8	7	2	16	17	14	10		1.58478	2.06652e-05	0.000166192	3.77939
AT5G61170.1	Ribosomal protein S19e family protein		2	4	1	0	7	10	4		9	10	15	11	19	19	17	15		1.58467	1.59898e-06	1.64344e-05	4.78425
AT2G47610.1	Ribosomal protein L7Ae/L30e/S12e/G...		1	2	3	4	4	11	3		7	10	19	10	16	18	17	17		1.56928	2.08777e-06	2.05372e-05	4.68746
AT1G04410.1	Lactate/malate dehydrogenase famil...		2	1	2	3	1	3	4		10	3	6	6	12	10	8	11		1.56434	0.000113368	0.000748817	3.12562
AT1G59870.1	ABC-2 and Plant PDR ABC-type trans...		0	0	1	1	0	2	1		2	2	1	1	2	3	5	6		1.55383	0.0131516	0.0442636	1.35395
AT2G40290.1	Eukaryotic translation initiation ...		0	1	0	1	1	4	0		0	0	3	3	4	4	8	8		1.55026	0.00486779	0.0195736	1.70833
AT3G57490.1	Ribosomal protein S5 family protein		2	2	7	7	9	12	10		17	23	20	18	31	30	25	29		1.54058	4.17423e-08	6.46442e-07	6.18947
AT2G37190.1	Ribosomal protein L11 family protein		2	1	3	2	4	4	5		11	7	5	6	15	19	9	12		1.53892	2.84513e-05	0.000222561	3.65255
AT4G39200.1	Ribosomal protein S25 family protein		0	1	3	1	3	3	1		7	5	4	3	8	7	10	5		1.5359	0.000698907	0.00375966	2.42485
AT4G28080.1	Tetratricopeptide repeat (TPR)-lik...		2	1	5	3	2	2	2		11	10	9	10	9	6	5	8		1.5349	0.000113823	0.00074966	3.12514
AT5G20290.1	Ribosomal protein S8e family protein		4	4	5	4	7	7	7		11	14	12	13	22	27	25	27		1.52877	3.39442e-07	4.22543e-06	5.37413
AT1G18080.1	Transducin/WD40 repeat-like superf...		1	2	2	4	4	7	7		6	7	9	10	15	18	19	24		1.52566	5.63746e-06	5.04728e-05	4.29694
AT4G10480.1	Nascent polypeptide-associated com...		1	0	1	1	2	1	1		2	4	2	4	5	3	5	4		1.51302	0.00629748	0.0239367	1.62094
AT1G58380.1	Ribosomal protein S5 family protei...		2	5	9	9	10	17	13		24	32	25	21	40	42	31	34		1.5109	9.43507e-09	1.61382e-07	6.79215
AT5G19550.1	aspartate aminotransferase 2, Symb...		0	0	0	1	1	2	3		1	2	4	3	3	5	6	5		1.51068	0.00636586	0.0241566	1.61697
AT1G27400.1	Ribosomal protein L22p/L17e family...		1	1	0	1	4	3	6		5	7	5	4	10	13	10	9		1.50007	0.000241963	0.00147103	2.83238
AT3G47370.2	Ribosomal protein S10p/S20e family...		0	3	3	2	3	3	3		6	4	8	7	9	10	11	12		1.49569	0.000179297	0.00111067	2.95441
AT1G74470.1	Pyridine nucleotide-disulphide oxi...		2	3	2	3	3	3	3		7	10	10	6	8	12	10	11		1.49036	0.000101209	0.000678275	3.16859
AT5G02450.1	Ribosomal protein L36e family protein		0	1	1	1	4	4	2		5	4	6	6	5	6	9	10		1.47858	0.000836661	0.0044287	2.35372
AT3G25520.1	ribosomal protein L5, Symbols: ATL...		3	3	6	5	6	10	7		10	15	12	13	22	23	30	28		1.47169	7.06332e-07	8.09456e-06	5.09181
AT1G53240.1	Lactate/malate dehydrogenase famil...		1	1	1	2	2	2	3		7	5	2	2	6	8	10	7		1.47164	0.0012587	0.00617762	2.20918
AT2G27720.2	60S acidic ribosomal protein family		0	0	5	6	5	6	5		8	7	10	14	11	19	16	17		1.45666	1.71813e-05	0.000140141	3.85344
AT1G72370.1	40s ribosomal protein SA, Symbols:...		6	7	7	5	7	14	11		23	21	20	20	29	32	35	33		1.45408	8.90421e-08	1.28355e-06	5.89159
AT2G27710.1	60S acidic ribosomal protein family		0	0	6	6	6	8	5		11	6	13	15	12	18	18	23		1.44285	8.17751e-06	7.19345e-05	4.14306
AT1G66580.1	senescence associated gene 24, Sym...		2	5	7	6	9	10	4		17	12	16	17	25	24	24	24		1.43818	8.47913e-07	9.34335e-06	5.0295
AT5G15520.1	Ribosomal protein S19e family protein		2	5	2	0	8	12	4		11	13	15	11	21	19	15	16		1.43165	6.40494e-06	5.68997e-05	4.24489
AT1G10670.3	ATP-citrate lyase A-1, Symbols: AC...		0	1	1	1	2	2	1		1	0	5	3	5	6	4	7		1.42855	0.00728776	0.0275182	1.56038
AT3G50590.1	Transducin/WD40 repeat-like superf...		1	0	2	2	1	1	0		4	2	2	3	5	4	4	3		1.4151	0.0116481	0.0399065	1.39896
AT5G39850.1	Ribosomal protein S4		0	2	3	4	6	4	5		6	7	6	7	15	17	18	12		1.40739	7.44497e-05	0.000526663	3.27847
AT1G26910.1	Ribosomal protein L16p/L10e family...		2	5	7	6	9	9	4		16	13	15	14	24	22	25	23		1.40427	1.84978e-06	1.85952e-05	4.7306
AT3G02080.1	Ribosomal protein S19e family protein		2	4	5	2	10	13	5		11	13	18	14	21	25	21	24		1.39572	2.50737e-06	2.40933e-05	4.6181
AT1G01320.1	Tetratricopeptide repeat (TPR)-lik...		2	1	9	8	7	7	7		10	10	22	21	15	20	24	26		1.39494	2.51235e-06	2.40933e-05	4.6181
AT3G53430.1	Ribosomal protein L11 family protein		2	1	3	3	4	5	6		11	6	6	6	15	19	10	13		1.38475	0.000102138	0.000682506	3.16589
AT1G03290.1	unknown protein		1	1	1	2	2	3	2		3	4	5	4	6	7	7	8		1.37947	0.00278991	0.0123924	1.90685
AT5G39740.1	ribosomal protein L5 B, Symbols: O...		3	3	6	5	6	9	8		11	15	9	13	21	21	29	24		1.37711	3.98519e-06	3.62463e-05	4.44074
AT2G42740.1	ribosomal protein large subunit 16...		0	0	2	4	7	8	3		4	2	11	11	10	8	22	19		1.37672	0.000116565	0.000761854	3.11813
AT1G16030.1	heat shock protein 70B, Symbols: H...		6	9	7	8	10	11	10		22	21	32	29	23	26	31	31		1.37452	3.14344e-07	4.025e-06	5.39523
AT2G36160.1	Ribosomal protein S11 family protein		2	3	8	9	11	14	11		21	20	22	19	25	32	34	31		1.37357	4.47312e-07	5.29055e-06	5.2765
AT3G48930.1	Nucleic acid-binding, OB-fold-like...		2	2	9	6	10	12	13		11	12	14	20	35	36	30	30		1.35409	1.04254e-06	1.13247e-05	4.94597
AT4G02230.1	Ribosomal protein L19e family protein		0	0	4	2	6	3	5		5	4	4	4	12	14	14	14		1.35055	0.000412245	0.0023953	2.62064
AT1G14320.1	Ribosomal protein L16p/L10e family...		4	7	9	6	9	8	5		17	14	18	15	27	26	26	24		1.34889	2.30457e-06	2.24769e-05	4.64826
AT2G26250.1	3-ketoacyl-CoA synthase 10, Symbol...		1	2	2	2	2	3	3		7	4	9	11	5	5	7	4		1.32269	0.00199854	0.00917965	2.03717
AT3G60770.1	Ribosomal protein S13/S15		0	0	4	4	9	8	7		6	6	14	12	17	15	19	21		1.32221	4.54305e-05	0.00033698	3.4724
AT3G11510.1	Ribosomal protein S11 family protein		2	4	9	9	12	16	13		23	21	24	20	29	33	36	34		1.3205	6.68422e-07	7.77677e-06	5.1092
AT1G07070.1	Ribosomal protein L35Ae family pro...		0	1	0	2	2	2	2		4	3	2	2	5	4	6	6		1.3185	0.0107195	0.0368906	1.43308
AT5G15200.1	Ribosomal protein S4		2	4	7	10	14	9	12		19	14	17	18	32	36	33	27		1.315	1.46039e-06	1.52147e-05	4.81774
AT1G04270.1	cytosolic ribosomal protein S15, S...		3	3	3	3	4	9	4		8	7	9	7	16	18	20	14		1.30926	9.53182e-05	0.000648277	3.18824
AT3G52580.1	Ribosomal protein S11 family protein		2	3	8	10	11	14	11		21	20	22	20	24	29	31	31		1.30766	1.53308e-06	1.5828e-05	4.80057
AT5G18380.1	Ribosomal protein S5 domain 2-like...		2	3	4	5	6	8	11		16	9	8	10	25	23	25	14		1.29017	2.18988e-05	0.000174885	3.75725
AT4G18100.1	Ribosomal protein L32e		0	0	1	3	4	4	3		5	3	6	6	6	8	9	8		1.28732	0.00272711	0.0121606	1.91505
AT5G04140.2	glutamate synthase 1, Symbols: GLU...		2	3	2	4	4	3	4		3	5	8	7	9	9	15	19		1.28353	0.000547105	0.0030436	2.51661
AT1G20260.1	ATPase, V1 complex, subunit B protein		3	2	0	1	0	2	1		5	5	3	1	3	4	5	5		1.2746	0.0141843	0.0476692	1.32176
AT2G32060.1	Ribosomal protein L7Ae/L30e/S12e/G...		1	2	3	2	3	2	4		4	7	8	6	7	9	8	8		1.27367	0.00191432	0.00882819	2.05413
AT3G53870.1	Ribosomal protein S3 family protein		1	3	9	6	14	20	17		15	17	30	23	23	34	46	42		1.26719	1.35326e-06	1.42934e-05	4.84486
AT2G41840.1	Ribosomal protein S5 family protein		6	8	13	12	15	17	17		27	31	30	26	46	47	38	39		1.26118	4.30654e-07	5.14094e-06	5.28896
AT5G10360.1	Ribosomal protein S6e, Symbols: EM...		2	13	11	7	8	9	11		21	22	16	19	29	33	31	28		1.26002	3.1768e-06	2.97193e-05	4.52696
AT1G57720.1	Translation elongation factor EF1B...		6	5	5	10	8	6	7		16	18	16	16	23	22	20	22		1.25852	1.31155e-05	0.000110925	3.95497
AT3G09500.1	Ribosomal L29 family protein		0	0	2	2	4	5	2		5	4	4	6	9	9	6	6		1.23929	0.00415817	0.0169582	1.77062
AT1G33120.1	Ribosomal protein L6 f...		3	4	8	7	11	11	13		16	14	18	19	26	28	29	32		1.22729	8.40599e-06	7.35364e-05	4.1335
AT5G09510.1	Ribosomal protein S19 family protein		3	3	3	3	4	7	5		9	6	8	6	15	17	16	13		1.22497	0.00035392	0.00206935	2.68417
AT5G27850.1	Ribosomal protein L18e/L15 superfa...		1	2	7	6	2	5	4		4	7	12	9	11	14	12	18		1.22193	0.000435376	0.00247001	2.6073
AT2G21580.1	Ribosomal protein S25 family protein		0	0	4	1	4	4	2		6	5	7	4	8	5	8	5		1.20757	0.00539012	0.0209359	1.67911
AT4G34670.1	Ribosomal protein S3Ae		2	0	11	6	11	13	13		17	14	17	20	22	25	34	27		1.20688	1.34023e-05	0.000112521	3.94877
AT2G31610.1	Ribosomal protein S3 family protein		1	3	9	6	14	21	17		16	16	27	24	25	33	43	39		1.20661	4.18956e-06	3.79544e-05	4.42074
AT1G68010.2	hydroxypyruvate reductase, Symbols...		1	2	2	3	2	0	2		7	4	5	5	6	4	4	3		1.18314	0.0123362	0.0417644	1.37919
AT1G74050.1	Ribosomal protein L6 family protein		2	4	6	6	11	11	11		15	13	16	16	25	25	26	21		1.18209	3.18576e-05	0.000247518	3.60639
AT1G07920.1	GTP binding Elongation factor Tu family protein		20	25	23	26	30	44	34		72	65	58	59	85	84	98	95		1.17492	5.8218e-08	8.72128e-07	6.05942
AT3G05590.1	ribosomal protein L18, Symbols: RPL18		1	2	7	6	2	6	4		4	7	12	9	11	14	12	18		1.17168	0.000678747	0.00373067	2.42821
AT3G04840.1	Ribosomal protein S3Ae		2	1	12	9	11	19	15		16	17	19	22	31	33	36	35		1.15835	1.19028e-05	0.000101041	3.9955
AT2G27530.1	Ribosomal protein L1p/L10e family,...		1	5	6	5	5	5	6		11	7	14	14	13	17	14	9		1.14121	0.00047739	0.00269502	2.56944
AT5G02870.1	Ribosomal protein L4/L1 family		16	22	23	22	37	40	36		64	50	56	59	93	95	78	84		1.13921	1.71499e-07	2.31221e-06	5.63597
AT1G04480.1	Ribosomal ...		2	2	3	4	5	8	5		9	9	9	10	12	14	8	16		1.13685	0.000894476	0.00471296	2.32671
AT3G09630.1	Ribosomal protein L4/L1 family		15	22	22	21	33	38	33		64	42	51	49	84	90	83	80		1.13111	2.72194e-07	3.52468e-06	5.45288
AT2G34480.1	Ribosomal protein L18ae/LX family ...		0	5	7	7	10	12	7		14	16	13	14	23	23	20	19		1.12955	9.64041e-05	0.000651794	3.18589
AT4G13170.1	Ribosomal protein L13 family protein		1	3	2	1	3	6	5		9	6	5	3	11	12	9	8		1.12808	0.00345421	0.0142907	1.84495
AT5G60670.1	Ribosomal protein L11 family protein		1	1	3	2	3	4	4		7	5	5	5	7	9	8	8		1.11959	0.0062368	0.0237454	1.62442
AT2G44120.2	Ribosomal protein L30/L7 family pr...		0	1	4	5	9	10	8		7	6	12	10	14	16	27	18		1.11192	0.000417005	0.00241357	2.61734
AT5G35530.1	Ribosomal protein S3 family protein		1	2	9	6	14	18	17		10	13	28	26	17	25	42	36		1.10442	3.74792e-05	0.00028539	3.54456
AT1G18540.1	Ribosomal protein L6 family protein		2	4	7	7	11	13	8		16	12	17	14	22	21	25	25		1.1034	0.000102887	0.000685511	3.16399
AT5G28540.1	heat shock protein 70 (Hsp 70) fam...		4	5	6	7	8	13	11		24	14	14	16	22	24	22	20		1.0977	9.76247e-05	0.000658105	3.1817
AT1G02780.1	Ribosomal protein L19e family prot...		3	2	7	6	11	8	12		10	16	9	11	26	24	23	23		1.0897	0.000160206	0.00100601	2.9974
AT4G31700.1	ribosomal protein S6, Symbols: RPS...		4	13	12	9	8	14	13		24	24	18	21	32	34	32	25		1.08908	3.19797e-05	0.000247626	3.6062
AT3G01390.1	vacuolar membrane ATPase 10, Symbo...		1	0	3	5	2	3	3		5	4	5	4	8	7	8	9		1.0842	0.00980626	0.0345678	1.46133
AT1G61580.1	R-protein L3 B, Symbols: RPL3B, ARP2		1	2	13	10	13	11	14		18	24	18	17	25	29	24	24		1.05639	9.6152e-05	0.000651794	3.18589
AT2G04390.1	Ribosomal S17 family protein		0	1	2	1	4	5	3		4	2	7	6	4	6	8	9		1.04986	0.0149227	0.0498582	1.30226
AT1G09640.1	Translation elongation factor EF1B...		3	2	3	10	7	7	10		7	11	16	22	15	14	15	17		1.03671	0.000652205	0.0035934	2.44449
AT5G42020.1	Heat shock protein 70 (Hsp 70) fam...		4	5	6	7	8	14	11		23	14	14	16	22	22	21	20		1.03481	0.000237571	0.00145204	2.83802
AT3G17390.1	S-adenosylmethionine synthetase fa...		3	6	7	8	1	2	8		22	11	10	9	9	13	10	13		1.02708	0.0015058	0.00725063	2.13962
AT5G59880.1	actin depolymerizing factor 3, Sym...		1	0	2	5	2	4	4		4	5	6	6	7	8	5	9		1.01176	0.0147202	0.0492534	1.30756
AT5G59710.1	VIRE2 interacting protein 2, Symbo...		0	0	0	0	0	0	0		2	1	0	0	1	1	0	0		2.49562	0.0186061	0.0558183	1.25322
AT1G43190.1	polypyrimidine tract-binding prote...		0	0	0	0	0	0	0		1	1	0	0	1	2	0	0		2.49562	0.0186061	0.0558183	1.25322
AT3G12400.1	Ubiquitin-conjugating enzyme/RWD-l...		0	0	0	0	0	0	0		1	1	0	0	1	2	0	0		2.49562	0.0186061	0.0558183	1.25322
AT3G66654.1	Cyclophilin-like peptidyl-prolyl c...		0	0	0	0	0	0	0		1	1	0	1	1	1	0	0		2.49562	0.0186061	0.0558183	1.25322
AT3G60600.1	vesicle associated protein, Symbol...		0	0	0	0	0	0	0		1	0	0	0	2	2	0	0		2.49562	0.0186061	0.0558183	1.25322
AT1G51710.1	ubiquitin-specific protease 6, Sym...		0	0	0	0	0	0	0		1	0	0	0	2	2	0	0		2.49562	0.0186061	0.0558183	1.25322
AT3G61050.1	Calcium-dependent lipid-binding (C...		0	0	0	0	0	0	0		1	0	0	1	2	1	0	0		2.49562	0.0186061	0.0558183	1.25322
AT2G45240.1	methionine aminopeptidase 1A, Symb...		0	0	0	0	0	0	0		1	0	0	0	1	3	0	0		2.49562	0.0186061	0.0558183	1.25322
AT1G01750.1	actin depolymerizing factor 11, Sy...		0	0	0	0	0	0	0		0	0	0	1	2	2	0	0		2.49562	0.0186061	0.0558183	1.25322
AT1G60550.1	enoyl-CoA hydratase/isomerase D, S...		0	0	0	0	0	0	0		0	0	1	2	1	1	0	0		2.49562	0.0186061	0.0558183	1.25322
AT5G15090.1	voltage dependent anion channel 3,...		0	0	0	0	0	0	0		2	0	1	0	0	1	1	0		2.49562	0.0186061	0.0558183	1.25322
AT2G32080.1	purin-rich alpha 1, Symbols: PUR A...		0	0	0	0	0	0	0		1	1	0	0	1	1	1	0		2.49562	0.0186061	0.0558183	1.25322
AT5G58140.2	phototropin 2, Symbols: PHOT2, NPL1		0	0	0	0	0	0	0		1	1	1	1	0	0	1	0		2.49562	0.0186061	0.0558183	1.25322
AT5G64140.1	ribosomal protein S28, Symbols: RPS28		0	0	0	0	0	0	0		1	0	0	0	2	1	1	0		2.49562	0.0186061	0.0558183	1.25322
AT5G35430.1	Tetratricopeptide repeat (TPR)-lik...		0	0	0	0	0	0	0		0	1	2	1	0	0	1	0		2.49562	0.0186061	0.0558183	1.25322
AT2G30110.1	ubiquitin-activating enzyme 1, Sym...		0	0	0	0	0	0	0		1	0	1	0	1	1	0	1		2.49562	0.0186061	0.0558183	1.25322
AT5G08540.1	unknown protein		0	0	0	0	0	0	0		1	0	1	0	1	1	0	1		2.49562	0.0186061	0.0558183	1.25322
AT3G16910.1	acyl-activating enzyme 7, Symbols:...		0	0	0	0	0	0	0		1	0	1	1	1	0	0	1		2.49562	0.0186061	0.0558183	1.25322
AT3G54760.1	dentin sialophosphoprotein-related		0	0	0	0	0	0	0		0	0	1	0	1	2	1	0		2.49562	0.0186061	0.0558183	1.25322
AT5G65940.1	beta-hydroxyisobutyryl-CoA hydrola...		0	0	0	0	0	0	0		0	0	0	0	2	2	1	0		2.49562	0.0186061	0.0558183	1.25322
AT3G18000.1	S-adenosyl-L-methionine-dependent ...		0	0	0	0	0	0	0		0	0	0	1	1	2	0	1		2.49562	0.0186061	0.0558183	1.25322
AT2G18510.1	RNA-binding (RRM/RBD/RNP motifs) f...		0	0	0	0	0	0	0		1	1	0	0	0	1	1	1		2.49561	0.0186061	0.0558183	1.25322
AT1G76600.1	unknown protein		0	0	0	0	0	0	0		1	1	1	0	0	0	1	1		2.49561	0.0186061	0.0558183	1.25322
AT5G26210.1	alfin-like 4, Symbols: AL4		0	0	0	0	0	0	0		1	1	1	0	0	0	1	1		2.49561	0.0186061	0.0558183	1.25322
AT2G45140.1	plant VAP homolog 12, Symbols: PVA12		0	0	0	0	0	0	0		0	1	1	0	1	0	1	1		2.49561	0.0186061	0.0558183	1.25322
AT3G19950.1	RING/U-box superfamily protein		0	0	0	0	0	0	0		0	1	0	1	1	0	1	1		2.49561	0.0186061	0.0558183	1.25322
AT2G40830.2	RING-H2 finger C1A, Symbols: RHC1A		0	0	0	0	0	0	0		0	1	1	0	1	0	1	1		2.49561	0.0186061	0.0558183	1.25322
AT3G45190.1	SIT4 phosphatase-associated family...		0	0	0	0	0	0	0		0	1	1	1	0	0	1	1		2.49561	0.0186061	0.0558183	1.25322
AT5G43130.2	TBP-associated factor 4, Symbols: ...		0	0	0	0	0	0	0		0	1	1	1	0	0	1	1		2.49561	0.0186061	0.0558183	1.25322
AT4G30935.1	WRKY DNA-binding protein 32, Symbo...		0	0	0	0	0	0	0		0	1	1	0	0	1	1	1		2.49561	0.0186061	0.0558183	1.25322
AT1G51570.1	Calcium-dependent lipid-binding (C...		0	0	0	0	0	0	0		1	0	1	0	0	1	1	1		2.49561	0.0186061	0.0558183	1.25322
AT2G03510.1	SPFH/Band 7/PHB domain-containing ...		0	0	0	0	0	0	0		0	1	0	0	1	1	0	2		2.49561	0.0186061	0.0558183	1.25322
AT3G56860.3	UBP1-associated protein 2A, Symbol...		0	0	0	0	0	0	0		0	0	1	0	1	1	1	1		2.49561	0.0186061	0.0558183	1.25322
AT1G80670.1	Transducin/WD40 repeat-like superf...		0	0	0	0	0	0	0		0	0	0	1	1	1	1	1		2.49561	0.0186061	0.0558183	1.25322
AT3G18580.1	Nucleic acid-binding, OB-fold-like...		0	0	0	0	0	0	0		0	0	1	1	0	1	1	1		2.49561	0.0186061	0.0558183	1.25322
AT3G27120.1	P-loop containing nucleoside triph...		0	0	0	0	0	0	0		0	0	1	0	1	1	1	1		2.49561	0.0186061	0.0558183	1.25322
AT1G58110.1	Basic-leucine zipper (bZIP) transc...		0	0	0	0	0	0	0		0	0	2	0	1	0	0	2		2.49561	0.0186061	0.0558183	1.25322
AT2G17980.1	Sec1/munc18-like (SM) proteins sup...		0	0	0	0	0	0	0		0	1	0	1	0	0	2	1		2.49561	0.0186061	0.0558183	1.25322
AT4G23650.1	calcium-dependent protein kinase 6...		0	0	0	0	0	0	0		0	1	1	0	0	0	1	2		2.49561	0.0186061	0.0558183	1.25322
AT3G48560.1	chlorsulfuron/imidazolinone resist...		0	0	0	0	0	0	0		0	0	2	0	0	0	2	1		2.49561	0.0186061	0.0558183	1.25322
AT2G42600.2	phosphoenolpyruvate carboxylase 2,...		0	0	0	0	0	0	0		0	0	0	1	1	0	2	1		2.49561	0.0186061	0.0558183	1.25322
AT1G01710.1	Acyl-CoA thioesterase family protein		0	0	0	0	0	0	0		0	0	1	1	0	0	2	1		2.49561	0.0186061	0.0558183	1.25322
AT5G50810.1	translocase inner membrane subunit...		0	0	0	0	0	0	0		0	0	1	0	1	0	1	2		2.49561	0.0186061	0.0558183	1.25322
AT5G14780.1	formate dehydrogenase, Symbols: FDH		0	0	0	0	0	0	0		0	0	0	0	1	1	0	3		2.49561	0.0186061	0.0558183	1.25322
AT2G30200.1	catalytics;transferases;[acyl-carr...		0	0	0	0	0	0	0		0	0	0	0	1	0	2	2		2.4956	0.0186061	0.0558183	1.25322
AT5G04130.1	DNA GYRASE B2, Symbols: GYRB2		0	0	0	0	0	0	0		0	0	0	1	0	0	2	2		2.4956	0.0186061	0.0558183	1.25322
AT2G21270.3	ubiquitin fusion degradation 1, Sy...		0	0	0	0	0	0	0		0	0	1	0	0	0	2	2		2.4956	0.0186061	0.0558183	1.25322
AT3G24170.1	glutathione-disulfide reductase, S...		0	0	0	0	0	0	0		0	0	0	0	0	0	3	2		2.4956	0.0186061	0.0558183	1.25322
AT5G13650.2	elongation factor family protein		0	0	0	0	0	0	0		0	2	1	0	1	0	0	0		2.23627	0.0353015	0.0907075	1.04236
AT2G18990.1	thioredoxin domain-containing prot...		0	0	0	0	0	0	0		1	1	0	0	1	1	0	0		2.23627	0.0353015	0.0907075	1.04236
AT2G38560.1	transcript elongation factor IIS, ...		0	0	0	0	0	0	0		1	1	0	0	1	1	0	0		2.23627	0.0353015	0.0907075	1.04236
AT3G25580.1	Thioredoxin superfamily protein		0	0	0	0	0	0	0		1	1	0	0	1	1	0	0		2.23627	0.0353015	0.0907075	1.04236
AT4G25130.1	peptide met sulfoxide reductase 4,...		0	0	0	0	0	0	0		1	1	0	0	1	1	0	0		2.23627	0.0353015	0.0907075	1.04236
AT2G31570.1	glutathione peroxidase 2, Symbols:...		0	0	0	0	0	0	0		1	1	0	0	1	1	0	0		2.23627	0.0353015	0.0907075	1.04236
AT1G53440.1	Leucine-rich repeat transmembrane ...		0	0	0	0	0	0	0		1	0	0	0	1	2	0	0		2.23627	0.0353015	0.0907075	1.04236
AT1G14610.1	valyl-tRNA synthetase / valine--tR...		0	0	0	0	0	0	0		1	0	0	0	2	1	0	0		2.23627	0.0353015	0.0907075	1.04236
AT4G30720.1	FAD/NAD(P)-binding oxidoreductase ...		0	0	0	0	0	0	0		0	1	0	2	0	1	0	0		2.23627	0.0353015	0.0907075	1.04236
AT1G71695.1	Peroxidase superfamily protein		0	0	0	0	0	0	0		1	0	0	0	2	1	0	0		2.23627	0.0353015	0.0907075	1.04236
AT5G08790.1	NAC (No Apical Meristem) domain tr...		0	0	0	0	0	0	0		0	1	1	2	0	0	0	0		2.23627	0.0353015	0.0907075	1.04236
AT1G69010.1	BES1-interacting Myc-like protein ...		0	0	0	0	0	0	0		1	0	0	0	2	1	0	0		2.23627	0.0353015	0.0907075	1.04236
AT1G06640.1	2-oxoglutarate (2OG) and Fe(II)-de...		0	0	0	0	0	0	0		1	0	0	1	1	1	0	0		2.23627	0.0353015	0.0907075	1.04236
AT1G07550.1	Leucine-rich repeat protein kinase...		0	0	0	0	0	0	0		0	0	1	2	0	1	0	0		2.23627	0.0353015	0.0907075	1.04236
AT1G05700.1	Leucine-rich repeat transmembrane ...		0	0	0	0	0	0	0		0	0	1	2	0	1	0	0		2.23627	0.0353015	0.0907075	1.04236
AT5G58470.1	TBP-associated factor 15B, Symbols...		0	0	0	0	0	0	0		0	0	1	1	1	1	0	0		2.23627	0.0353015	0.0907075	1.04236
AT4G05160.1	AMP-dependent synthetase and ligas...		0	0	0	0	0	0	0		0	0	1	0	1	2	0	0		2.23627	0.0353015	0.0907075	1.04236
AT4G11740.1	Ubiquitin-like superfamily protein...		0	0	0	0	0	0	0		0	0	2	2	0	0	0	0		2.23627	0.0353015	0.0907075	1.04236
AT4G04910.1	AAA-type ATPase family protein, Sy...		0	0	0	0	0	0	0		0	0	0	0	2	2	0	0		2.23627	0.0353015	0.0907075	1.04236
AT1G67310.1	Calmodulin-binding transcription a...		0	0	0	0	0	0	0		0	0	0	0	1	3	0	0		2.23627	0.0353015	0.0907075	1.04236
AT1G20330.1	sterol methyltransferase 2, Symbol...		0	0	0	0	0	0	0		1	1	0	1	0	0	1	0		2.23626	0.0353015	0.0907075	1.04236
AT2G32920.1	PDI-like 2-3, Symbols: ATPDIL2-3, ...		0	0	0	0	0	0	0		0	2	0	0	0	1	0	1		2.23626	0.0353015	0.0907075	1.04236
AT1G17100.1	SOUL heme-binding family protein		0	0	0	0	0	0	0		1	0	0	0	1	1	1	0		2.23626	0.0353015	0.0907075	1.04236
AT2G38310.1	PYR1-like 4, Symbols: PYL4, RCAR10		0	0	0	0	0	0	0		1	0	0	0	1	1	1	0		2.23626	0.0353015	0.0907075	1.04236
AT1G27752.1	Ubiquitin system component Cue pro...		0	0	0	0	0	0	0		0	1	0	1	1	0	1	0		2.23626	0.0353015	0.0907075	1.04236
AT1G27310.1	nuclear transport factor 2A, Symbo...		0	0	0	0	0	0	0		0	1	1	1	0	0	1	0		2.23626	0.0353015	0.0907075	1.04236
AT4G22285.1	Ubiquitin C-terminal hydrolases su...		0	0	0	0	0	0	0		1	0	1	1	0	0	0	1		2.23626	0.0353015	0.0907075	1.04236
AT2G41620.1	Nucleoporin interacting component ...		0	0	0	0	0	0	0		0	1	1	1	0	0	0	1		2.23626	0.0353015	0.0907075	1.04236
AT5G06290.1	2-cysteine peroxiredoxin B, Symbol...		0	0	0	0	0	0	0		1	0	0	1	0	1	0	1		2.23626	0.0353015	0.0907075	1.04236
AT1G32230.1	WWE protein-protein interaction do...		0	0	0	0	0	0	0		0	0	2	1	0	0	1	0		2.23626	0.0353015	0.0907075	1.04236
AT4G38440.1	unknown protein		0	0	0	0	0	0	0		0	0	1	0	1	1	1	0		2.23626	0.0353015	0.0907075	1.04236
AT3G50670.1	U1 small nuclear ribonucleoprotein...		0	0	0	0	0	0	0		0	0	1	0	2	0	1	0		2.23626	0.0353015	0.0907075	1.04236
AT3G12280.1	retinoblastoma-related 1, Symbols:...		0	0	0	0	0	0	0		0	0	0	0	1	2	1	0		2.23626	0.0353015	0.0907075	1.04236
AT3G17020.1	Adenine nucleotide alpha hydrolase...		0	0	0	0	0	0	0		0	0	0	0	1	2	1	0		2.23626	0.0353015	0.0907075	1.04236
AT1G07360.1	CCCH-type zinc fingerfamily protei...		0	0	0	0	0	0	0		0	0	1	1	1	0	0	1		2.23626	0.0353015	0.0907075	1.04236
AT3G13290.1	varicose-related, Symbols: VCR		0	0	0	0	0	0	0		0	0	0	0	2	1	0	1		2.23626	0.0353015	0.0907075	1.04236
AT3G22150.1	Tetratricopeptide repeat (TPR)-lik...		0	0	0	0	0	0	0		0	0	2	1	0	0	0	1		2.23626	0.0353015	0.0907075	1.04236
AT3G58560.1	DNAse I-like superfamily protein		0	0	0	0	0	0	0		0	0	1	2	0	0	0	1		2.23626	0.0353015	0.0907075	1.04236
AT4G21450.3	PapD-like superfamily protein		0	0	0	0	0	0	0		0	1	0	0	0	1	1	1		2.23626	0.0353015	0.0907075	1.04236
AT5G13310.1	unknown protein		0	0	0	0	0	0	0		0	1	0	1	0	0	1	1		2.23626	0.0353015	0.0907075	1.04236
AT4G14740.1	Plant protein of unknown function ...		0	0	0	0	0	0	0		1	0	0	1	0	0	1	1		2.23626	0.0353015	0.0907075	1.04236
AT5G08280.1	hydroxymethylbilane synthase, Symb...		0	0	0	0	0	0	0		1	0	0	0	1	0	1	1		2.23626	0.0353015	0.0907075	1.04236
AT2G25430.1	epsin N-terminal homology (ENTH) d...		0	0	0	0	0	0	0		0	1	0	0	1	0	1	1		2.23626	0.0353015	0.0907075	1.04236
AT3G13150.1	Tetratricopeptide repeat (TPR)-lik...		0	0	0	0	0	0	0		0	0	0	0	1	1	2	0		2.23626	0.0353015	0.0907075	1.04236
AT5G04990.1	SAD1/UNC-84 domain protein 1, Symb...		0	0	0	0	0	0	0		0	0	1	1	0	0	1	1		2.23626	0.0353015	0.0907075	1.04236
AT4G13520.1	small acidic protein 1, Symbols: S...		0	0	0	0	0	0	0		0	0	0	0	1	1	1	1		2.23626	0.0353015	0.0907075	1.04236
AT3G57880.1	Calcium-dependent lipid-binding (C...		0	0	0	0	0	0	0		0	0	1	0	0	1	1	1		2.23626	0.0353015	0.0907075	1.04236
AT1G76880.1	Duplicated homeodomain-like superf...		0	0	0	0	0	0	0		0	0	1	1	0	0	1	1		2.23626	0.0353015	0.0907075	1.04236
AT1G52510.1	alpha/beta-Hydrolases superfamily ...		0	0	0	0	0	0	0		0	0	0	0	1	1	1	1		2.23626	0.0353015	0.0907075	1.04236
AT1G76950.1	Regulator of chromosome condensati...		0	0	0	0	0	0	0		0	0	0	0	1	1	1	1		2.23626	0.0353015	0.0907075	1.04236
AT3G09920.1	phosphatidyl inositol monophosphat...		0	0	0	0	0	0	0		0	0	1	1	0	0	1	1		2.23626	0.0353015	0.0907075	1.04236
AT1G23190.1	Phosphoglucomutase/phosphomannomut...		0	0	0	0	0	0	0		0	0	1	1	0	0	1	1		2.23626	0.0353015	0.0907075	1.04236
AT1G21630.2	Calcium-binding EF hand family pro...		0	0	0	0	0	0	0		0	0	0	0	1	1	1	1		2.23626	0.0353015	0.0907075	1.04236
AT4G05420.1	damaged DNA binding protein 1A, Sy...		0	0	0	0	0	0	0		0	0	1	0	1	0	1	1		2.23626	0.0353015	0.0907075	1.04236
AT4G23190.1	cysteine-rich RLK (RECEPTOR-like p...		0	0	0	0	0	0	0		0	0	0	0	1	1	1	1		2.23626	0.0353015	0.0907075	1.04236
AT1G04990.2	Zinc finger C-x8-C-x5-C-x3-H type ...		0	0	0	0	0	0	0		0	0	0	0	1	1	1	1		2.23626	0.0353015	0.0907075	1.04236
AT4G04620.1	Ubiquitin-like superfamily protein...		0	0	0	0	0	0	0		0	0	0	0	1	1	1	1		2.23626	0.0353015	0.0907075	1.04236
AT4G21980.2	Ubiquitin-like superfamily protein...		0	0	0	0	0	0	0		0	0	0	0	1	1	1	1		2.23626	0.0353015	0.0907075	1.04236
AT5G66470.1	RNA binding;GTP binding		0	0	0	0	0	0	0		1	0	0	0	0	0	2	1		2.23625	0.0353015	0.0907075	1.04236
AT5G42570.1	B-cell receptor-associated 31-like		0	0	0	0	0	0	0		0	1	0	0	0	0	1	2		2.23625	0.0353015	0.0907075	1.04236
AT3G15010.1	RNA-binding (RRM/RBD/RNP motifs) f...		0	0	0	0	0	0	0		0	0	0	1	0	0	2	1		2.23625	0.0353015	0.0907075	1.04236
AT5G26710.1	Glutamyl/glutaminyl-tRNA synthetas...		0	0	0	0	0	0	0		0	0	0	1	0	0	2	1		2.23625	0.0353015	0.0907075	1.04236
AT1G56050.1	GTP-binding protein-related		0	0	0	0	0	0	0		0	0	0	1	0	0	2	1		2.23625	0.0353015	0.0907075	1.04236
AT1G67730.1	beta-ketoacyl reductase 1, Symbols...		0	0	0	0	0	0	0		0	0	0	1	0	0	2	1		2.23625	0.0353015	0.0907075	1.04236
AT3G56940.1	dicarboxylate diiron protein, puta...		0	0	0	0	0	0	0		0	0	1	0	0	0	2	1		2.23625	0.0353015	0.0907075	1.04236
AT5G17760.1	P-loop containing nucleoside triph...		0	0	0	0	0	0	0		0	0	0	0	1	0	2	1		2.23625	0.0353015	0.0907075	1.04236
AT5G65410.1	homeobox protein 25, Symbols: ATHB...		0	0	0	0	0	0	0		0	0	0	1	0	0	1	2		2.23625	0.0353015	0.0907075	1.04236
AT3G04710.1	ankyrin repeat family protein, Sym...		0	0	0	0	0	0	0		0	0	0	0	0	1	1	2		2.23625	0.0353015	0.0907075	1.04236
AT3G49470.1	nascent polypeptide-associated com...		0	0	0	0	0	0	0		0	0	0	1	0	0	1	2		2.23625	0.0353015	0.0907075	1.04236
AT5G08130.5	basic helix-loop-helix (bHLH) DNA-...		0	0	0	0	0	0	0		0	0	1	0	0	0	1	2		2.23625	0.0353015	0.0907075	1.04236
AT5G11880.1	Pyridoxal-dependent decarboxylase ...		0	0	0	0	0	0	0		0	0	0	0	0	0	3	1		2.23625	0.0353015	0.0907075	1.04236
AT1G79350.1	RING/FYVE/PHD zinc finger superfam...		0	0	0	0	0	0	0		0	0	0	0	0	0	3	1		2.23625	0.0353015	0.0907075	1.04236
AT2G20890.1	photosystem II reaction center PSB...		0	0	0	0	0	0	0		0	0	0	0	0	0	2	2		2.23625	0.0353015	0.0907075	1.04236
AT5G51970.1	GroES-like zinc-binding alcohol de...		1	0	0	0	0	0	0		1	3	1	1	1	2	0	1		2.18909	0.0168767	0.0548672	1.26069
AT1G10170.1	NF-X-like 1, Symbols: ATNFXL1, NFXL1		1	0	0	0	0	0	0		1	3	0	1	1	2	1	1		2.18909	0.016845	0.0548418	1.26089
AT4G35060.1	Heavy metal transport/detoxificati...		1	0	0	0	0	0	0		1	1	2	2	1	1	1	1		2.18909	0.0168079	0.0548418	1.26089
AT1G20020.1	ferredoxin-NADP(+)-oxidoreductase ...		0	0	0	0	1	0	0		1	2	1	0	1	2	1	2		2.18908	0.016716	0.0548114	1.26113
AT1G61730.1	DNA-binding storekeeper protein-re...		0	0	0	0	0	1	0		0	0	1	1	3	2	1	2		2.18908	0.0166334	0.0547689	1.26147
AT2G22170.1	Lipase/lipooxygenase, PLAT/LH2 fam...		0	0	0	0	1	0	0		1	0	1	1	2	2	0	3		2.18908	0.0166729	0.0547689	1.26147
AT4G15802.1	heat shock factor binding protein,...		1	0	0	0	0	0	0		0	1	1	1	3	1	3	0		2.18908	0.0167485	0.0548395	1.26091
AT5G60790.1	ABC transporter family protein, Sy...		0	0	0	0	0	1	0		0	1	1	1	0	3	3	1		2.18908	0.0165944	0.0547259	1.26181
AT3G08590.1	Phosphoglycerate mutase, 2,3-bisph...		0	0	0	0	0	0	1		1	1	1	1	1	1	1	3		2.18908	0.0166792	0.0547689	1.26147
AT1G15140.1	FAD/NAD(P)-binding oxidoreductase		1	0	0	0	0	0	0		1	2	1	2	0	0	2	2		2.18908	0.0167831	0.0548418	1.26089
AT5G41600.1	VIRB2-interacting protein 3, Symbo...		0	0	0	0	0	1	0		0	0	0	0	2	2	3	3		2.18907	0.0165273	0.0545828	1.26294
AT2G21960.1	unknown protein		0	0	0	0	0	1	0		1	1	0	1	2	2	1	1		2.05259	0.0263447	0.075536	1.12185
AT1G54080.2	oligouridylate-binding protein 1A,...		0	0	0	0	0	1	0		1	1	1	0	3	1	1	1		2.05259	0.0263651	0.075536	1.12185
AT1G22530.1	PATELLIN 2, Symbols: PATL2		0	0	0	1	0	0	0		1	0	4	1	0	1	1	1		2.05259	0.0263567	0.075536	1.12185
AT1G30580.1	GTP binding		0	0	0	0	0	1	0		1	1	2	1	0	1	1	2		2.05259	0.0263037	0.075536	1.12185
AT4G39080.1	vacuolar proton ATPase A3, Symbols...		1	0	0	0	0	0	0		1	1	1	0	2	1	1	2		2.05259	0.0264157	0.0755864	1.12156
AT4G21150.1	ribophorin II (RPN2) family protei...		0	0	0	0	1	0	0		0	1	0	1	1	1	2	3		2.05258	0.0261985	0.0754358	1.12242
AT3G02230.1	reversibly glycosylated polypeptid...		0	0	0	0	1	0	0		0	0	0	1	2	1	4	1		2.05258	0.0261643	0.0754322	1.12244
AT4G22890.1	PGR5-LIKE A, Symbols: PGR5-LIKE A		0	1	0	0	0	0	0		2	1	0	1	1	2	0	1		1.90183	0.042005	0.104761	0.9798
AT3G19240.1	Vacuolar import/degradation, Vid27...		0	0	0	0	0	1	0		1	0	2	1	1	1	2	0		1.90182	0.0416921	0.104333	0.98158
AT5G12110.1	Glutathione S-transferase, C-termi...		0	0	0	0	0	1	0		0	1	1	2	1	1	1	1		1.90182	0.0417011	0.104333	0.98158
AT4G31340.1	myosin heavy chain-related		0	0	0	1	0	0	0		2	0	0	1	2	1	1	1		1.90182	0.0418653	0.104527	0.980773
AT1G17880.1	basic transcription factor 3, Symb...		0	1	0	0	0	0	0		0	1	1	1	0	3	1	1		1.90182	0.0417402	0.104333	0.98158
AT5G56130.1	Transducin/WD40 repeat-like superf...		0	0	0	0	0	1	0		1	1	1	0	1	1	2	1		1.90182	0.0416744	0.104333	0.98158
AT3G52300.1	ATP synthase D chain, mitochondria...		0	0	0	1	0	0	0		1	0	2	1	1	0	1	2		1.90182	0.0417421	0.104333	0.98158
AT5G56710.1	Ribosomal protein L31e family protein		0	0	1	0	0	0	0		0	0	2	1	1	1	2	1		1.90182	0.0416468	0.104333	0.98158
AT3G54090.1	fructokinase-like 1, Symbols: FLN1		0	0	0	0	0	0	1		0	1	2	0	0	1	2	2		1.90182	0.0415474	0.104333	0.98158
AT5G22330.1	P-loop containing nucleoside triph...		0	0	0	0	0	1	0		1	0	1	0	0	0	3	3		1.90181	0.0414259	0.104333	0.98158
AT4G33250.1	eukaryotic translation initiation ...		0	0	0	0	0	0	2		1	1	2	2	1	1	2	3		1.89664	0.0185306	0.0558183	1.25322
AT4G01870.1	tolB protein-related		0	0	1	1	0	0	0		0	1	0	1	2	2	4	3		1.89663	0.0185158	0.0558183	1.25322
AT5G35360.3	acetyl Co-enzyme a carboxylase bio...		0	0	0	2	0	0	0		0	0	2	1	2	1	4	3		1.89663	0.01851	0.0558183	1.25322
AT3G08510.1	phospholipase C 2, Symbols: ATPLC2...		0	0	0	1	0	1	0		1	0	1	3	2	3	2	0		1.79035	0.0282248	0.080018	1.09681
AT5G60460.1	Preprotein translocase Sec, Sec61-...		0	0	0	0	2	0	0		1	1	0	2	2	2	3	1		1.79034	0.0282108	0.080018	1.09681
AT1G08370.1	decapping 1, Symbols: DCP1, ATDCP1		1	1	0	0	0	0	0		1	0	0	0	4	4	2	1		1.79034	0.0282437	0.080018	1.09681
AT1G64550.1	general control non-repressible 3,...		0	1	0	0	1	1	0		1	1	1	1	6	2	3	1		1.73491	0.0178714	0.0558183	1.25322
AT4G39330.1	cinnamyl alcohol dehydrogenase 9, ...		0	0	0	2	1	0	0		1	1	4	2	0	1	4	3		1.73286	0.0179679	0.0558183	1.25322
AT2G41530.1	S-formylglutathione hydrolase, Sym...		0	0	0	1	1	1	0		1	1	2	1	1	2	4	4		1.73249	0.0179611	0.0558183	1.25322
AT3G49490.1	unknown protein		1	0	0	1	0	0	0		2	1	0	0	3	3	1	1		1.67558	0.0428248	0.105884	0.975169
AT3G13670.1	Protein kinase family protein		0	0	0	1	0	1	0		1	0	1	1	2	3	1	2		1.67558	0.0426295	0.105629	0.976217
AT2G29190.1	pumilio 2, Symbols: APUM2, PUM2		0	0	0	0	0	2	0		0	1	2	1	2	1	2	2		1.67558	0.0425787	0.105617	0.976265
AT3G22320.1	Eukaryotic rpb5 RNA polymerase sub...		0	0	1	0	0	0	1		0	0	2	1	1	2	1	4		1.67557	0.0425524	0.105617	0.976265
AT1G79340.1	metacaspase 4, Symbols: AtMC4, MC4		0	0	0	0	0	2	0		1	0	1	0	1	1	3	4		1.67556	0.0424621	0.105617	0.976265
AT5G47190.1	Ribosomal protein L19 family protein		1	1	0	0	0	1	1		3	2	1	3	1	2	2	4		1.55627	0.0223175	0.0662587	1.17876
AT2G07360.2	SH3 domain-containing protein		0	1	1	0	0	0	1		0	2	2	1	3	4	1	1		1.5553	0.037336	0.0951882	1.02142
AT1G29880.1	glycyl-tRNA synthetase / glycine--...		0	0	0	0	2	1	0		2	1	0	2	1	2	3	3		1.55437	0.0372549	0.0951882	1.02142
AT1G63940.2	monodehydroascorbate reductase 6, ...		0	1	0	0	1	0	1		1	0	1	1	1	4	4	2		1.55405	0.0372533	0.0951882	1.02142
AT1G78380.1	glutathione S-transferase TAU 19, ...		0	0	1	0	1	0	1		1	2	2	0	1	1	3	4		1.55387	0.0373262	0.0951882	1.02142
AT3G01570.1	Oleosin family protein		0	3	2	1	38	25	25		64	64	44	43	34	41	25	28		1.49604	0.0358748	0.0918715	1.03682
AT1G32790.2	CTC-interacting domain 11, Symbols...		0	0	0	1	1	2	1		1	0	3	3	3	5	3	3		1.49518	0.0180479	0.0558183	1.25322
AT5G19820.1	ARM repeat superfamily protein, Sy...		0	0	1	1	1	1	1		1	2	2	4	3	2	2	3		1.35851	0.03511	0.0907075	1.04236
AT4G00660.2	RNAhelicase-like 8, Symbols: RH8, ...		0	1	0	0	1	3	0		2	1	2	0	2	5	5	2		1.35692	0.0353491	0.090728	1.04226
AT3G59970.3	methylenetetrahydrofolate reductas...		1	1	1	0	2	0	0		2	1	2	1	2	2	6	3		1.35338	0.035796	0.0917724	1.03729
AT5G23900.1	Ribosomal protein L13e family protein		0	0	0	1	3	2	1		0	3	1	1	5	7	4	4		1.30774	0.0216776	0.0644424	1.19083
AT4G39960.1	Molecular chaperone Hsp40/DnaJ fam...		0	1	2	1	1	2	1		3	3	3	2	4	2	5	6		1.28688	0.0175989	0.0558183	1.25322
AT5G59890.1	actin depolymerizing factor 4, Sym...		0	0	0	1	1	2	1		1	1	2	3	3	4	2	2		1.28582	0.0485124	0.118793	0.925209
AT3G27660.1	oleosin 4, Symbols: OLEO4, OLE3		4	12	2	2	30	20	23		51	65	37	48	24	25	20	19		1.25641	0.0336275	0.0907075	1.04236
AT4G26780.1	Co-chaperone GrpE family protein, ...		0	1	0	0	1	3	2		2	0	2	1	3	4	6	5		1.18764	0.0403284	0.102136	0.990823
AT1G71500.1	Rieske (2Fe-2S) domain-containing ...		2	2	1	2	2	1	1		5	4	3	5	5	6	3	4		1.18314	0.0153788	0.0511044	1.29154
AT4G02880.2	unknown protein		0	0	1	1	3	4	1		2	2	5	1	5	6	5	6		1.18083	0.0194814	0.0582155	1.23496
AT4G27140.1	seed storage albumin 1, Symbols: S...		0	1	0	0	3	2	5		7	7	1	3	5	6	3	2		1.15165	0.0189421	0.0567519	1.24602
AT2G45810.1	DEA(D/H)-box RNA helicase family p...		1	1	1	0	2	3	1		3	3	3	1	4	7	3	4		1.13808	0.0314355	0.0887317	1.05192
AT3G15980.5	Coatomer, beta' subunit		1	1	1	2	2	2	1		2	3	5	2	2	2	8	7		1.12706	0.026584	0.0758785	1.11988
AT1G52300.1	Zinc-binding ribosomal protein fam...		1	2	0	0	2	3	2		3	4	2	2	5	5	5	4		1.09186	0.0326942	0.0907075	1.04236
AT1G32990.1	plastid ribosomal protein l11, Sym...		1	1	1	2	2	2	1		4	1	4	2	4	4	5	5		1.0415	0.0428249	0.105884	0.975169
AT1G52360.2	Coatomer, beta' subunit		1	1	1	2	2	2	1		2	3	5	2	2	2	7	6		1.03679	0.0437504	0.108056	0.966351
AT3G18740.1	Ribosomal protein L7Ae/L30e/S12e/G...		1	3	3	2	3	2	3		2	4	5	6	5	6	10	10		1.01698	0.0161492	0.0534882	1.27174
AT4G17520.1	Hyaluronan / mRNA binding family		1	1	3	2	3	1	3		7	7	1	1	8	7	5	3		1.01192	0.026455	0.0756045	1.12145
AT2G40590.1	Ribosomal protein S26e family protein		1	1	2	1	2	7	1		2	2	5	4	4	7	10	8		1.00542	0.0234975	0.0681198	1.16673
AT1G76400.1	Ribophorin I		0	0	0	0	0	0	0		1	2	0	0	0	0	0	0		1.91984	0.0683213	0.139815	0.854447
AT4G13770.1	cytochrome P450, family 83, subfam...		0	0	0	0	0	0	0		2	1	0	0	0	0	0	0		1.91984	0.0683213	0.139815	0.854447
AT1G16410.1	cytochrome p450 79f1, Symbols: CYP...		0	0	0	0	0	0	0		2	1	0	0	0	0	0	0		1.91984	0.0683213	0.139815	0.854447
AT2G22125.1	binding, Symbols: CSI1		0	0	0	0	0	0	0		2	1	0	0	0	0	0	0		1.91984	0.0683213	0.139815	0.854447
AT5G54770.1	thiazole biosynthetic enzyme, chlo...		0	0	0	0	0	0	0		3	0	0	0	0	0	0	0		1.91984	0.0683213	0.139815	0.854447
AT5G06450.1	Polynucleotidyl transferase, ribon...		0	0	0	0	0	0	0		1	1	0	1	0	0	0	0		1.91984	0.0683213	0.139815	0.854447
AT3G01280.1	voltage dependent anion channel 1,...		0	0	0	0	0	0	0		2	0	0	0	0	1	0	0		1.91984	0.0683213	0.139815	0.854447
AT3G57020.1	Calcium-dependent phosphotriestera...		0	0	0	0	0	0	0		1	1	0	0	1	0	0	0		1.91984	0.0683213	0.139815	0.854447
AT3G51460.1	Phosphoinositide phosphatase famil...		0	0	0	0	0	0	0		1	1	0	0	0	1	0	0		1.91984	0.0683213	0.139815	0.854447
AT2G30520.1	Phototropic-responsive NPH3 family...		0	0	0	0	0	0	0		2	0	1	0	0	0	0	0		1.91984	0.0683213	0.139815	0.854447
AT3G01650.1	RING domain ligase1, Symbols: RGLG1		0	0	0	0	0	0	0		1	1	0	0	0	1	0	0		1.91984	0.0683213	0.139815	0.854447
AT4G21800.1	P-loop containing nucleoside triph...		0	0	0	0	0	0	0		1	1	0	0	0	1	0	0		1.91984	0.0683213	0.139815	0.854447
AT1G63640.1	P-loop nucleoside triphosphate hyd...		0	0	0	0	0	0	0		1	1	0	1	0	0	0	0		1.91984	0.0683213	0.139815	0.854447
AT4G31210.1	DNA topoisomerase, type IA, core		0	0	0	0	0	0	0		1	1	0	0	1	0	0	0		1.91984	0.0683213	0.139815	0.854447
ATCG00130.1	ATPase, F0 complex, subunit B/B', ...		0	0	0	0	0	0	0		1	1	0	1	0	0	0	0		1.91984	0.0683213	0.139815	0.854447
AT3G20630.1	ubiquitin-specific protease 14, Sy...		0	0	0	0	0	0	0		1	0	0	0	0	2	0	0		1.91984	0.0683213	0.139815	0.854447
AT1G62000.1	unknown protein		0	0	0	0	0	0	0		1	0	0	0	1	1	0	0		1.91984	0.0683213	0.139815	0.854447
AT3G17611.1	RHOMBOID-like protein 14, Symbols:...		0	0	0	0	0	0	0		1	0	0	0	1	1	0	0		1.91984	0.0683213	0.139815	0.854447
AT2G35900.1	unknown protein		0	0	0	0	0	0	0		0	1	1	1	0	0	0	0		1.91984	0.0683213	0.139815	0.854447
AT3G53330.1	plastocyanin-like domain-containin...		0	0	0	0	0	0	0		1	0	0	1	1	0	0	0		1.91984	0.0683213	0.139815	0.854447
AT5G42150.1	Glutathione S-transferase family p...		0	0	0	0	0	0	0		1	0	0	1	0	1	0	0		1.91984	0.0683213	0.139815	0.854447
AT5G63550.2	DEK domain-containing chromatin as...		0	0	0	0	0	0	0		1	0	0	2	0	0	0	0		1.91984	0.0683213	0.139815	0.854447
AT4G31880.1	unknown protein		0	0	0	0	0	0	0		0	1	1	1	0	0	0	0		1.91984	0.0683213	0.139815	0.854447
AT1G06460.1	alpha-crystallin domain 32.1, Symb...		0	0	0	0	0	0	0		0	1	0	0	1	1	0	0		1.91984	0.0683213	0.139815	0.854447
AT5G49570.1	peptide-N-glycanase 1, Symbols: At...		0	0	0	0	0	0	0		0	1	0	0	1	1	0	0		1.91984	0.0683213	0.139815	0.854447
AT3G24550.1	proline extensin-like receptor kin...		0	0	0	0	0	0	0		1	0	0	0	1	1	0	0		1.91984	0.0683213	0.139815	0.854447
AT2G46900.1	unknown protein		0	0	0	0	0	0	0		1	0	0	0	1	1	0	0		1.91984	0.0683213	0.139815	0.854447
AT2G17560.1	high mobility group B4, Symbols: H...		0	0	0	0	0	0	0		1	0	0	0	1	1	0	0		1.91984	0.0683213	0.139815	0.854447
AT1G16400.1	cytochrome P450, family 79, subfam...		0	0	0	0	0	0	0		1	0	1	1	0	0	0	0		1.91984	0.0683213	0.139815	0.854447
AT1G08680.4	ARF GAP-like zinc finger-containin...		0	0	0	0	0	0	0		1	0	1	0	0	1	0	0		1.91984	0.0683213	0.139815	0.854447
AT1G17650.1	glyoxylate reductase 2, Symbols: G...		0	0	0	0	0	0	0		1	0	0	0	2	0	0	0		1.91984	0.0683213	0.139815	0.854447
AT1G56200.1	embryo defective 1303, Symbols: em...		0	0	0	0	0	0	0		0	0	2	0	0	1	0	0		1.91984	0.0683213	0.139815	0.854447
AT5G53450.1	OBP3-responsive gene 1, Symbols: ORG1		0	0	0	0	0	0	0		0	0	2	1	0	0	0	0		1.91984	0.0683213	0.139815	0.854447
AT3G05800.1	AtBS1(activation-tagged BRI1 suppr...		0	0	0	0	0	0	0		0	0	2	1	0	0	0	0		1.91984	0.0683213	0.139815	0.854447
AT4G08455.1	BTB/POZ domain-containing protein		0	0	0	0	0	0	0		0	0	0	0	2	1	0	0		1.91984	0.0683213	0.139815	0.854447
AT4G11060.1	mitochondrially targeted single-st...		0	0	0	0	0	0	0		0	0	0	1	1	1	0	0		1.91984	0.0683213	0.139815	0.854447
AT3G03940.1	Protein kinase family protein		0	0	0	0	0	0	0		0	0	1	1	1	0	0	0		1.91984	0.0683213	0.139815	0.854447
AT1G08970.4	nuclear factor Y, subunit C9, Symb...		0	0	0	0	0	0	0		0	0	1	1	1	0	0	0		1.91984	0.0683213	0.139815	0.854447
AT1G16710.1	histone acetyltransferase of the C...		0	0	0	0	0	0	0		0	0	0	0	1	2	0	0		1.91984	0.0683213	0.139815	0.854447
AT2G25760.2	Protein kinase family protein		0	0	0	0	0	0	0		0	0	1	1	1	0	0	0		1.91984	0.0683213	0.139815	0.854447
AT3G63140.1	chloroplast stem-loop binding prot...		0	0	0	0	0	0	0		0	0	1	1	0	1	0	0		1.91984	0.0683213	0.139815	0.854447
AT3G22270.1	Topoisomerase II-associated protei...		0	0	0	0	0	0	0		0	0	0	0	1	2	0	0		1.91984	0.0683213	0.139815	0.854447
AT4G31985.1	Ribosomal protein L39 ...		0	0	0	0	0	0	0		0	2	0	0	0	0	1	0		1.91984	0.0683213	0.139815	0.854447
AT1G76680.2	12-oxophytodienoate reductase 1, S...		0	0	0	0	0	0	0		1	1	0	0	0	0	0	1		1.91984	0.0683213	0.139815	0.854447
AT1G22360.1	UDP-glucosyl transferase 85A2, Sym...		0	0	0	0	0	0	0		0	1	1	0	0	0	1	0		1.91984	0.0683213	0.139815	0.854447
AT4G25890.1	60S acidic ribosomal protein family		0	0	0	0	0	0	0		1	0	0	0	0	1	1	0		1.91984	0.0683213	0.139815	0.854447
AT1G44835.2	YbaK/aminoacyl-tRNA synthetase-ass...		0	0	0	0	0	0	0		0	1	0	0	1	0	1	0		1.91984	0.0683213	0.139815	0.854447
AT4G28860.1	casein kinase I-like 4, Symbols: ckl4		0	0	0	0	0	0	0		0	1	0	0	1	0	1	0		1.91984	0.0683213	0.139815	0.854447
AT2G42790.1	citrate synthase 3, Symbols: CSY3		0	0	0	0	0	0	0		0	1	0	1	0	0	1	0		1.91984	0.0683213	0.139815	0.854447
AT3G32930.1	unknown protein		0	0	0	0	0	0	0		1	0	0	0	0	1	0	1		1.91984	0.0683213	0.139815	0.854447
AT1G63660.1	GMP synthase (glutamine-hydrolyzin...		0	0	0	0	0	0	0		1	0	0	0	1	0	0	1		1.91984	0.0683213	0.139815	0.854447
AT3G11930.3	Adenine nucleotide alpha hydrolase...		0	0	0	0	0	0	0		1	0	1	0	0	0	0	1		1.91984	0.0683213	0.139815	0.854447
AT4G10790.1	UBX domain-containing protein		0	0	0	0	0	0	0		0	1	1	0	0	0	0	1		1.91984	0.0683213	0.139815	0.854447
AT1G06700.1	Protein kinase superfamily protein		0	0	0	0	0	0	0		0	1	0	1	0	0	0	1		1.91984	0.0683213	0.139815	0.854447
AT1G30070.2	SGS domain-containing protein		0	0	0	0	0	0	0		1	0	0	0	0	1	0	1		1.91984	0.0683213	0.139815	0.854447
AT4G08950.1	Phosphate-responsive 1 family prot...		0	0	0	0	0	0	0		1	0	0	0	1	0	0	1		1.91984	0.0683213	0.139815	0.854447
AT1G11650.2	RNA-binding (RRM/RBD/RNP motifs) f...		0	0	0	0	0	0	0		0	0	0	0	2	0	1	0		1.91984	0.0683213	0.139815	0.854447
AT1G65260.1	plastid transcriptionally active 4...		0	0	0	0	0	0	0		0	0	0	0	1	1	1	0		1.91984	0.0683213	0.139815	0.854447
AT3G17205.1	ubiquitin protein ligase 6, Symbol...		0	0	0	0	0	0	0		0	0	0	1	1	0	1	0		1.91984	0.0683213	0.139815	0.854447
AT4G03430.1	pre-mRNA splicing factor-related, ...		0	0	0	0	0	0	0		0	0	0	1	0	1	1	0		1.91984	0.0683213	0.139815	0.854447
AT1G45180.1	RING/U-box superfamily protein		0	0	0	0	0	0	0		0	0	1	1	0	0	1	0		1.91984	0.0683213	0.139815	0.854447
AT5G66420.2	unknown protein		0	0	0	0	0	0	0		0	0	1	1	0	0	1	0		1.91984	0.0683213	0.139815	0.854447
AT3G60420.2	Phosphoglycerate mutase family pro...		0	0	0	0	0	0	0		0	0	0	0	1	1	1	0		1.91984	0.0683213	0.139815	0.854447
AT4G33210.1	F-box family protein, Symbols: SLOMO		0	0	0	0	0	0	0		0	0	0	0	0	2	1	0		1.91984	0.0683213	0.139815	0.854447
AT1G48090.1	calcium-dependent lipid-binding fa...		0	0	0	0	0	0	0		0	0	0	0	1	1	1	0		1.91984	0.0683213	0.139815	0.854447
AT1G17470.1	developmentally regulated G-protei...		0	0	0	0	0	0	0		0	0	1	1	0	0	1	0		1.91984	0.0683213	0.139815	0.854447
AT1G15950.1	cinnamoyl coa reductase 1, Symbols...		0	0	0	0	0	0	0		0	0	0	1	1	0	1	0		1.91984	0.0683213	0.139815	0.854447
AT2G47650.2	UDP-xylose synthase 4, Symbols: UXS4		0	0	0	0	0	0	0		0	0	0	0	1	1	1	0		1.91984	0.0683213	0.139815	0.854447
AT1G23900.1	gamma-adaptin 1, Symbols: GAMMA-AD...		0	0	0	0	0	0	0		0	0	0	1	0	1	1	0		1.91984	0.0683213	0.139815	0.854447
AT1G47200.1	WPP domain protein 2, Symbols: WPP2		0	0	0	0	0	0	0		0	0	0	0	2	0	0	1		1.91984	0.0683213	0.139815	0.854447
AT4G30160.2	villin 4, Symbols: VLN4		0	0	0	0	0	0	0		0	0	0	0	1	1	0	1		1.91984	0.0683213	0.139815	0.854447
AT3G02150.2	plastid transcription factor 1, Sy...		0	0	0	0	0	0	0		0	0	0	1	0	1	0	1		1.91984	0.0683213	0.139815	0.854447
ATCG00660.1	ribosomal protein L20, Symbols: RPL20		0	0	0	0	0	0	0		0	0	0	1	0	1	0	1		1.91984	0.0683213	0.139815	0.854447
AT5G14910.1	Heavy metal transport/detoxificati...		0	0	0	0	0	0	0		0	0	0	0	1	1	0	1		1.91984	0.0683213	0.139815	0.854447
AT3G07640.1	unknown protein		0	0	0	0	0	0	0		0	0	1	1	0	0	0	1		1.91984	0.0683213	0.139815	0.854447
AT1G19720.1	Pentatricopeptide repeat (PPR-like...		0	0	0	0	0	0	0		0	0	0	0	2	0	0	1		1.91984	0.0683213	0.139815	0.854447
AT4G24290.2	MAC/Perforin domain-containing pro...		0	0	0	0	0	0	0		0	0	0	0	1	1	0	1		1.91984	0.0683213	0.139815	0.854447
AT3G05840.2	Protein kinase superfamily protein...		0	0	0	0	0	0	0		0	0	1	1	0	0	0	1		1.91984	0.0683213	0.139815	0.854447
AT1G62740.1	stress-inducible protein, putative...		0	0	0	0	0	0	0		0	0	0	0	1	1	0	1		1.91984	0.0683213	0.139815	0.854447
AT2G41900.1	CCCH-type zinc finger protein with...		0	0	0	0	0	0	0		0	0	0	0	1	1	0	1		1.91984	0.0683213	0.139815	0.854447
AT1G15130.1	Endosomal targeting BRO1-like doma...		0	0	0	0	0	0	0		0	0	0	1	0	1	0	1		1.91984	0.0683213	0.139815	0.854447
AT1G64090.2	Reticulan like protein B3, Symbols...		0	0	0	0	0	0	0		1	0	0	0	0	0	1	1		1.91984	0.0683213	0.139815	0.854447
AT1G07110.1	fructose-2,6-bisphosphatase, Symbo...		0	0	0	0	0	0	0		0	1	0	0	0	0	1	1		1.91984	0.0683213	0.139815	0.854447
AT4G31780.2	monogalactosyl diacylglycerol synt...		0	0	0	0	0	0	0		0	0	0	0	1	0	2	0		1.91983	0.0683213	0.139815	0.854447
ATCG00520.1	unfolded protein binding, Symbols:...		0	0	0	0	0	0	0		0	0	0	1	0	0	1	1		1.91983	0.0683213	0.139815	0.854447
AT4G14030.1	selenium-binding protein 1, Symbol...		0	0	0	0	0	0	0		0	0	1	0	0	0	1	1		1.91983	0.0683213	0.139815	0.854447
AT3G09910.1	RAB GTPase homolog C2B, Symbols: A...		0	0	0	0	0	0	0		0	0	1	0	0	0	1	1		1.91983	0.0683213	0.139815	0.854447
AT5G39620.1	RAB GTPase homolog G1, Symbols: At...		0	0	0	0	0	0	0		0	0	1	0	0	0	1	1		1.91983	0.0683213	0.139815	0.854447
AT1G04850.1	ubiquitin-associated (UBA)/TS-N do...		0	0	0	0	0	0	0		0	0	0	1	0	0	1	1		1.91983	0.0683213	0.139815	0.854447
AT1G18070.3	Translation elongation factor EF1A...		0	0	0	0	0	0	0		0	0	0	0	0	1	1	1		1.91983	0.0683213	0.139815	0.854447
AT3G07660.1	Kinase-related protein of unknown ...		0	0	0	0	0	0	0		0	0	0	0	0	1	1	1		1.91983	0.0683213	0.139815	0.854447
AT3G54110.1	plant uncoupling mitochondrial pro...		0	0	0	0	0	0	0		0	0	1	0	0	0	1	1		1.91983	0.0683213	0.139815	0.854447
AT2G18790.1	phytochrome B, Symbols: PHYB, HY3,...		0	0	0	0	0	0	0		0	0	1	0	0	0	1	1		1.91983	0.0683213	0.139815	0.854447
AT4G11960.1	PGR5-like B, Symbols: PGRL1B		0	0	0	0	0	0	0		0	0	0	0	0	1	1	1		1.91983	0.0683213	0.139815	0.854447
AT5G56630.1	phosphofructokinase 7, Symbols: PFK7		0	0	0	0	0	0	0		0	0	0	0	0	1	1	1		1.91983	0.0683213	0.139815	0.854447
AT4G29220.1	phosphofructokinase 1, Symbols: PFK1		0	0	0	0	0	0	0		0	0	0	0	0	1	1	1		1.91983	0.0683213	0.139815	0.854447
AT5G54180.1	plastid transcriptionally active 1...		0	0	0	0	0	0	0		0	0	0	1	0	0	1	1		1.91983	0.0683213	0.139815	0.854447
AT2G07690.1	Minichromosome maintenance (MCM2/3...		0	0	0	0	0	0	0		0	0	0	0	0	1	1	1		1.91983	0.0683213	0.139815	0.854447
AT3G48880.1	RNI-like superfamily protein		0	0	0	0	0	0	0		0	0	1	0	0	0	1	1		1.91983	0.0683213	0.139815	0.854447
AT5G64290.1	dicarboxylate transport 2.1, Symbo...		0	0	0	0	0	0	0		0	0	0	1	0	0	1	1		1.91983	0.0683213	0.139815	0.854447
AT3G06760.2	Drought-responsive family protein		0	0	0	0	0	0	0		0	0	0	0	0	1	1	1		1.91983	0.0683213	0.139815	0.854447
AT5G63260.2	Zinc finger C-x8-C-x5-C-x3-H type ...		0	0	0	0	0	0	0		0	0	0	0	1	0	1	1		1.91983	0.0683213	0.139815	0.854447
AT2G33040.1	gamma subunit of Mt ATP synthase, ...		0	0	0	0	0	0	0		0	0	0	0	1	0	1	1		1.91983	0.0683213	0.139815	0.854447
AT4G11270.1	Transducin/WD40 repeat-like superf...		0	0	0	0	0	0	0		0	0	1	0	0	0	0	2		1.91983	0.0683213	0.139815	0.854447
AT3G58640.1	Mitogen activated protein kinase k...		0	0	0	0	0	0	0		0	0	0	0	0	1	0	2		1.91983	0.0683213	0.139815	0.854447
AT1G24360.1	NAD(P)-binding Rossmann-fold super...		0	0	0	0	0	0	0		0	0	0	0	0	1	0	2		1.91983	0.0683213	0.139815	0.854447
AT4G24510.1	HXXXD-type acyl-transferase family...		0	0	0	0	0	0	0		0	0	0	1	0	0	0	2		1.91983	0.0683213	0.139815	0.854447
AT2G04842.1	threonyl-tRNA synthetase, putative...		0	0	0	0	0	0	0		0	0	0	1	0	0	0	2		1.91983	0.0683213	0.139815	0.854447
AT5G67250.1	SKP1/ASK1-interacting protein 2, S...		0	0	0	0	0	0	0		0	0	0	0	0	0	2	1		1.91983	0.0683213	0.139815	0.854447
AT2G39340.1	SAC3/GANP/Nin1/mts3/eIF-3 p25 family		0	0	0	0	0	0	0		0	0	0	0	0	0	2	1		1.91983	0.0683213	0.139815	0.854447
AT3G07720.1	Galactose oxidase/kelch repeat sup...		0	0	0	0	0	0	0		0	0	0	0	0	0	1	2		1.91983	0.0683213	0.139815	0.854447
AT5G04480.1	UDP-Glycosyltransferase superfamil...		0	0	0	0	0	0	0		0	0	0	0	0	0	1	2		1.91983	0.0683213	0.139815	0.854447
AT5G16970.1	alkenal reductase, Symbols: AT-AER...		0	0	0	0	0	0	0		0	0	0	0	0	0	1	2		1.91983	0.0683213	0.139815	0.854447
AT3G50480.1	homolog of RPW8 4, Symbols: HR4		0	0	0	0	0	0	0		0	0	0	0	0	0	1	2		1.91983	0.0683213	0.139815	0.854447
AT4G31970.1	cytochrome P450, family 82, subfam...		0	0	0	0	0	0	0		0	0	0	0	0	0	1	2		1.91983	0.0683213	0.139815	0.854447
AT3G07770.1	HEAT SHOCK PROTEIN 89.1, Symbols: ...		0	0	0	0	0	0	0		0	0	0	0	0	0	1	2		1.91983	0.0683213	0.139815	0.854447
AT1G20110.1	RING/FYVE/PHD zinc finger superfam...		0	0	0	0	1	0	0		1	0	2	0	2	2	0	0		1.73345	0.0665446	0.139815	0.854447
AT1G48760.1	delta-adaptin, Symbols: delta-ADR		0	0	0	0	0	1	0		1	0	0	2	1	2	0	1		1.73344	0.0664411	0.139815	0.854447
AT5G54160.1	O-methyltransferase 1, Symbols: AT...		0	1	0	0	0	0	0		0	3	2	1	0	0	0	1		1.73344	0.0668263	0.139815	0.854447
AT3G55000.1	tonneau family protein, Symbols: T...		0	0	0	0	1	0	0		1	0	0	2	1	1	2	0		1.73344	0.0664227	0.139815	0.854447
AT1G50370.1	Calcineurin-like metallo-phosphoes...		0	0	0	0	1	1	0		2	1	2	1	1	2	1	0		1.5509	0.0640533	0.139815	0.854447
AT1G36730.1	Translation initiation factor IF2/IF5		0	0	0	0	1	1	0		1	1	2	1	1	1	2	1		1.55089	0.0639335	0.139815	0.854447
AT1G47550.2	exocyst complex component sec3A, S...		0	0	0	0	0	2	0		0	0	2	3	1	1	2	1		1.55089	0.0638426	0.139815	0.854447
AT2G34040.1	Apoptosis inhibitory protein 5 (API5)		0	0	0	0	0	2	0		0	0	0	0	4	2	2	2		1.55089	0.063776	0.139815	0.854447
AT3G54540.1	general control non-repressible 4,...		0	0	0	0	0	1	0		1	2	1	1	1	0	0	0		1.54278	0.106978	0.209747	0.678304
AT4G27700.1	Rhodanese/Cell cycle control phosp...		0	1	0	0	0	0	0		2	1	0	0	1	2	0	0		1.54278	0.10709	0.209787	0.678222
AT2G19870.1	tRNA/rRNA methyltransferase (SpoU)...		1	0	0	0	0	0	0		1	2	0	0	2	1	0	0		1.54278	0.107206	0.209834	0.678124
AT1G65090.2	unknown protein		0	0	0	0	1	0	0		2	0	1	0	1	1	1	0		1.54278	0.106717	0.209413	0.678996
AT4G15420.1	Ubiquitin fusion degradation UFD1 ...		0	0	0	0	1	0	0		1	0	1	1	1	1	0	1		1.54278	0.106618	0.209413	0.678996
AT5G64960.1	cyclin dependent kinase group C2, ...		0	0	0	0	0	0	1		2	1	0	0	0	1	1	1		1.54277	0.106688	0.209413	0.678996
AT3G26420.1	RNA-binding (RRM/RBD/RNP motifs) f...		0	0	0	0	1	0	0		0	1	0	0	0	3	1	1		1.54277	0.106307	0.209413	0.678996
AT5G17310.2	UDP-glucose pyrophosphorylase 2, S...		0	0	0	0	0	1	0		0	0	1	1	1	1	1	1		1.54277	0.106317	0.209413	0.678996
AT4G34430.4	DNA-binding family protein, Symbol...		0	0	0	0	1	0	0		0	0	1	1	1	1	1	1		1.54277	0.106364	0.209413	0.678996
AT5G45510.1	Leucine-rich repeat (LRR) family p...		0	0	0	0	1	0	0		0	0	1	2	1	0	1	1		1.54277	0.106449	0.209413	0.678996
AT2G14835.1	RING/U-box superfamily protein		0	1	0	0	0	0	0		0	1	2	1	0	0	1	1		1.54277	0.1067	0.209413	0.678996
AT1G32580.1	plastid developmental protein DAG,...		0	0	0	0	1	0	0		0	1	1	1	0	0	2	1		1.54277	0.106384	0.209413	0.678996
AT3G13594.1	unknown protein		0	0	0	0	0	1	0		0	0	0	0	1	1	1	3		1.54277	0.106053	0.209413	0.678996
AT3G04260.1	plastid transcriptionally active 3...		1	0	0	0	0	0	0		0	0	0	0	0	1	2	3		1.54276	0.106184	0.209413	0.678996
AT4G32330.1	TPX2 (targeting protein for Xklp2)...		0	0	0	0	0	0	0		2	0	0	0	0	0	0	0		1.51394	0.136652	0.228951	0.640257
AT2G24170.1	Endomembrane protein 70 protein fa...		0	0	0	0	0	0	0		0	2	0	0	0	0	0	0		1.51394	0.136652	0.228951	0.640257
AT1G13730.1	Nuclear transport factor 2 (NTF2) ...		0	0	0	0	0	0	0		0	2	0	0	0	0	0	0		1.51394	0.136652	0.228951	0.640257
AT5G04530.1	3-ketoacyl-CoA synthase 19, Symbol...		0	0	0	0	0	0	0		0	2	0	0	0	0	0	0		1.51394	0.136652	0.228951	0.640257
AT1G20760.1	Calcium-binding EF hand family pro...		0	0	0	0	0	0	0		1	1	0	0	0	0	0	0		1.51394	0.136652	0.228951	0.640257
AT4G10020.1	hydroxysteroid dehydrogenase 5, Sy...		0	0	0	0	0	0	0		1	1	0	0	0	0	0	0		1.51394	0.136652	0.228951	0.640257
AT4G00400.1	glycerol-3-phosphate acyltransfera...		0	0	0	0	0	0	0		1	1	0	0	0	0	0	0		1.51394	0.136652	0.228951	0.640257
AT1G43670.1	Inositol monophosphatase family pr...		0	0	0	0	0	0	0		1	1	0	0	0	0	0	0		1.51394	0.136652	0.228951	0.640257
AT1G61250.1	secretory carrier 3, Symbols: SC3		0	0	0	0	0	0	0		0	1	0	0	1	0	0	0		1.51393	0.136652	0.228951	0.640257
AT2G24420.1	DNA repair ATPase-related		0	0	0	0	0	0	0		0	1	1	0	0	0	0	0		1.51393	0.136652	0.228951	0.640257
AT4G29520.1	unknown protein		0	0	0	0	0	0	0		0	1	0	1	0	0	0	0		1.51393	0.136652	0.228951	0.640257
AT5G55530.1	Calcium-dependent lipid-binding (C...		0	0	0	0	0	0	0		1	0	1	0	0	0	0	0		1.51393	0.136652	0.228951	0.640257
AT4G24100.1	Protein kinase superfamily protein		0	0	0	0	0	0	0		1	0	0	0	0	1	0	0		1.51393	0.136652	0.228951	0.640257
AT2G40600.1	appr-1-p processing enzyme family ...		0	0	0	0	0	0	0		1	0	0	0	1	0	0	0		1.51393	0.136652	0.228951	0.640257
AT1G30120.1	pyruvate dehydrogenase E1 beta, Sy...		0	0	0	0	0	0	0		1	0	0	0	0	1	0	0		1.51393	0.136652	0.228951	0.640257
AT3G45640.1	mitogen-activated protein kinase 3...		0	0	0	0	0	0	0		1	0	1	0	0	0	0	0		1.51393	0.136652	0.228951	0.640257
AT5G13530.1	protein kinases;ubiquitin-protein ...		0	0	0	0	0	0	0		0	1	0	1	0	0	0	0		1.51393	0.136652	0.228951	0.640257
AT5G63400.1	adenylate kinase 1, Symbols: ADK1		0	0	0	0	0	0	0		0	1	0	0	0	1	0	0		1.51393	0.136652	0.228951	0.640257
AT5G10540.1	Zincin-like metalloproteases famil...		0	0	0	0	0	0	0		1	0	0	0	1	0	0	0		1.51393	0.136652	0.228951	0.640257
AT4G20860.1	FAD-binding Berberine family protein		0	0	0	0	0	0	0		1	0	0	0	1	0	0	0		1.51393	0.136652	0.228951	0.640257
AT5G54310.1	ARF-GAP domain 5, Symbols: NEV, AGD5		0	0	0	0	0	0	0		1	0	0	0	1	0	0	0		1.51393	0.136652	0.228951	0.640257
AT2G30970.1	aspartate aminotransferase 1, Symb...		0	0	0	0	0	0	0		1	0	0	0	1	0	0	0		1.51393	0.136652	0.228951	0.640257
AT3G17850.1	Protein kinase superfamily protein		0	0	0	0	0	0	0		0	1	0	0	1	0	0	0		1.51393	0.136652	0.228951	0.640257
AT5G35690.1	unknown protein		0	0	0	0	0	0	0		1	0	0	1	0	0	0	0		1.51393	0.136652	0.228951	0.640257
AT3G07020.2	UDP-Glycosyltransferase superfamil...		0	0	0	0	0	0	0		0	0	0	0	1	1	0	0		1.51393	0.136652	0.228951	0.640257
AT1G53300.1	tetratricopetide-repeat thioredoxi...		0	0	0	0	0	0	0		0	0	1	0	0	1	0	0		1.51393	0.136652	0.228951	0.640257
AT3G43220.1	Phosphoinositide phosphatase famil...		0	0	0	0	0	0	0		0	0	0	0	1	1	0	0		1.51393	0.136652	0.228951	0.640257
AT5G25060.1	RNA recognition motif (RRM)-contai...		0	0	0	0	0	0	0		0	0	0	0	1	1	0	0		1.51393	0.136652	0.228951	0.640257
AT4G14520.1	DNA-directed RNA polymerase II-rel...		0	0	0	0	0	0	0		0	0	0	0	1	1	0	0		1.51393	0.136652	0.228951	0.640257
AT3G06700.1	Ribosomal L29e protein family		0	0	0	0	0	0	0		0	0	0	0	1	1	0	0		1.51393	0.136652	0.228951	0.640257
AT1G43890.1	RAB GTPASE HOMOLOG B18, Symbols: A...		0	0	0	0	0	0	0		0	0	0	0	1	1	0	0		1.51393	0.136652	0.228951	0.640257
AT4G13010.1	Oxidoreductase, zinc-binding dehyd...		0	0	0	0	0	0	0		0	0	0	0	1	1	0	0		1.51393	0.136652	0.228951	0.640257
AT5G49930.1	zinc knuckle (CCHC-type) family pr...		0	0	0	0	0	0	0		0	0	0	0	1	1	0	0		1.51393	0.136652	0.228951	0.640257
AT5G61450.1	P-loop containing nucleoside triph...		0	0	0	0	0	0	0		0	0	0	0	1	1	0	0		1.51393	0.136652	0.228951	0.640257
AT4G22740.1	glycine-rich protein		0	0	0	0	0	0	0		0	0	0	0	1	1	0	0		1.51393	0.136652	0.228951	0.640257
AT4G19150.1	Ankyrin repeat family protein		0	0	0	0	0	0	0		0	0	0	0	1	1	0	0		1.51393	0.136652	0.228951	0.640257
AT2G40070.1	unknown protein		0	0	0	0	0	0	0		0	0	0	0	1	1	0	0		1.51393	0.136652	0.228951	0.640257
AT3G48140.1	B12D protein		0	0	0	0	0	0	0		0	0	0	0	1	1	0	0		1.51393	0.136652	0.228951	0.640257
AT5G19400.1	Telomerase activating protein Est1...		0	0	0	0	0	0	0		0	0	0	0	1	1	0	0		1.51393	0.136652	0.228951	0.640257
AT3G19420.1	PTEN 2, Symbols: ATPEN2, PEN2		0	0	0	0	0	0	0		0	0	0	0	1	1	0	0		1.51393	0.136652	0.228951	0.640257
AT1G79040.1	photosystem II subunit R, Symbols:...		0	0	0	0	0	0	0		0	0	0	0	1	1	0	0		1.51393	0.136652	0.228951	0.640257
AT4G15900.1	pleiotropic regulatory locus 1, Sy...		0	0	0	0	0	0	0		0	0	0	0	1	1	0	0		1.51393	0.136652	0.228951	0.640257
AT5G56290.1	peroxin 5, Symbols: PEX5, ATPEX5		0	0	0	0	0	0	0		0	0	0	0	1	1	0	0		1.51393	0.136652	0.228951	0.640257
AT5G19620.1	outer envelope protein of 80 kDa, ...		0	0	0	0	0	0	0		0	0	0	0	1	1	0	0		1.51393	0.136652	0.228951	0.640257
AT5G27540.1	MIRO-related GTP-ase 1, Symbols: M...		0	0	0	0	0	0	0		0	0	0	0	1	1	0	0		1.51393	0.136652	0.228951	0.640257
AT1G16350.1	Aldolase-type TIM barrel family pr...		0	0	0	0	0	0	0		0	0	0	0	1	1	0	0		1.51393	0.136652	0.228951	0.640257
AT5G17380.1	Thiamine pyrophosphate dependent p...		0	0	0	0	0	0	0		0	0	0	0	1	1	0	0		1.51393	0.136652	0.228951	0.640257
AT3G14130.1	Aldolase-type TIM barrel family pr...		0	0	0	0	0	0	0		0	0	0	0	1	1	0	0		1.51393	0.136652	0.228951	0.640257
AT3G22060.1	Receptor-like protein kinase-relat...		0	0	0	0	0	0	0		0	0	0	0	1	1	0	0		1.51393	0.136652	0.228951	0.640257
AT2G43620.1	Chitinase family protein		0	0	0	0	0	0	0		0	0	0	0	1	1	0	0		1.51393	0.136652	0.228951	0.640257
AT4G24550.2	Clathrin adaptor complexes medium ...		0	0	0	0	0	0	0		0	0	0	0	1	1	0	0		1.51393	0.136652	0.228951	0.640257
AT2G34640.1	plastid transcriptionally active 1...		0	0	0	0	0	0	0		0	0	1	0	0	1	0	0		1.51393	0.136652	0.228951	0.640257
AT5G20280.1	sucrose phosphate synthase 1F, Sym...		0	0	0	0	0	0	0		0	0	1	1	0	0	0	0		1.51393	0.136652	0.228951	0.640257
AT2G30050.1	transducin family protein / WD-40 ...		0	0	0	0	0	0	0		0	0	1	0	1	0	0	0		1.51393	0.136652	0.228951	0.640257
AT5G22000.2	RING-H2 group F2A, Symbols: RHF2A		0	0	0	0	0	0	0		0	0	1	1	0	0	0	0		1.51393	0.136652	0.228951	0.640257
AT5G14420.1	RING domain ligase2, Symbols: RGLG2		0	0	0	0	0	0	0		0	0	0	0	0	2	0	0		1.51393	0.136652	0.228951	0.640257
AT2G31890.1	RAP, Symbols: ATRAP, RAP		0	0	0	0	0	0	0		0	0	1	1	0	0	0	0		1.51393	0.136652	0.228951	0.640257
AT1G55450.2	S-adenosyl-L-methionine-dependent ...		0	0	0	0	0	0	0		0	0	0	0	0	2	0	0		1.51393	0.136652	0.228951	0.640257
AT1G65820.3	microsomal glutathione s-transfera...		0	0	0	0	0	0	0		0	0	0	1	1	0	0	0		1.51393	0.136652	0.228951	0.640257
AT2G13440.1	glucose-inhibited division family ...		0	0	0	0	0	0	0		0	0	0	0	2	0	0	0		1.51393	0.136652	0.228951	0.640257
AT5G28740.1	Tetratricopeptide repeat (TPR)-lik...		0	0	0	0	0	0	0		0	0	0	1	0	1	0	0		1.51393	0.136652	0.228951	0.640257
AT5G46070.1	Guanylate-binding family protein		0	0	0	0	0	0	0		0	0	0	0	2	0	0	0		1.51393	0.136652	0.228951	0.640257
AT5G41190.1	unknown protein		0	0	0	0	0	0	0		0	0	0	1	1	0	0	0		1.51393	0.136652	0.228951	0.640257
AT2G38770.1	P-loop containing nucleoside triph...		0	0	0	0	0	0	0		0	0	0	2	0	0	0	0		1.51393	0.136652	0.228951	0.640257
AT4G20130.1	plastid transcriptionally active 1...		0	0	0	0	0	0	0		0	0	2	0	0	0	0	0		1.51393	0.136652	0.228951	0.640257
AT3G32980.1	Peroxidase superfamily protein		0	0	0	0	0	0	0		0	0	1	1	0	0	0	0		1.51393	0.136652	0.228951	0.640257
AT2G44380.1	Cysteine/Histidine-rich C1 domain ...		0	0	0	0	0	0	0		0	0	0	1	1	0	0	0		1.51393	0.136652	0.228951	0.640257
AT1G13270.1	methionine aminopeptidase 1B, Symb...		0	0	0	0	0	0	0		0	0	0	0	0	2	0	0		1.51393	0.136652	0.228951	0.640257
AT2G15090.1	3-ketoacyl-CoA synthase 8, Symbols...		0	0	0	0	0	0	0		0	0	2	0	0	0	0	0		1.51393	0.136652	0.228951	0.640257
AT3G61130.1	galacturonosyltransferase 1, Symbo...		0	0	0	0	0	0	0		0	0	1	0	1	0	0	0		1.51393	0.136652	0.228951	0.640257
AT1G76080.1	chloroplastic drought-induced stre...		0	0	0	0	0	0	0		0	0	1	1	0	0	0	0		1.51393	0.136652	0.228951	0.640257
AT2G18750.1	Calmodulin-binding protein		0	0	0	0	0	0	0		0	0	1	1	0	0	0	0		1.51393	0.136652	0.228951	0.640257
AT4G03080.1	BRI1 suppressor 1 (BSU1)-like 1, S...		0	0	0	0	0	0	0		0	0	0	0	2	0	0	0		1.51393	0.136652	0.228951	0.640257
AT2G21870.1	copper ion binding;cobalt ion bind...		0	0	0	0	0	0	0		0	0	1	1	0	0	0	0		1.51393	0.136652	0.228951	0.640257
AT2G34680.1	Outer arm dynein light chain 1 pro...		0	0	0	0	0	0	0		0	0	1	1	0	0	0	0		1.51393	0.136652	0.228951	0.640257
AT3G01980.3	NAD(P)-binding Rossmann-fold super...		0	0	0	0	0	0	0		1	0	0	0	0	0	1	0		1.51393	0.136652	0.228951	0.640257
AT1G50570.1	Calcium-dependent lipid-binding (C...		0	0	0	0	0	0	0		1	0	0	0	0	0	1	0		1.51393	0.136652	0.228951	0.640257
AT3G09740.1	syntaxin of plants 71, Symbols: SY...		0	0	0	0	0	0	0		0	1	0	0	0	0	1	0		1.51393	0.136652	0.228951	0.640257
ATCG00180.1	DNA-directed RNA polymerase family...		0	0	0	0	0	0	0		0	1	0	0	0	0	1	0		1.51393	0.136652	0.228951	0.640257
AT2G38020.1	vacuoleless1 (VCL1), Symbols: VCL1...		0	0	0	0	0	0	0		0	1	0	0	0	0	0	1		1.51393	0.136652	0.228951	0.640257
AT2G03640.3	Nuclear transport factor 2 (NTF2) ...		0	0	0	0	0	0	0		0	1	0	0	0	0	0	1		1.51393	0.136652	0.228951	0.640257
AT3G54400.1	Eukaryotic aspartyl protease famil...		0	0	0	0	0	0	0		1	0	0	0	0	0	0	1		1.51393	0.136652	0.228951	0.640257
AT5G03880.1	Thioredoxin family protein		0	0	0	0	0	0	0		1	0	0	0	0	0	0	1		1.51393	0.136652	0.228951	0.640257
AT2G30880.1	Pleckstrin homology (PH) domain-co...		0	0	0	0	0	0	0		1	0	0	0	0	0	0	1		1.51393	0.136652	0.228951	0.640257
AT4G26410.1	Uncharacterised conserved protein ...		0	0	0	0	0	0	0		1	0	0	0	0	0	0	1		1.51393	0.136652	0.228951	0.640257
AT5G64460.2	Phosphoglycerate mutase family pro...		0	0	0	0	0	0	0		0	1	0	0	0	0	0	1		1.51393	0.136652	0.228951	0.640257
AT2G33430.1	differentiation and greening-like ...		0	0	0	0	0	0	0		0	1	0	0	0	0	0	1		1.51393	0.136652	0.228951	0.640257
AT3G20810.2	2-oxoglutarate (2OG) and Fe(II)-de...		0	0	0	0	0	0	0		0	1	0	0	0	0	0	1		1.51393	0.136652	0.228951	0.640257
AT4G10320.1	tRNA synthetase class I (I, L, M a...		0	0	0	0	0	0	0		1	0	0	0	0	0	0	1		1.51393	0.136652	0.228951	0.640257
AT2G26570.1	Plant protein of unknown function ...		0	0	0	0	0	0	0		0	0	1	0	0	0	1	0		1.51393	0.136652	0.228951	0.640257
AT3G57410.1	villin 3, Symbols: VLN3, ATVLN3		0	0	0	0	0	0	0		0	0	1	0	0	0	1	0		1.51393	0.136652	0.228951	0.640257
AT3G28710.1	ATPase, V0/A0 complex, subunit C/D		0	0	0	0	0	0	0		0	0	0	0	0	1	1	0		1.51393	0.136652	0.228951	0.640257
AT5G12150.1	Rho GTPase activation protein (Rho...		0	0	0	0	0	0	0		0	0	1	0	0	0	1	0		1.51393	0.136652	0.228951	0.640257
AT5G38640.1	NagB/RpiA/CoA transferase-like sup...		0	0	0	0	0	0	0		0	0	1	0	0	0	1	0		1.51393	0.136652	0.228951	0.640257
AT5G16300.1	Vps51/Vps67 family (components of ...		0	0	0	0	0	0	0		0	0	0	1	0	0	1	0		1.51393	0.136652	0.228951	0.640257
AT4G34090.3	unknown protein		0	0	0	0	0	0	0		0	0	0	0	1	0	1	0		1.51393	0.136652	0.228951	0.640257
AT2G43630.1	unknown protein		0	0	0	0	0	0	0		0	0	0	0	0	1	1	0		1.51393	0.136652	0.228951	0.640257
AT4G16330.2	2-oxoglutarate (2OG) and Fe(II)-de...		0	0	0	0	0	0	0		0	0	0	1	0	0	1	0		1.51393	0.136652	0.228951	0.640257
AT1G07990.1	SIT4 phosphatase-associated family...		0	0	0	0	0	0	0		0	0	1	0	0	0	1	0		1.51393	0.136652	0.228951	0.640257
AT3G51670.1	SEC14 cytosolic factor family prot...		0	0	0	0	0	0	0		0	0	1	0	0	0	1	0		1.51393	0.136652	0.228951	0.640257
AT4G35800.1	RNA polymerase II large subunit, S...		0	0	0	0	0	0	0		0	0	0	0	0	1	1	0		1.51393	0.136652	0.228951	0.640257
AT4G08850.1	Leucine-rich repeat receptor-like ...		0	0	0	0	0	0	0		0	0	0	0	1	0	1	0		1.51393	0.136652	0.228951	0.640257
AT3G09180.1	unknown protein		0	0	0	0	0	0	0		0	0	0	1	0	0	1	0		1.51393	0.136652	0.228951	0.640257
AT1G04640.1	lipoyltransferase 2, Symbols: LIP2		0	0	0	0	0	0	0		0	0	0	1	0	0	1	0		1.51393	0.136652	0.228951	0.640257
AT1G79000.2	histone acetyltransferase of the C...		0	0	0	0	0	0	0		0	0	0	0	0	1	1	0		1.51393	0.136652	0.228951	0.640257
AT2G38270.1	CAX-interacting protein 2, Symbols...		0	0	0	0	0	0	0		0	0	0	0	1	0	1	0		1.51393	0.136652	0.228951	0.640257
AT5G64220.1	Calmodulin-binding transcription a...		0	0	0	0	0	0	0		0	0	0	0	1	0	1	0		1.51393	0.136652	0.228951	0.640257
AT5G06160.1	splicing factor-related, Symbols: ATO		0	0	0	0	0	0	0		0	0	1	0	0	0	1	0		1.51393	0.136652	0.228951	0.640257
AT1G54360.2	TBP-ASSOCIATED FACTOR 6B, Symbols:...		0	0	0	0	0	0	0		0	0	1	0	0	0	1	0		1.51393	0.136652	0.228951	0.640257
AT1G23230.1	unknown protein		0	0	0	0	0	0	0		0	0	0	0	0	1	1	0		1.51393	0.136652	0.228951	0.640257
AT4G30200.2	vernalization5/VIN3-like, Symbols:...		0	0	0	0	0	0	0		0	0	0	0	0	1	0	1		1.51393	0.136652	0.228951	0.640257
AT4G13180.1	NAD(P)-binding Rossmann-fold super...		0	0	0	0	0	0	0		0	0	0	1	0	0	0	1		1.51393	0.136652	0.228951	0.640257
AT5G06430.1	Thioredoxin superfamily protein		0	0	0	0	0	0	0		0	0	0	0	0	1	0	1		1.51393	0.136652	0.228951	0.640257
AT4G24800.1	MA3 domain-containing protein		0	0	0	0	0	0	0		0	0	0	0	0	1	0	1		1.51393	0.136652	0.228951	0.640257
AT1G52670.1	Single hybrid motif superfamily pr...		0	0	0	0	0	0	0		0	0	0	1	0	0	0	1		1.51393	0.136652	0.228951	0.640257
AT5G23300.1	pyrimidine d, Symbols: PYRD		0	0	0	0	0	0	0		0	0	0	0	1	0	0	1		1.51393	0.136652	0.228951	0.640257
ATCG01060.1	iron-sulfur cluster binding;electr...		0	0	0	0	0	0	0		0	0	0	0	1	0	0	1		1.51393	0.136652	0.228951	0.640257
AT1G60170.1	pre-mRNA processing ribonucleoprot...		0	0	0	0	0	0	0		0	0	0	0	1	0	0	1		1.51393	0.136652	0.228951	0.640257
AT4G39730.1	Lipase/lipooxygenase, PLAT/LH2 fam...		0	0	0	0	0	0	0		0	0	0	1	0	0	0	1		1.51393	0.136652	0.228951	0.640257
AT5G54430.1	Adenine nucleotide alpha hydrolase...		0	0	0	0	0	0	0		0	0	1	0	0	0	0	1		1.51393	0.136652	0.228951	0.640257
AT4G27080.2	PDI-like 5-4, Symbols: ATPDIL5-4, ...		0	0	0	0	0	0	0		0	0	0	0	0	1	0	1		1.51393	0.136652	0.228951	0.640257
AT2G14880.1	SWIB/MDM2 domain superfamily protein		0	0	0	0	0	0	0		0	0	0	0	0	1	0	1		1.51393	0.136652	0.228951	0.640257
AT2G47960.1	unknown protein		0	0	0	0	0	0	0		0	0	1	0	0	0	0	1		1.51393	0.136652	0.228951	0.640257
AT3G63260.1	Protein kinase superfamily protein...		0	0	0	0	0	0	0		0	0	0	1	0	0	0	1		1.51393	0.136652	0.228951	0.640257
AT5G20090.1	Uncharacterised protein family (UP...		0	0	0	0	0	0	0		0	0	0	0	0	1	0	1		1.51393	0.136652	0.228951	0.640257
AT3G45770.1	Polyketide synthase, enoylreductas...		0	0	0	0	0	0	0		0	0	0	0	0	1	0	1		1.51393	0.136652	0.228951	0.640257
AT5G27450.1	mevalonate kinase, Symbols: MVK, MK		0	0	0	0	0	0	0		0	0	1	0	0	0	0	1		1.51393	0.136652	0.228951	0.640257
AT1G75100.1	J-domain protein required for chlo...		0	0	0	0	0	0	0		0	0	0	1	0	0	0	1		1.51393	0.136652	0.228951	0.640257
AT3G27530.1	golgin candidate 6, Symbols: GC6, ...		0	0	0	0	0	0	0		0	0	1	0	0	0	0	1		1.51393	0.136652	0.228951	0.640257
AT4G22670.1	HSP70-interacting protein 1, Symbo...		0	0	0	0	0	0	0		0	0	1	0	0	0	0	1		1.51393	0.136652	0.228951	0.640257
ATCG00720.1	photosynthetic electron transfer B...		0	0	0	0	0	0	0		0	0	1	0	0	0	0	1		1.51393	0.136652	0.228951	0.640257
AT1G66670.1	CLP protease proteolytic subunit 3...		0	0	0	0	0	0	0		0	0	0	0	0	1	0	1		1.51393	0.136652	0.228951	0.640257
AT1G31230.1	aspartate kinase-homoserine dehydr...		0	0	0	0	0	0	0		0	0	0	0	1	0	0	1		1.51393	0.136652	0.228951	0.640257
AT3G29350.1	histidine-containing phosphotransm...		0	0	0	0	0	0	0		0	0	0	1	0	0	0	1		1.51393	0.136652	0.228951	0.640257
AT1G08600.3	P-loop containing nucleoside triph...		0	0	0	0	0	0	0		0	0	1	0	0	0	0	1		1.51393	0.136652	0.228951	0.640257
AT2G43820.1	UDP-glucosyltransferase 74F2, Symb...		0	0	0	0	0	0	0		0	0	0	0	0	0	2	0		1.51393	0.136652	0.228951	0.640257
AT2G44160.1	methylenetetrahydrofolate reductas...		0	0	0	0	0	0	0		0	0	0	0	0	0	2	0		1.51393	0.136652	0.228951	0.640257
AT4G00620.1	Amino acid dehydrogenase family pr...		0	0	0	0	0	0	0		0	0	0	0	0	0	2	0		1.51393	0.136652	0.228951	0.640257
AT2G34460.1	NAD(P)-binding Rossmann-fold super...		0	0	0	0	0	0	0		0	0	0	0	0	0	1	1		1.51393	0.136652	0.228951	0.640257
AT1G75660.1	5'-3' exoribonuclease 3, Symbols: ...		0	0	0	0	0	0	0		0	0	0	0	0	0	1	1		1.51393	0.136652	0.228951	0.640257
AT5G55220.1	trigger factor type chaperone fami...		0	0	0	0	0	0	0		0	0	0	0	0	0	1	1		1.51393	0.136652	0.228951	0.640257
AT4G33350.1	Tic22-like family protein		0	0	0	0	0	0	0		0	0	0	0	0	0	1	1		1.51393	0.136652	0.228951	0.640257
AT3G58140.1	phenylalanyl-tRNA synthetase class...		0	0	0	0	0	0	0		0	0	0	0	0	0	1	1		1.51393	0.136652	0.228951	0.640257
AT5G67510.1	Translation protein SH3-like famil...		0	0	0	0	0	0	0		0	0	0	0	0	0	1	1		1.51393	0.136652	0.228951	0.640257
AT1G12770.1	P-loop containing nucleoside triph...		0	0	0	0	0	0	0		0	0	0	0	0	0	1	1		1.51393	0.136652	0.228951	0.640257
AT2G03820.1	nonsense-mediated mRNA decay NMD3 ...		0	0	0	0	0	0	0		0	0	0	0	0	0	1	1		1.51393	0.136652	0.228951	0.640257
AT1G07750.1	RmlC-like cupins superfamily protein		0	0	0	0	0	0	0		0	0	0	0	0	0	1	1		1.51393	0.136652	0.228951	0.640257
AT1G08050.1	Zinc finger (C3HC4-type RING finge...		0	0	0	0	0	0	0		0	0	0	0	0	0	1	1		1.51393	0.136652	0.228951	0.640257
AT3G20170.1	ARM repeat superfamily protein		0	0	0	0	0	0	0		0	0	0	0	0	0	1	1		1.51393	0.136652	0.228951	0.640257
AT1G16720.1	high chlorophyll fluorescence phen...		0	0	0	0	0	0	0		0	0	0	0	0	0	1	1		1.51393	0.136652	0.228951	0.640257
AT4G22380.1	Ribosomal protein L7Ae/L30e/S12e/G...		0	0	0	0	0	0	0		0	0	0	0	0	0	1	1		1.51393	0.136652	0.228951	0.640257
AT3G20250.1	pumilio 5, Symbols: APUM5, PUM5		0	0	0	0	0	0	0		0	0	0	0	0	0	1	1		1.51393	0.136652	0.228951	0.640257
AT1G60890.2	Phosphatidylinositol-4-phosphate 5...		0	0	0	0	0	0	0		0	0	0	0	0	0	1	1		1.51393	0.136652	0.228951	0.640257
AT1G52200.1	PLAC8 family protein		0	0	0	0	0	0	0		0	0	0	0	0	0	1	1		1.51393	0.136652	0.228951	0.640257
AT1G21640.2	NAD kinase 2, Symbols: NADK2		0	0	0	0	0	0	0		0	0	0	0	0	0	1	1		1.51393	0.136652	0.228951	0.640257
AT3G58160.1	P-loop containing nucleoside triph...		0	0	0	0	0	0	0		0	0	0	0	0	0	1	1		1.51393	0.136652	0.228951	0.640257
AT3G55070.1	LisH/CRA/RING-U-box domains-contai...		0	0	0	0	0	0	0		0	0	0	0	0	0	1	1		1.51393	0.136652	0.228951	0.640257
AT1G49430.1	long-chain acyl-CoA synthetase 2, ...		0	0	0	0	0	0	0		0	0	0	0	0	0	1	1		1.51393	0.136652	0.228951	0.640257
AT3G52870.1	IQ calmodulin-binding motif family...		0	0	0	0	0	0	0		0	0	0	0	0	0	1	1		1.51393	0.136652	0.228951	0.640257
AT2G19860.1	hexokinase 2, Symbols: ATHXK2, HXK2		0	0	0	0	0	0	0		0	0	0	0	0	0	1	1		1.51393	0.136652	0.228951	0.640257
AT2G30870.1	glutathione S-transferase PHI 10, ...		0	0	0	0	0	0	0		0	0	0	0	0	0	1	1		1.51393	0.136652	0.228951	0.640257
AT4G27270.1	Quinone reductase family protein		0	0	0	0	0	0	0		0	0	0	0	0	0	1	1		1.51393	0.136652	0.228951	0.640257
AT3G04610.1	RNA-binding KH domain-containing p...		0	0	0	0	0	0	0		0	0	0	0	0	0	1	1		1.51393	0.136652	0.228951	0.640257
AT4G25340.1	FK506 BINDING PROTEIN 53, Symbols:...		0	0	0	0	0	0	0		0	0	0	0	0	0	1	1		1.51393	0.136652	0.228951	0.640257
AT3G33530.3	Transducin family protein / WD-40 ...		0	0	0	0	0	0	0		0	0	0	0	0	0	1	1		1.51393	0.136652	0.228951	0.640257
AT2G17290.1	Calcium-dependent protein kinase f...		0	0	0	0	0	0	0		0	0	0	0	0	0	1	1		1.51393	0.136652	0.228951	0.640257
AT5G48375.1	thioglucoside glucosidase 3, Symbo...		0	0	0	0	0	0	0		0	0	0	0	0	0	1	1		1.51393	0.136652	0.228951	0.640257
AT4G33760.1	tRNA synthetase class II (D, K and...		0	0	0	0	0	0	0		0	0	0	0	0	0	1	1		1.51393	0.136652	0.228951	0.640257
AT2G20290.1	myosin-like protein XIG, Symbols: ...		0	0	0	0	0	0	0		0	0	0	0	0	0	1	1		1.51393	0.136652	0.228951	0.640257
AT3G02730.1	thioredoxin F-type 1, Symbols: TRX...		0	0	0	0	0	0	0		0	0	0	0	0	0	0	2		1.51393	0.136652	0.228951	0.640257
AT4G12420.1	Cupredoxin superfamily protein, Sy...		0	0	0	0	0	0	0		0	0	0	0	0	0	0	2		1.51393	0.136652	0.228951	0.640257
AT3G53110.1	P-loop containing nucleoside triph...		0	0	0	0	0	0	0		0	0	0	0	0	0	0	2		1.51393	0.136652	0.228951	0.640257
AT4G23630.1	VIRB2-interacting protein 1, Symbo...		0	0	0	0	1	2	0		0	0	0	0	2	2	4	5		1.45559	0.0531084	0.129219	0.888673
AT2G23070.1	Protein kinase superfamily protein		0	0	0	0	1	1	1		0	0	2	1	0	1	6	3		1.45555	0.0530967	0.129219	0.888673
AT3G19820.1	cell elongation protein / DWARF1 /...		0	0	1	0	0	0	1		2	0	2	0	2	3	0	0		1.41441	0.0957524	0.190673	0.719711
AT2G05920.1	Subtilase family protein		0	0	0	0	1	0	1		0	1	2	2	1	1	1	1		1.4144	0.0954652	0.190266	0.720638
AT3G62240.1	RING/U-box superfamily protein		0	0	0	0	1	1	0		0	1	1	1	1	2	1	2		1.4144	0.0952688	0.19004	0.721155
AT1G51980.1	Insulinase (Peptidase family M16) ...		0	0	1	0	0	0	1		1	0	0	0	1	1	3	3		1.41438	0.0951577	0.189984	0.721283
AT1G50200.1	Alanyl-tRNA synthetase, Symbols: A...		0	0	0	0	1	1	0		0	0	1	0	0	0	5	3		1.41438	0.094807	0.189449	0.722508
AT4G16830.1	Hyaluronan / mRNA binding family		0	0	0	0	2	1	0		1	0	2	3	2	2	1	1		1.34942	0.0768986	0.156113	0.806561
AT2G34160.1	Alba DNA/RNA-binding protein		0	0	0	0	2	1	0		2	1	1	2	0	2	2	2		1.34941	0.076886	0.156113	0.806561
AT4G14880.1	O-acetylserine (thiol) lyase (OAS-...		0	0	0	1	0	0	2		0	1	1	3	2	1	0	4		1.34941	0.0768943	0.156113	0.806561
AT4G35450.5	ankyrin repeat-containing protein ...		0	0	0	0	0	1	0		2	1	1	0	1	0	0	0		1.32303	0.174764	0.285298	0.544701
AT1G33990.1	methyl esterase 14, Symbols: ATMES...		0	0	0	0	1	0	0		1	0	1	1	1	1	0	0		1.32302	0.174764	0.285298	0.544701
AT2G37550.1	ARF-GAP domain 7, Symbols: ASP1, AGD7		0	0	0	0	1	0	0		1	1	0	0	1	1	1	0		1.32302	0.174764	0.285298	0.544701
AT4G34490.1	cyclase associated protein 1, Symb...		0	0	0	0	1	0	0		2	0	0	1	1	0	0	1		1.32302	0.174764	0.285298	0.544701
AT5G60600.1	4-hydroxy-3-methylbut-2-enyl dipho...		0	0	0	0	0	0	1		1	1	0	1	1	0	1	0		1.32302	0.174764	0.285298	0.544701
AT5G14170.1	SWIB/MDM2 domain superfamily prote...		0	0	0	0	0	1	0		0	0	1	0	2	1	1	0		1.32302	0.174764	0.285298	0.544701
AT5G20630.1	germin 3, Symbols: GLP3, GLP3A, GL...		0	0	0	1	0	0	0		0	0	0	0	1	2	1	1		1.32301	0.174764	0.285298	0.544701
AT5G61020.1	evolutionarily conserved C-termina...		0	0	0	0	0	1	0		1	0	0	0	0	1	2	1		1.32301	0.174764	0.285298	0.544701
AT3G25230.2	rotamase FKBP 1, Symbols: ROF1, AT...		0	0	0	0	1	0	0		0	0	1	0	0	1	2	1		1.32301	0.174764	0.285298	0.544701
ATCG01130.1	Ycf1 protein, Symbols:...		0	0	1	0	0	0	0		1	0	0	0	0	1	2	1		1.32301	0.174764	0.285298	0.544701
AT2G21160.1	Translocon-associated protein (TRA...		0	0	0	1	1	1	1		3	2	3	2	1	2	0	2		1.31255	0.0618785	0.139815	0.854447
AT1G10840.1	translation initiation factor 3 su...		0	0	1	0	1	1	1		1	3	2	1	2	2	3	1		1.31095	0.0621045	0.139815	0.854447
AT3G11710.1	lysyl-tRNA synthetase 1, Symbols: ...		0	0	0	0	1	0	1		1	2	0	0	2	2	0	1		1.26364	0.14161	0.236224	0.626677
AT3G55620.1	Translation initiation factor IF6,...		0	0	0	0	0	1	1		1	1	2	1	1	1	0	1		1.26364	0.141513	0.236224	0.626677
AT3G12390.1	Nascent polypeptide-associated com...		0	0	0	0	0	1	1		1	1	1	0	1	1	2	1		1.26363	0.141256	0.235976	0.627132
AT2G19520.1	Transducin family protein / WD-40 ...		0	0	0	0	1	1	1		1	1	1	1	2	2	2	1		1.23465	0.110548	0.214726	0.668116
AT2G24200.1	Cytosol aminopeptidase family protein		0	0	0	0	1	2	0		0	0	2	2	1	1	2	3		1.23464	0.110446	0.214726	0.668116
AT1G42550.1	plastid movement impaired1, Symbol...		0	0	0	1	1	1	0		0	0	2	1	2	1	3	2		1.23464	0.110478	0.214726	0.668116
AT3G06510.2	Glycosyl hydrolase superfamily pro...		0	0	1	0	1	1	0		0	0	3	1	0	1	4	2		1.23463	0.110445	0.214726	0.668116
AT5G48230.2	acetoacetyl-CoA thiolase 2, Symbol...		0	0	1	1	1	0	0		0	1	2	1	1	0	3	3		1.23463	0.110523	0.214726	0.668116
AT3G22380.2	time for coffee, Symbols: TIC		0	0	1	1	0	0	2		0	1	2	0	3	3	3	2		1.21686	0.0865833	0.174231	0.758875
AT4G35100.1	plasma membrane intrinsic protein ...		0	0	1	1	1	1	1		2	2	3	1	2	3	2	2		1.20769	0.0667937	0.139815	0.854447
AT5G40420.1	oleosin 2, Symbols: OLEO2, OLE2		7	10	5	4	31	31	29		77	76	43	55	37	31	10	14		1.19752	0.057043	0.137479	0.861763
AT1G12920.1	eukaryotic release factor 1-2, Sym...		0	0	1	0	2	1	1		0	2	3	1	3	4	1	2		1.12598	0.0908711	0.182219	0.739406
AT3G10090.1	Nucleic acid-binding, ...		0	0	0	2	2	2	0		0	1	2	1	2	3	6	4		1.12381	0.0702759	0.143303	0.843745
AT4G35250.1	NAD(P)-binding Rossmann-fold super...		0	0	1	2	1	0	1		0	0	4	4	0	1	3	4		1.12162	0.0920372	0.184396	0.734248
AT1G29350.1	Kinase-related protein of unknown ...		0	0	0	0	1	2	0		2	1	0	4	0	1	1	1		1.10997	0.157695	0.260618	0.583996
AT2G29500.1	HSP20-like chaperones superfamily ...		0	0	0	0	1	2	0		2	1	2	2	1	0	1	1		1.10997	0.157712	0.260618	0.583996
AT5G61790.1	calnexin 1, Symbols: CNX1, ATCNX1		0	0	0	0	0	3	0		1	0	3	2	1	1	2	0		1.10996	0.157501	0.260618	0.583996
AT1G72680.1	cinnamyl-alcohol dehydrogenase, Sy...		1	1	0	0	0	1	0		0	1	0	0	2	2	2	3		1.10995	0.157555	0.260618	0.583996
AT2G05620.1	proton gradient regulation 5, Symb...		0	1	0	0	1	0	0		2	2	0	0	1	2	0	0		1.09526	0.209537	0.318896	0.49635
AT3G02220.1	unknown protein		0	0	0	0	1	1	0		2	1	1	1	1	0	1	0		1.09525	0.209136	0.318498	0.496893
AT1G24180.1	Thiamin diphosphate-binding fold (...		0	0	0	1	0	1	0		1	1	0	0	2	1	1	1		1.09525	0.208876	0.318313	0.497146
AT5G12370.1	exocyst complex component sec10, S...		0	0	0	1	0	1	0		0	0	1	3	0	1	2	0		1.09525	0.208597	0.318271	0.497203
AT2G47000.1	ATP binding cassette subfamily B4,...		0	0	0	1	1	0	0		0	0	0	1	2	2	0	2		1.09525	0.208596	0.318271	0.497203
AT2G38530.1	lipid transfer protein 2, Symbols:...		0	0	0	0	1	0	1		0	0	1	0	2	1	1	2		1.09524	0.20836	0.318271	0.497203
AT3G03250.1	UDP-GLUCOSE PYROPHOSPHORYLASE 1, S...		0	0	0	0	1	1	0		1	1	0	1	0	0	2	2		1.09524	0.208488	0.318271	0.497203
AT1G47128.1	Granulin repeat cysteine protease ...		1	0	1	0	2	2	1		1	2	2	3	3	3	5	2		1.06668	0.0704402	0.14351	0.843117
AT2G01530.1	MLP-like protein 329, Symbols: MLP329		0	0	0	0	0	1	0		1	2	0	0	1	0	0	0		1.06367	0.286356	0.362511	0.440679
AT2G42680.1	multiprotein bridging factor 1A, S...		0	0	0	0	0	1	0		1	0	1	0	1	1	0	0		1.06367	0.286356	0.362511	0.440679
AT5G53620.1	unknown protein		0	0	0	0	1	0	0		1	0	0	0	2	1	0	0		1.06367	0.286356	0.362511	0.440679
AT1G50030.1	target of rapamycin, Symbols: TOR		0	0	0	0	0	0	1		0	0	1	0	1	1	1	0		1.06367	0.286356	0.362511	0.440679
AT1G19870.1	IQ-domain 32, Symbols: iqd32		0	0	1	0	0	0	0		0	1	0	0	1	1	1	0		1.06367	0.286356	0.362511	0.440679
AT3G55770.7	GATA type zinc finger transcriptio...		0	1	0	0	0	0	0		0	2	0	1	0	0	1	0		1.06367	0.286356	0.362511	0.440679
AT4G26230.1	Ribosomal protein L31e family protein		0	0	1	0	0	0	0		0	0	1	0	0	2	1	0		1.06367	0.286356	0.362511	0.440679
AT1G78830.1	Curculin-like (mannose-binding) le...		1	0	0	0	0	0	0		0	1	1	0	1	0	0	1		1.06366	0.286356	0.362511	0.440679
AT5G08590.1	SNF1-related protein kinase 2.1, S...		0	0	0	0	0	1	0		1	0	1	0	0	0	1	1		1.06366	0.286356	0.362511	0.440679
AT1G48440.1	B-cell receptor-associated 31-like		0	0	0	0	0	1	0		0	0	1	1	0	0	1	1		1.06366	0.286356	0.362511	0.440679
AT1G50920.1	Nucleolar GTP-binding protein		0	0	0	0	0	1	0		0	0	0	1	1	0	1	1		1.06366	0.286356	0.362511	0.440679
AT2G15620.1	nitrite reductase 1, Symbols: NIR1...		0	0	0	0	0	0	1		1	0	0	1	0	0	1	1		1.06366	0.286356	0.362511	0.440679
AT3G15360.1	thioredoxin M-type 4, Symbols: ATH...		0	0	0	0	1	0	0		0	0	0	0	1	1	1	1		1.06366	0.286356	0.362511	0.440679
AT1G11580.1	methylesterase PCR A, Symbols: ATP...		0	0	0	0	0	0	1		0	0	1	1	0	0	2	0		1.06366	0.286356	0.362511	0.440679
AT4G26720.1	protein phosphatase X 1, Symbols: ...		0	0	0	0	0	0	1		0	0	1	1	0	0	1	1		1.06366	0.286356	0.362511	0.440679
AT1G26830.1	cullin 3, Symbols: CUL3A, ATCUL3A,...		0	0	0	0	0	0	1		0	0	0	0	1	1	1	1		1.06366	0.286356	0.362511	0.440679
AT4G24220.1	NAD(P)-binding Rossmann-fold super...		0	0	0	1	0	0	0		0	0	1	1	0	0	1	1		1.06366	0.286356	0.362511	0.440679
AT4G29900.1	autoinhibited Ca(2+)-ATPase 10, Sy...		0	0	0	1	0	0	0		0	0	1	1	0	0	1	1		1.06366	0.286356	0.362511	0.440679
AT5G20720.1	chaperonin 20, Symbols: CPN20, CPN...		0	0	0	1	0	0	0		0	0	0	1	1	0	0	2		1.06366	0.286356	0.362511	0.440679
AT1G04530.1	Tetratricopeptide repeat (TPR)-lik...		1	0	0	0	0	0	0		0	1	0	1	0	0	1	1		1.06366	0.286356	0.362511	0.440679
AT4G16990.2	disease resistance protein (TIR-NB...		0	0	0	0	1	0	0		0	1	0	0	0	0	2	1		1.06366	0.286356	0.362511	0.440679
AT4G34200.1	D-3-phosphoglycerate dehydrogenase...		0	0	1	2	1	0	1		0	1	1	1	1	6	2	3		1.03631	0.123831	0.228951	0.640257
AT3G05560.1	Ribosomal L22e protein family		0	0	2	1	2	2	2		4	2	2	2	5	5	3	3		1.03627	0.0531899	0.12928	0.888468
AT3G48990.1	AMP-dependent synthetase and ligas...		0	1	1	1	1	0	1		1	1	2	1	2	2	2	4		1.03537	0.124204	0.228951	0.640257
AT5G13780.1	Acyl-CoA N-acyltransferases (NAT) ...		0	1	1	1	1	0	0		1	2	1	2	1	2	2	1		1.01224	0.163213	0.269126	0.570045
AT3G13300.1	Transducin/WD40 repeat-like superf...		1	1	1	0	1	3	3		1	1	4	2	6	6	3	5		0.995227	0.0544026	0.131948	0.879597
AT1G03890.1	RmlC-like cupins superfamily protein		0	0	0	0	17	22	20		7	9	2	4	4	4	0	0		-1.33289	0.187074	0.294542	0.530852
AT4G20980.1	Eukaryotic translation initiation ...		0	0	0	0	2	4	1		2	1	0	3	3	3	4	3		0.930443	0.121728	0.228951	0.640257
AT5G51210.1	oleosin3, Symbols: OLEO3		0	0	0	0	2	2	3		3	4	4	2	1	2	1	0		0.785281	0.20118	0.309438	0.509426
AT1G01080.2	RNA-binding (RRM/RBD/RNP motifs) f...		0	0	0	0	2	1	2		0	0	2	3	2	2	2	2		0.845501	0.219795	0.333623	0.476744
AT5G13510.1	Ribosomal protein L10 family protein		0	0	0	0	1	3	1		1	0	0	0	4	4	1	2		0.739593	0.288598	0.362511	0.440679
AT4G27170.1	seed storage albumin 4, Symbols: S...		0	1	0	0	11	6	12		12	8	3	2	4	6	0	3		-0.0599757	0.940553	0.952606	0.0210868
AT5G44120.3	RmlC-like cupins superfamily prote...		4	9	3	4	121	115	133		111	93	58	76	33	48	27	27		-0.0458644	0.954017	0.963688	0.0160637
AT1G03880.1	cruciferin 2, Symbols: CRU2, CRB		0	4	2	4	86	67	73		60	54	31	34	15	23	12	11		-0.308438	0.710713	0.776062	0.110103
AT3G49430.1	SER/ARG-rich protein 34A, Symbols:...		0	0	0	1	6	5	3		0	0	1	0	4	6	9	8		0.434964	0.415213	0.496177	0.304363
AT3G22640.1	cupin family protein, Symbols: PAP85		0	1	0	0	9	14	10		5	6	4	6	2	3	0	0		-0.763876	0.377283	0.457288	0.33981
AT4G26740.1	seed gene 1, Symbols: ATS1, CLO1, ...		0	1	0	0	10	9	10		7	5	3	6	1	1	1	1		-0.649186	0.291232	0.362511	0.440679
AT3G57150.1	homologue of NAP57, Symbols: NAP57...		0	0	0	1	2	7	3		2	2	3	2	3	4	6	3		0.486374	0.330259	0.404356	0.393236
AT2G31810.1	ACT domain-containing small subuni...		1	0	0	1	4	9	4		1	2	8	5	3	4	10	7		0.61571	0.148704	0.247337	0.606712
AT5G50600.1	hydroxysteroid dehydro...		0	5	3	1	19	20	11		26	26	23	27	9	13	9	14		0.921642	0.109281	0.213349	0.670909
AT4G28520.1	cruciferin 3, Symbols: CRU3, CRC		13	24	12	15	172	168	166		178	204	125	131	100	112	61	58		0.434936	0.509934	0.577741	0.238267
AT4G27160.1	seed storage albumin 3, Symbols: A...		0	2	5	4	27	24	27		31	27	18	20	14	12	12	12		0.332599	0.580869	0.648491	0.188096
AT2G42520.1	P-loop containing nucleoside triph...		0	1	1	0	13	17	7		2	2	7	5	0	2	5	8		-0.737318	0.303273	0.37492	0.426061
AT4G27150.1	seed storage albumin 2, Symbols: S...		0	2	5	4	27	22	25		29	29	17	20	14	12	12	12		0.387199	0.514348	0.582166	0.234953
AT1G27090.1	glycine-rich protein		0	0	2	0	4	2	3		2	2	8	3	3	4	3	3		0.872773	0.0852927	0.172239	0.763869
AT5G07350.2	TUDOR-SN protein 1, Symbols: Tudor...		0	0	3	2	7	8	7		2	4	11	4	6	8	13	17		0.803865	0.0277321	0.0788611	1.10314
AT3G58570.1	P-loop containing nucleoside triph...		0	1	1	0	10	15	7		1	1	6	4	0	2	6	6		-0.791717	0.146061	0.243293	0.61387
AT3G58510.1	DEA(D/H)-box RNA helicase family p...		1	2	2	0	16	20	9		5	5	9	6	6	7	12	9		-0.180851	0.596398	0.663888	0.177905
AT5G60980.2	Nuclear transport factor 2 (NTF2) ...		1	0	1	1	3	5	2		4	4	6	6	4	4	3	4		0.962562	0.0412006	0.103885	0.983446
AT2G36530.1	Enolase, Symbols: LOS2, ENO2		0	1	1	1	6	5	4		2	1	5	3	3	5	7	9		0.50009	0.256313	0.362511	0.440679
AT1G70600.1	Ribosomal protein L18e/L15 superfa...		0	1	1	1	3	5	3		0	2	4	5	2	4	8	8		0.76067	0.10461	0.207428	0.683133
AT3G61240.1	DEA(D/H)-box RNA helicase family p...		1	1	1	0	4	4	1		3	3	5	3	5	5	5	3		0.94075	0.0532897	0.129386	0.888114
AT1G67700.2	unknown protein		0	1	2	4	6	6	5		5	7	12	9	7	6	7	11		0.965259	0.00990591	0.0345678	1.46133
AT4G11420.1	eukaryotic translation initiation ...		0	1	3	4	6	6	8		1	5	8	11	10	11	13	11		0.868052	0.0151413	0.0504415	1.29721
AT1G14830.1	DYNAMIN-like 1C, Symbols: ADL1C, A...		2	3	3	4	9	14	14		5	9	10	8	12	15	17	14		0.440278	0.151796	0.252296	0.59809
AT1G68720.1	tRNA arginine adenosine deaminase,...		1	2	1	4	5	10	7		8	5	5	6	9	8	11	7		0.537353	0.138146	0.231117	0.636169
AT5G28060.1	Ribosomal protein S24e family protein		1	2	6	2	6	5	11		5	7	11	8	15	10	12	11		0.81425	0.0162002	0.0535798	1.271
AT3G55280.1	ribosomal protein L23AB, Symbols: ...		1	2	3	2	6	7	4		4	4	5	4	9	11	12	9		0.758699	0.0444162	0.109464	0.960727
AT4G36130.1	Ribosomal protein L2 family		2	3	8	6	13	13	12		13	12	17	12	20	23	21	16		0.803506	0.00455966	0.0183992	1.7352
AT3G56150.1	eukaryotic translation initiation ...		2	2	6	4	10	15	8		7	11	13	15	10	10	14	14		0.568412	0.0645391	0.139815	0.854447
AT1G43170.1	ribosomal protein 1, Symbols: ARP1...		4	6	28	26	37	41	32		36	39	45	43	55	66	69	67		0.84675	0.00016619	0.00104073	2.98266
AT1G48920.1	nucleolin like 1, Symbols: ATNUC-L...		1	1	11	10	24	26	23		6	6	19	18	14	16	39	36		0.227862	0.660179	0.728518	0.13756
AT4G00100.1	ribosomal protein S13A, Symbols: A...		2	3	7	6	11	8	8		7	7	15	13	14	16	20	23		0.898923	0.00282834	0.0125388	1.90174
AT2G01250.1	Ribosomal protein L30/L7 family pr...		2	3	7	7	11	13	10		6	9	9	14	15	18	29	22		0.747297	0.00985522	0.0345678	1.46133
AT4G10450.1	Ribosomal protein L6 family		2	4	3	4	6	5	7		10	6	10	10	10	11	9	11		0.86853	0.0116378	0.0399065	1.39896
AT3G12915.1	Ribosomal protein S5/Elongation fa...		2	3	4	5	7	4	7		7	6	11	8	10	11	12	16		0.884161	0.00918458	0.0338441	1.47052
AT1G10290.1	dynamin-like protein 6, Symbols: A...		4	6	20	19	32	34	30		17	18	40	37	37	46	42	41		0.517778	0.0275338	0.0783943	1.10572
AT1G59610.1	dynamin-like 3, Symbols: ADL3, CF1...		3	7	18	19	29	39	27		17	20	40	32	27	39	49	44		0.486464	0.0393498	0.0998778	1.00053
AT1G33970.1	P-loop containing nucleoside triph...		0	0	0	0	2	1	1		1	0	2	2	1	1	2	2		0.897399	0.221743	0.334932	0.475043
AT1G02840.1	RNA-binding (RRM/RBD/RNP motifs) f...		0	0	0	0	2	2	2		0	0	1	0	0	1	4	5		0.393086	0.564205	0.63297	0.198617
AT3G46230.1	heat shock protein 17.4, Symbols: ...		0	0	0	0	1	4	1		2	2	1	1	0	1	1	2		0.27043	0.696176	0.762303	0.117872
AT3G01540.2	DEAD box RNA helicase 1, Symbols: ...		0	0	0	0	4	1	3		0	0	3	1	0	0	4	2		-0.103261	0.875268	0.900815	0.0453644
AT5G54740.1	seed storage albumin 5, Symbols: S...		0	0	0	0	7	4	3		3	3	1	2	0	0	0	0		-0.98136	0.101942	0.20247	0.69364
AT2G28490.1	RmlC-like cupins superfamily protein		0	0	0	0	2	4	4		4	1	0	2	1	1	0	0		-0.529639	0.408481	0.489152	0.310556
AT1G07400.1	HSP20-like chaperones superfamily ...		0	0	0	0	2	1	0		0	1	2	3	0	1	1	1		0.97347	0.221827	0.334932	0.475043
AT1G64330.1	myosin heavy chain-related		0	0	0	0	1	5	3		0	0	1	0	2	3	1	2		-0.392902	0.547681	0.61594	0.210462
AT1G01300.1	Eukaryotic aspartyl protease famil...		0	0	0	0	2	2	1		0	0	1	3	0	0	3	2		0.363057	0.617931	0.685859	0.163765
AT4G09150.2	T-complex protein 11		0	0	0	0	1	1	3		0	2	1	3	1	0	1	0		0.212304	0.774917	0.818445	0.0870104
AT5G03740.1	histone deacetylase 2C, Symbols: H...		0	0	0	0	1	2	1		1	1	1	1	1	1	1	1		0.485457	0.529369	0.596638	0.224289
AT5G64200.1	ortholog of human splicing factor ...		0	0	0	0	1	2	1		0	0	1	2	1	1	2	1		0.485451	0.52917	0.596638	0.224289
AT1G21750.1	PDI-like 1-1, Symbols: ATPDIL1-1, ...		0	0	0	0	2	1	2		0	0	2	0	1	1	1	3		0.21229	0.774779	0.818445	0.0870104
AT4G20850.1	tripeptidyl peptidase ii, Symbols:...		0	0	0	0	4	6	3		0	1	0	0	0	1	3	3		-1.03911	0.0941744	0.188349	0.725037
AT5G59950.5	RNA-binding (RRM/RBD/RNP motifs) f...		0	0	0	0	1	1	1		1	1	1	0	1	1	1	1		0.654317	0.426139	0.507153	0.294861
AT5G08450.1	unknown protein		0	0	0	0	1	1	2		1	0	1	0	1	1	2	1		0.317067	0.686675	0.753652	0.122829
AT3G13990.1	Kinase-related protein of unknown ...		0	0	0	0	2	1	0		1	0	0	0	1	1	3	1		0.654308	0.425744	0.507153	0.294861
AT3G50000.1	casein kinase II, alpha chain 2, S...		0	0	0	0	1	1	1		0	0	1	1	0	1	2	2		0.654307	0.425611	0.507153	0.294861
AT3G57290.1	eukaryotic translation initiation ...		0	0	0	2	3	3	2		0	0	4	3	3	2	7	6		0.83109	0.115265	0.223319	0.651074
AT4G28880.1	casein kinase I-like 3, Symbols: ckl3		0	0	1	1	2	2	3		3	2	4	4	3	4	3	1		0.927338	0.0880457	0.177018	0.751982
AT4G25140.1	oleosin 1, Symbols: OLEO1, OLE1		5	12	9	4	35	26	33		55	64	45	46	24	27	15	22		0.8935	0.0811186	0.164099	0.784895
AT5G14800.1	pyrroline-5- carboxylate (P5C) red...		0	1	1	0	4	4	4		2	2	4	4	3	1	4	3		0.270956	0.587475	0.655228	0.183608
AT5G07030.1	Eukaryotic aspartyl protease famil...		1	0	1	1	7	14	4		4	1	9	9	2	3	0	3		-0.254891	0.597916	0.665255	0.177012
ATCG00800.1	structural constituent of ribosome		0	0	2	1	5	7	2		3	4	1	2	2	3	10	6		0.410105	0.367575	0.446467	0.350211
AT4G27500.1	proton pump interactor 1, Symbols:...		0	1	1	1	5	5	4		5	5	5	3	1	5	2	4		0.381615	0.404974	0.485207	0.314073
AT1G34430.1	2-oxoacid dehydrogenases acyltrans...		0	0	2	1	4	5	3		2	1	2	3	3	7	3	5		0.346275	0.472211	0.539535	0.26798
AT1G04170.1	eukaryotic translation initiation ...		1	0	1	2	3	3	2		2	3	3	4	3	4	6	6		0.888473	0.0694046	0.141802	0.848317
AT3G56340.1	Ribosomal protein S26e family protein		1	1	2	1	3	7	2		1	2	5	5	3	5	9	7		0.656782	0.137007	0.229379	0.639447
AT5G61780.1	TUDOR-SN protein 2, Symbols: Tudor...		0	0	3	2	6	7	6		1	1	5	2	6	5	8	9		0.178862	0.663845	0.731858	0.135573
AT2G40510.1	Ribosomal protein S26e family protein		1	1	2	1	2	6	1		1	2	4	4	3	6	10	6		0.883135	0.0558795	0.135387	0.868424
AT3G29310.1	calmodulin-binding protein-related		0	0	2	3	4	5	5		2	3	2	2	4	5	9	8		0.423987	0.330487	0.404418	0.393169
AT5G02610.2	Ribosomal L29 family protein		0	0	3	3	3	4	3		2	4	3	5	6	8	8	5		0.891966	0.0425108	0.105617	0.976265
AT2G39390.1	Ribosomal L29 family protein		0	0	3	3	3	4	3		2	4	3	5	6	8	8	5		0.891966	0.0425108	0.105617	0.976265
AT2G25890.1	Oleosin family protein		1	1	2	1	5	7	5		5	5	4	5	5	5	2	3		0.204217	0.631647	0.700743	0.154441
AT2G19480.1	nucleosome assembly protein 1;2, S...		0	0	2	3	4	4	2		3	3	5	3	5	4	6	5		0.718587	0.118152	0.22872	0.640695
AT5G08670.1	ATP synthase alpha/beta family pro...		2	1	2	3	5	5	7		4	6	7	6	8	8	4	8		0.588769	0.127087	0.228951	0.640257
AT5G49910.1	chloroplast heat shock protein 70-...		0	0	3	4	4	5	6		4	4	5	7	5	6	4	9		0.55435	0.172841	0.284592	0.545777
AT4G24280.1	chloroplast heat shock protein 70-...		0	0	3	5	5	6	7		4	3	7	8	6	5	5	12		0.497887	0.194961	0.300506	0.522148
AT5G41790.1	COP1-interactive protein 1, Symbol...		0	0	3	3	20	26	21		0	0	11	7	5	17	56	55		0.548057	0.55334	0.621999	0.206211
AT4G36700.1	RmlC-like cupins superfamily protein		0	0	0	0	2	3	1		2	2	2	0	0	0	0	0		-0.376317	0.616116	0.684839	0.164412
AT1G08880.1	Histone superfamily protein, Symbo...		0	0	0	0	2	1	0		1	1	1	0	1	1	1	0		0.463655	0.579608	0.647694	0.18863
AT3G61470.1	photosystem I light harvesting com...		0	0	0	0	1	2	1		1	0	1	1	0	1	1	1		0.126406	0.874618	0.900795	0.045374
AT3G28210.1	zinc finger (AN1-like) family prot...		0	0	0	0	0	1	1		0	1	1	0	1	1	1	1		0.904583	0.306189	0.377373	0.423229
AT1G75350.1	Ribosomal protein L31, Symbols: em...		0	0	0	0	1	1	0		1	1	0	0	0	2	1	1		0.904584	0.306245	0.377373	0.423229
AT1G30380.1	photosystem I subunit K, Symbols: ...		0	0	0	0	0	1	1		0	0	1	2	0	0	1	2		0.904578	0.305992	0.377373	0.423229
AT5G56950.1	nucleosome assembly protein 1;3, S...		0	0	0	0	0	1	1		0	0	1	1	1	0	1	2		0.904578	0.305992	0.377373	0.423229
AT1G17370.1	oligouridylate binding protein 1B,...		0	0	0	0	1	2	1		0	1	1	0	0	1	1	2		0.126402	0.874574	0.900795	0.045374
AT1G11910.1	aspartic proteinase A1, Symbols: A...		0	0	0	0	3	3	2		0	0	1	0	0	3	1	1		-0.748424	0.292556	0.362511	0.440679
AT2G45640.1	SIN3 associated polypeptide P18, S...		0	0	0	0	1	0	1		0	0	0	0	1	2	1	2		0.904577	0.305863	0.377373	0.423229
AT3G06480.1	DEAD box RNA helicase family protein		0	0	0	0	2	3	3		0	0	1	0	0	0	3	2		-0.748436	0.292521	0.362511	0.440679
AT1G20220.1	Alba DNA/RNA-binding protein		0	0	0	0	1	3	2		1	1	1	2	0	0	0	0		-0.596076	0.438974	0.516019	0.287334
AT1G52740.1	histone H2A protein 9, Symbols: HTA9		0	0	0	0	1	1	0		1	1	1	0	1	1	0	0		0.684834	0.446795	0.519057	0.284785
AT2G38810.1	histone H2A 8, Symbols: HTA8		0	0	0	0	1	1	0		1	1	1	0	1	1	0	0		0.684834	0.446795	0.519057	0.284785
AT1G11840.6	glyoxalase I homolog, Symbols: GLX1		0	0	0	0	1	0	1		1	0	1	1	1	1	0	0		0.684833	0.446747	0.519057	0.284785
AT2G15400.1	DNA-directed RNA polymerase family...		0	0	0	0	1	1	1		1	1	0	0	1	2	0	0		0.243901	0.77505	0.818445	0.0870104
AT4G10840.1	Tetratricopeptide repeat (TPR)-lik...		0	0	0	0	2	3	0		0	0	3	1	0	0	1	0		-0.366503	0.643515	0.712425	0.147261
AT3G06190.1	BTB-POZ and MATH domain 2, Symbols...		0	0	0	0	1	1	0		0	0	1	1	1	1	1	0		0.684829	0.446352	0.519057	0.284785
AT3G55005.1	tonneau 1b (TON1b), Symbols: TON1B		0	0	0	0	0	1	1		0	1	1	1	0	0	1	1		0.684825	0.446391	0.519057	0.284785
AT4G18905.2	Transducin/WD40 repeat-like superf...		0	0	0	0	1	1	1		0	0	1	1	1	0	1	1		0.243892	0.774847	0.818445	0.0870104
AT5G65720.1	nitrogen fixation S (NIFS)-like 1,...		0	0	0	0	1	1	0		0	0	0	1	1	1	0	2		0.684825	0.446205	0.519057	0.284785
AT5G04280.1	RNA-binding (RRM/RBD/RNP motifs) f...		0	0	0	0	0	1	1		0	1	0	1	0	0	2	1		0.684821	0.446231	0.519057	0.284785
AT5G13850.1	nascent polypeptide-associated com...		0	0	0	0	0	1	1		0	0	1	0	0	2	1	1		0.684824	0.446056	0.519057	0.284785
AT5G45190.2	Cyclin family protein		0	0	0	0	1	1	0		0	0	1	1	0	0	3	0		0.684821	0.446072	0.519057	0.284785
AT5G27120.1	NOP56-like pre RNA processing ribo...		0	0	0	0	1	1	1		1	0	0	1	0	1	1	0		-0.0154566	0.985869	0.986767	0.00578525
AT1G48110.1	evolutionarily conserved C-termina...		0	0	0	0	1	1	0		0	0	1	1	0	0	1	1		0.425472	0.644664	0.712425	0.147261
AT3G61820.1	Eukaryotic aspartyl protease famil...		0	0	0	0	1	1	1		0	0	1	1	0	0	1	1		-0.0154616	0.985858	0.986767	0.00578525
AT5G13450.1	delta subunit of Mt ATP synthase, ...		0	0	0	0	1	1	1		1	0	0	0	0	1	1	1		-0.0154608	0.98586	0.986767	0.00578525
AT5G55920.1	S-adenosyl-L-methionine-dependent ...		0	0	0	0	0	1	1		0	0	0	0	1	1	1	1		0.425471	0.644664	0.712425	0.147261
AT4G17620.1	glycine-rich protein		0	0	0	0	1	1	1		0	0	0	0	1	1	1	1		-0.0154616	0.985855	0.986767	0.00578525
AT5G63120.2	P-loop containing nucleoside triph...		0	0	0	0	2	1	3		0	0	1	0	0	0	2	1		-0.855445	0.280181	0.362511	0.440679
AT5G11170.1	DEAD/DEAH box RNA helicase family ...		0	0	0	0	1	2	0		0	0	0	0	0	0	2	2		-0.0154688	0.985839	0.986767	0.00578525
AT5G44070.1	phytochelatin synthase 1 (PCS1), S...		0	0	0	0	2	6	1		0	0	0	0	0	0	2	2		-1.38286	0.0623023	0.139815	0.854447
AT5G54600.1	Translation protein SH3-like famil...		0	0	1	0	2	3	1		0	0	2	2	0	1	5	5		0.604999	0.336131	0.410668	0.386509
AT1G54870.1	NAD(P)-binding Rossmann-fold super...		0	0	0	0	2	4	2		1	2	0	0	0	0	0	0		-1.54395	0.0501908	0.122772	0.910901
AT5G55240.1	ARABIDOPSIS THALIANA PEROXYGENASE ...		0	0	0	0	0	1	1		2	0	1	0	0	0	0	0		0.109058	0.908828	0.925064	0.0338283
AT1G53540.1	HSP20-like chaperones superfamily ...		0	0	0	0	1	3	0		0	1	1	1	0	0	0	0		-0.669119	0.43969	0.516019	0.287334
AT1G53280.1	Class I glutamine amidotransferase...		0	0	0	0	0	1	0		1	0	0	1	1	0	0	0		0.747249	0.464769	0.531297	0.274662
AT4G10710.1	global transcription factor C, Sym...		0	0	0	0	1	1	2		0	0	1	2	0	0	0	0		-0.669122	0.439704	0.516019	0.287334
AT2G17390.1	ankyrin repeat-containing 2B, Symb...		0	0	0	0	0	1	0		2	0	0	0	0	1	0	0		0.747249	0.464769	0.531297	0.274662
AT3G14010.1	CTC-interacting domain 4, Symbols:...		0	0	0	0	1	0	0		1	0	0	0	1	1	0	0		0.747248	0.464769	0.531297	0.274662
AT1G29670.1	GDSL-like Lipase/Acylhydrolase sup...		0	0	0	0	1	0	1		1	0	0	0	1	1	0	0		0.109056	0.908828	0.925064	0.0338283
AT4G32520.1	serine hydroxymethyltransferase 3,...		0	0	0	0	0	0	1		0	0	0	0	2	1	0	0		0.747247	0.464769	0.531297	0.274662
AT1G35720.1	annexin 1, Symbols: ANNAT1, OXY5, ...		0	0	0	0	0	0	1		0	0	0	0	2	1	0	0		0.747247	0.464769	0.531297	0.274662
AT3G54470.1	uridine 5'-monophosphate synthase ...		0	0	0	0	1	0	0		0	1	1	0	0	0	0	1		0.747244	0.464769	0.531297	0.274662
AT4G34135.1	UDP-glucosyltransferase 73B2, Symb...		0	0	0	0	1	0	0		0	0	0	2	0	0	1	0		0.747243	0.464769	0.531297	0.274662
ATCG00820.1	ribosomal protein S19, Symbols: RPS19		0	0	0	0	0	1	0		0	0	1	1	0	0	1	0		0.747244	0.464769	0.531297	0.274662
AT4G26650.1	RNA-binding (RRM/RBD/RNP motifs) f...		0	0	0	0	1	0	0		0	0	1	1	0	0	0	1		0.747243	0.464769	0.531297	0.274662
AT3G06530.2	ARM repeat superfamily protein		0	0	0	0	1	1	0		0	0	1	1	0	0	1	0		0.109052	0.908828	0.925064	0.0338283
AT5G12860.1	dicarboxylate transporter 1, Symbo...		0	0	0	0	1	0	1		0	0	1	1	0	0	0	1		0.109051	0.908828	0.925064	0.0338283
AT3G63400.1	Cyclophilin-like peptidyl-prolyl c...		0	0	0	0	1	1	1		0	0	1	1	0	0	1	0		-0.331881	0.712665	0.776344	0.109946
AT1G80490.2	TOPLESS-related 1, Symbols: TPR1		0	0	0	0	0	1	0		0	0	0	0	1	2	0	0		0.747248	0.464769	0.531297	0.274662
AT5G20950.1	Glycosyl hydrolase family protein		0	0	0	0	0	0	2		0	0	0	1	0	1	1	0		0.109051	0.908828	0.925064	0.0338283
AT5G14320.1	Ribosomal protein S13/S18 family		0	0	0	0	0	1	0		0	1	0	0	0	0	1	1		0.74724	0.464769	0.531297	0.274662
AT1G53760.1	unknown protein		0	0	0	0	0	1	0		0	0	0	1	0	0	1	1		0.74724	0.464769	0.531297	0.274662
AT3G23070.1	CRM family member 3A, Symbols: ATC...		0	0	0	0	0	1	0		0	0	0	1	0	0	1	1		0.74724	0.464769	0.531297	0.274662
AT1G69410.1	eukaryotic elongation factor 5A-3,...		0	0	0	0	1	0	0		0	0	0	1	0	0	1	1		0.747239	0.464769	0.531297	0.274662
AT5G36230.1	ARM repeat superfamily protein		0	0	0	0	0	1	1		0	0	0	1	0	0	0	2		0.109048	0.908828	0.925064	0.0338283
AT1G02280.1	translocon at the outer envelope m...		0	0	0	0	0	1	0		0	0	1	0	0	0	1	1		0.74724	0.464769	0.531297	0.274662
AT5G03630.1	Pyridine nucleotide-disulphide oxi...		0	0	0	0	0	0	1		0	0	1	0	0	0	1	1		0.747239	0.464769	0.531297	0.274662
AT3G18890.1	NAD(P)-binding Rossmann-fold super...		0	0	0	0	0	0	1		0	0	1	0	0	0	0	2		0.747238	0.464769	0.531297	0.274662
AT1G24706.2	THO2, Symbols: THO2		0	0	0	0	1	1	0		0	0	1	0	0	0	1	1		0.109048	0.908828	0.925064	0.0338283
AT3G10690.1	DNA GYRASE A, Symbols: GYRA		0	0	0	0	2	1	1		0	0	1	0	0	0	1	1		-0.66913	0.439302	0.516019	0.287334
AT5G13420.1	Aldolase-type TIM barrel family pr...		0	0	0	0	1	0	0		0	0	0	0	1	0	1	1		0.747239	0.464769	0.531297	0.274662
AT2G33340.1	MOS4-associated complex 3B, Symbo...		0	0	0	0	1	1	3		0	0	0	0	0	1	1	1		-0.942286	0.262273	0.362511	0.440679
ATCG00160.1	ribosomal protein S2, Symbols: RPS2		0	0	0	0	1	4	1		0	0	0	0	0	1	1	1		-1.17186	0.153115	0.254304	0.594647
AT4G31180.1	Class II aminoacyl-tRNA and biotin...		0	0	0	0	0	1	0		0	0	0	0	0	0	1	2		0.747235	0.464769	0.531297	0.274662
AT1G35680.1	Ribosomal protein L21		0	0	1	0	5	4	2		0	1	1	2	0	2	2	4		-0.403592	0.489922	0.557825	0.253502
AT1G05190.1	Ribosomal protein L6 family, Symbo...		0	0	1	1	3	3	2		2	1	2	2	0	2	6	4		0.456886	0.411653	0.492179	0.307877
ATCG00830.1	ribosomal protein L2, ...		1	1	0	0	3	3	2		2	3	0	1	3	4	2	3		0.388871	0.489529	0.557655	0.253635
AT4G26630.1	DEK domain-containing chromatin as...		0	0	1	0	4	4	2		2	0	2	2	1	1	1	1		-0.522241	0.396853	0.47974	0.318994
AT2G18330.1	AAA-type ATPase family protein		0	0	0	1	1	1	1		0	1	1	1	2	2	1	2		0.772713	0.300394	0.371762	0.429735
AT3G11400.2	eukaryotic translation initiation ...		0	0	1	0	2	4	0		0	0	2	2	1	0	2	3		0.0716661	0.915184	0.930613	0.0312307
AT3G44890.1	ribosomal protein L9, Symbols: RPL9		0	0	0	1	2	3	0		0	0	2	0	1	2	3	2		0.269814	0.69645	0.762303	0.117872
AT4G28750.1	Photosystem I reaction centre subu...		0	0	0	0	0	1	0		1	1	0	0	0	0	0	0		0.341341	0.744342	0.797211	0.0984267
AT1G70940.1	Auxin efflux carrier family protei...		0	0	0	0	0	1	0		1	1	0	0	0	0	0	0		0.341341	0.744342	0.797211	0.0984267
AT2G21060.1	glycine-rich protein 2B, Symbols: ...		0	0	0	0	0	1	0		1	0	0	1	0	0	0	0		0.34134	0.744342	0.797211	0.0984267
AT5G03320.1	Protein kinase superfamily protein		0	0	0	0	1	0	0		0	1	0	1	0	0	0	0		0.341339	0.744342	0.797211	0.0984267
AT1G13980.1	sec7 domain-containing protein, Sy...		0	0	0	0	0	1	0		0	1	0	0	1	0	0	0		0.34134	0.744342	0.797211	0.0984267
AT3G07160.1	glucan synthase-like 10, Symbols: ...		0	0	0	0	0	1	0		0	0	1	1	0	0	0	0		0.341339	0.744342	0.797211	0.0984267
AT2G24060.1	Translation initiation factor 3 pr...		0	0	0	0	0	0	1		0	0	1	1	0	0	0	0		0.341338	0.744342	0.797211	0.0984267
AT4G37870.1	phosphoenolpyruvate carboxykinase ...		0	0	0	0	0	1	1		0	0	0	0	2	0	0	0		-0.296853	0.763644	0.810311	0.0913483
AT5G28500.1	unknown protein		0	0	0	0	0	1	1		0	0	0	0	1	1	0	0		-0.296853	0.763644	0.810311	0.0913483
AT3G52960.1	Thioredoxin superfamily protein		0	0	0	0	0	0	2		0	0	0	0	1	1	0	0		-0.296854	0.763644	0.810311	0.0913483
AT5G18270.1	Arabidopsis NAC domain containing ...		0	0	0	0	1	1	1		0	0	0	1	0	0	0	1		-0.73779	0.43267	0.511702	0.290983
AT2G35050.1	Protein kinase superfamily protein...		0	0	0	0	0	0	1		0	0	0	1	0	0	1	0		0.341334	0.744342	0.797211	0.0984267
AT3G07030.1	Alba DNA/RNA-binding protein		0	0	0	0	0	0	1		0	0	0	1	0	0	1	0		0.341334	0.744342	0.797211	0.0984267
AT1G50430.1	Ergosterol biosynthesis ERG4/ERG24...		0	0	0	0	0	1	0		0	0	1	0	0	0	1	0		0.341335	0.744342	0.797211	0.0984267
AT1G74690.1	IQ-domain 31, Symbols: IQD31		0	0	0	0	0	1	0		0	0	1	0	0	0	0	1		0.341335	0.744342	0.797211	0.0984267
AT3G06400.3	chromatin-remodeling protein 11, S...		0	0	0	0	1	0	0		0	0	1	0	0	0	1	0		0.341334	0.744342	0.797211	0.0984267
AT3G04500.1	RNA-binding (RRM/RBD/RNP motifs) f...		0	0	0	0	1	1	0		0	0	1	0	0	0	1	0		-0.296856	0.763644	0.810311	0.0913483
AT4G03520.1	Thioredoxin superfamily protein, S...		0	0	0	0	0	0	1		0	0	0	0	1	0	0	1		0.341334	0.744342	0.797211	0.0984267
AT5G61410.1	D-ribulose-5-phosphate-3-epimerase...		0	0	0	0	0	0	1		0	0	0	0	1	0	0	1		0.341334	0.744342	0.797211	0.0984267
AT4G29060.1	elongation factor Ts family protei...		0	0	0	0	0	1	0		0	0	0	0	0	1	1	0		0.341335	0.744342	0.797211	0.0984267
AT1G17290.1	alanine aminotransferas, Symbols: ...		0	0	0	0	0	0	1		0	0	0	0	0	1	1	0		0.341334	0.744342	0.797211	0.0984267
AT5G58430.1	exocyst subunit exo70 family prote...		0	0	0	0	1	1	1		0	0	0	0	0	1	1	0		-0.737789	0.43267	0.511702	0.290983
AT1G13020.1	eukaryotic initiation factor 4B2, ...		0	0	0	0	2	1	1		0	0	0	0	0	1	1	0		-1.07503	0.233773	0.350889	0.454831
AT1G20580.1	Small nuclear ribonucleoprotein fa...		0	0	0	0	0	1	0		0	0	0	0	0	0	1	1		0.341331	0.744342	0.797211	0.0984267
AT1G09180.1	secretion-associated RAS super fam...		0	0	0	0	0	1	0		0	0	0	0	0	0	1	1		0.341331	0.744342	0.797211	0.0984267
AT3G06730.1	Thioredoxin z, Symbols: TRX P, TRX z		0	0	0	0	0	1	0		0	0	0	0	0	0	1	1		0.341331	0.744342	0.797211	0.0984267
AT5G48300.1	ADP glucose pyrophosphorylase 1, ...		0	0	0	0	0	0	1		0	0	0	0	0	0	1	1		0.34133	0.744342	0.797211	0.0984267
AT3G25660.1	Amidase family protein		0	0	0	0	0	0	1		0	0	0	0	0	0	1	1		0.34133	0.744342	0.797211	0.0984267
AT1G30680.1	toprim domain-containing protein		0	0	0	0	1	1	0		0	0	0	0	0	0	1	1		-0.296861	0.763644	0.810311	0.0913483
AT2G39990.1	eukaryotic translation initiation ...		0	0	0	0	0	1	0		0	0	0	0	0	0	2	0		0.341331	0.744342	0.797211	0.0984267
AT1G50480.1	10-formyltetrahydrofolate syntheta...		0	0	0	0	0	1	0		0	0	0	0	0	0	0	2		0.341331	0.744342	0.797211	0.0984267
AT1G09140.1	SERINE-ARGININE PROTEIN 30, Symbol...		0	0	0	0	0	2	1		0	0	0	0	0	0	2	0		-0.737793	0.43267	0.511702	0.290983
AT4G28440.1	Nucleic acid-binding, OB-fold-like...		1	1	0	0	2	1	2		3	3	1	0	4	2	2	2		0.780509	0.203792	0.312985	0.504477
AT1G62390.1	Octicosapeptide/Phox/Bem1p (PB1) d...		0	0	1	1	2	0	2		2	2	0	3	2	2	3	3		0.976146	0.124019	0.228951	0.640257
AT5G57290.1	60S acidic ribosomal protein family		0	0	2	1	2	2	2		3	3	3	3	2	3	3	4		0.923195	0.089425	0.179476	0.745993
AT3G50370.1	unknown protein		1	0	2	0	2	2	4		3	3	0	2	5	4	3	4		0.65529	0.208709	0.318271	0.497203
AT3G56240.1	copper chaperone, Symbols: CCH		0	0	0	1	1	1	0		1	1	3	2	0	1	1	0		0.973474	0.22204	0.335034	0.474911
AT1G09780.1	Phosphoglycerate mutase, 2,3-bisph...		0	0	1	0	1	2	2		1	0	2	2	0	0	2	2		0.133482	0.84938	0.87961	0.0557099
AT4G38130.1	histone deacetylase 1, Symbols: HD...		0	0	1	0	1	0	1		0	1	1	1	1	1	2	2		0.973459	0.221767	0.334932	0.475043
AT1G48030.1	mitochondrial lipoamide dehydrogen...		0	1	0	0	1	2	0		0	2	1	1	0	0	2	3		0.636212	0.401819	0.481931	0.317015
AT5G03290.1	isocitrate dehydrogenase V, Symbol...		0	0	0	1	1	0	1		0	0	1	0	1	2	2	3		0.973455	0.221541	0.334932	0.475043
AT3G10380.1	subunit of exocyst complex 8, Symb...		0	0	2	2	2	2	3		3	3	6	5	2	3	3	4		0.920268	0.0679356	0.139815	0.854447
AT3G05060.1	NOP56-like pre RNA processing ribo...		0	0	1	2	7	4	3		2	0	5	3	0	4	6	2		-0.0577107	0.904848	0.925064	0.0338283
AT5G46430.1	Ribosomal protein L32e		0	0	1	3	2	3	1		1	1	2	3	3	4	8	6		0.987136	0.0563205	0.136176	0.865901
AT3G27160.1	Ribosomal protein S21 family prote...		0	0	0	1	0	0	2		1	2	1	0	2	1	1	0		0.822704	0.309936	0.381102	0.418959
AT4G25500.1	arginine/serine-rich splicing fact...		0	0	1	0	1	2	2		1	1	1	1	1	2	1	0		-0.0172746	0.980778	0.986767	0.00578525
AT1G05010.1	ethylene-forming enzyme, Symbols: ...		0	0	0	1	0	1	1		2	1	1	0	1	1	1	1		0.822701	0.309811	0.381102	0.418959
AT3G17240.1	lipoamide dehydrogenase 2, Symbols...		0	1	0	0	1	2	0		0	2	1	1	0	0	2	2		0.485447	0.529355	0.596638	0.224289
AT3G55220.1	Cleavage and polyadeny...		0	0	1	0	2	3	1		1	0	1	0	1	1	3	1		-0.215298	0.756928	0.809043	0.0920283
ATCG00170.1	DNA-directed RNA polymerase family...		0	0	0	1	1	2	0		0	0	2	1	0	1	3	1		0.485447	0.529124	0.596638	0.224289
AT4G26110.1	nucleosome assembly protein1;1, Sy...		0	1	1	0	1	1	2		1	2	2	2	2	0	3	2		0.714339	0.277271	0.362511	0.440679
ATCG00065.1	ribosomal ...		0	0	1	1	2	2	0		1	2	1	3	0	1	3	3		0.714046	0.277391	0.362511	0.440679
AT5G10160.1	Thioesterase superfamily protein		0	0	2	0	1	7	1		2	0	3	1	0	3	2	3		-0.0788796	0.891389	0.916172	0.0380228
AT3G13460.1	evolutionarily conserved C-termina...		0	0	2	1	4	5	1		2	2	2	1	3	3	4	3		0.178684	0.731171	0.795369	0.0994312
AT1G52730.2	Transducin/WD40 repeat-like superf...		0	0	1	3	2	4	3		1	2	4	3	3	2	5	5		0.482357	0.33418	0.40872	0.388574
AT1G04690.1	potassium channel beta subunit 1, ...		0	0	2	1	2	0	2		1	1	3	3	1	2	4	4		0.927178	0.122985	0.228951	0.640257
AT3G02780.1	isopentenyl pyrophosphate:dimethyl...		0	1	0	0	1	1	1		0	2	0	1	1	1	1	1		0.31707	0.686902	0.753652	0.122829
AT3G44750.1	histone deacetylase 3, Symbols: HD...		0	0	1	0	1	1	1		0	1	1	1	0	0	2	2		0.317062	0.686709	0.753652	0.122829
AT1G37130.1	nitrate reductase 2, Symbols: NIA2...		0	0	1	0	0	2	0		0	0	0	1	1	1	3	1		0.654307	0.425714	0.507153	0.294861
AT3G53460.4	chloroplast RNA-binding protein 29...		1	0	2	1	2	3	4		2	3	3	2	3	3	3	5		0.42816	0.394894	0.477624	0.320914
ATCG00780.1	ribosomal protein L14, Symbols: RPL14		0	0	3	1	4	4	2		2	2	3	1	4	4	5	3		0.328326	0.507609	0.575391	0.240037
AT1G29250.1	Alba DNA/RNA-binding protein		2	3	1	1	3	8	5		5	3	6	5	4	5	7	6		0.390457	0.338428	0.413254	0.383783
ATCG00740.1	RNA polymerase subunit alpha, Symb...		0	1	1	1	3	3	1		1	0	3	2	3	3	3	3		0.386797	0.491754	0.559077	0.252528
AT1G77940.1	Ribosomal protein L7Ae/L30e/S12e/G...		0	2	2	2	3	2	2		1	3	3	4	2	4	10	8		0.938811	0.0463891	0.113837	0.943716
AT2G18020.1	Ribosomal protein L2 family, Symbo...		6	6	12	10	18	19	17		18	15	26	20	21	31	31	29		0.684366	0.00771877	0.0290499	1.53685
AT5G20010.1	RAS-related nuclear protein-1, Sym...		0	1	2	1	3	2	1		2	4	2	4	2	0	5	4		0.720974	0.17836	0.290549	0.536781
AT1G54000.1	GDSL-like Lipase/Acylhydrolase sup...		0	0	1	1	5	10	6		4	1	2	1	1	1	1	1		-1.28678	0.0112916	0.0388012	1.41116
AT4G34660.1	SH3 domain-containing protein		1	0	0	1	2	1	2		1	0	3	2	0	1	2	3		0.310605	0.63502	0.703803	0.152549
AT5G63420.1	RNA-metabolising metallo-beta-lact...		1	1	0	0	1	1	1		1	1	0	2	0	3	3	2		0.738404	0.289587	0.362511	0.440679
AT1G36240.1	Ribosomal protein L7Ae/L30e/S12e/G...		0	2	2	2	3	2	2		1	3	3	4	2	4	9	8		0.899565	0.0575352	0.13852	0.858488
AT3G04920.1	Ribosomal protein S24e family protein		1	3	7	3	7	6	12		4	6	12	9	13	9	12	12		0.539216	0.101095	0.201136	0.696509
AT3G04230.1	Ribosomal protein S5 domain 2-like...		0	1	3	4	4	5	5		4	4	5	6	6	5	9	5		0.551902	0.174716	0.285298	0.544701
AT3G47520.1	malate dehydrogenase, Symbols: MDH		1	1	2	1	2	2	1		1	2	2	2	4	3	6	8		0.985389	0.0567869	0.137006	0.863261
AT1G26630.1	Eukaryotic translation initiation ...		2	3	3	3	4	3	5		7	7	7	6	6	6	11	10		0.921064	0.0158091	0.0524376	1.28036
AT4G31550.1	WRKY DNA-binding protein 11, Symbo...		0	0	0	0	0	0	0		0	1	0	0	0	0	0	0		0.947059	0.292597	0.362511	0.440679
AT1G70660.1	MMS ZWEI homologue 2, Symbols: MMZ...		0	0	0	0	0	0	0		0	1	0	0	0	0	0	0		0.947059	0.292597	0.362511	0.440679
AT1G04860.1	ubiquitin-specific protease 2, Sym...		0	0	0	0	0	0	0		0	1	0	0	0	0	0	0		0.947059	0.292597	0.362511	0.440679
AT1G16890.3	ubiquitin-conjugating enzyme 36, S...		0	0	0	0	0	0	0		0	1	0	0	0	0	0	0		0.947059	0.292597	0.362511	0.440679
AT4G32760.2	ENTH/VHS/GAT family protein		0	0	0	0	0	0	0		0	1	0	0	0	0	0	0		0.947059	0.292597	0.362511	0.440679
AT1G27390.1	translocase outer membrane 20-2, S...		0	0	0	0	0	0	0		0	1	0	0	0	0	0	0		0.947059	0.292597	0.362511	0.440679
AT2G16950.1	transportin 1, Symbols: TRN1, ATTRN1		0	0	0	0	0	0	0		1	0	0	0	0	0	0	0		0.947059	0.292597	0.362511	0.440679
AT1G15500.1	TLC ATP/ADP transporter, Symbols: ...		0	0	0	0	0	0	0		1	0	0	0	0	0	0	0		0.947059	0.292597	0.362511	0.440679
AT5G47990.1	cytochrome P450, family 705, subfa...		0	0	0	0	0	0	0		1	0	0	0	0	0	0	0		0.947059	0.292597	0.362511	0.440679
AT5G08300.1	Succinyl-CoA ligase, alpha subunit		0	0	0	0	0	0	0		1	0	0	0	0	0	0	0		0.947059	0.292597	0.362511	0.440679
AT5G13710.1	sterol methyltransferase 1, Symbol...		0	0	0	0	0	0	0		0	1	0	0	0	0	0	0		0.947059	0.292597	0.362511	0.440679
AT3G07590.1	Small nuclear ribonucleoprotein fa...		0	0	0	0	0	0	0		0	1	0	0	0	0	0	0		0.947059	0.292597	0.362511	0.440679
AT3G01340.1	Transducin/WD40 repeat-like superf...		0	0	0	0	0	0	0		0	1	0	0	0	0	0	0		0.947059	0.292597	0.362511	0.440679
AT2G31660.1	ARM repeat superfamily protein, Sy...		0	0	0	0	0	0	0		1	0	0	0	0	0	0	0		0.947059	0.292597	0.362511	0.440679
AT3G13120.1	Ribosomal protein S10p/S20e family...		0	0	0	0	0	0	0		1	0	0	0	0	0	0	0		0.947059	0.292597	0.362511	0.440679
AT3G23390.1	Zinc-binding ribosomal protein fam...		0	0	0	0	0	0	0		0	1	0	0	0	0	0	0		0.947059	0.292597	0.362511	0.440679
AT1G25560.1	AP2/B3 transcription factor family...		0	0	0	0	0	0	0		0	1	0	0	0	0	0	0		0.947059	0.292597	0.362511	0.440679
AT1G49390.1	2-oxoglutarate (2OG) and Fe(II)-de...		0	0	0	0	0	0	0		1	0	0	0	0	0	0	0		0.947059	0.292597	0.362511	0.440679
AT4G38690.1	PLC-like phosphodiesterases superf...		0	0	0	0	0	0	0		0	1	0	0	0	0	0	0		0.947059	0.292597	0.362511	0.440679
AT3G47070.1	unknown protein		0	0	0	0	0	0	0		0	1	0	0	0	0	0	0		0.947059	0.292597	0.362511	0.440679
AT5G11560.1	catalytics		0	0	0	0	0	0	0		0	1	0	0	0	0	0	0		0.947059	0.292597	0.362511	0.440679
AT3G19920.1	unknown protein		0	0	0	0	0	0	0		0	1	0	0	0	0	0	0		0.947059	0.292597	0.362511	0.440679
AT5G23680.1	Sterile alpha motif (SAM) domain-c...		0	0	0	0	0	0	0		0	1	0	0	0	0	0	0		0.947059	0.292597	0.362511	0.440679
AT3G20920.1	translocation protein-related		0	0	0	0	0	0	0		1	0	0	0	0	0	0	0		0.947059	0.292597	0.362511	0.440679
AT5G56340.1	RING/U-box superfamily protein, Sy...		0	0	0	0	0	0	0		1	0	0	0	0	0	0	0		0.947059	0.292597	0.362511	0.440679
AT1G51100.1	unknown protein		0	0	0	0	0	0	0		0	1	0	0	0	0	0	0		0.947059	0.292597	0.362511	0.440679
AT4G00585.1	unknown protein		0	0	0	0	0	0	0		1	0	0	0	0	0	0	0		0.947059	0.292597	0.362511	0.440679
AT5G42050.1	DCD (Development and Cell Death) d...		0	0	0	0	0	0	0		1	0	0	0	0	0	0	0		0.947059	0.292597	0.362511	0.440679
AT2G47640.1	Small nuclear ribonucl...		0	0	0	0	0	0	0		0	1	0	0	0	0	0	0		0.947059	0.292597	0.362511	0.440679
AT5G22480.1	ZPR1 zinc-finger domain protein		0	0	0	0	0	0	0		0	1	0	0	0	0	0	0		0.947059	0.292597	0.362511	0.440679
AT3G45780.1	phototropin 1, Symbols: PHOT1, NPH...		0	0	0	0	0	0	0		0	1	0	0	0	0	0	0		0.947059	0.292597	0.362511	0.440679
AT5G17820.1	Peroxidase superfamily protein		0	0	0	0	0	0	0		0	1	0	0	0	0	0	0		0.947059	0.292597	0.362511	0.440679
AT1G61790.1	Oligosaccharyltransferase complex/...		0	0	0	0	0	0	0		1	0	0	0	0	0	0	0		0.947059	0.292597	0.362511	0.440679
AT1G69220.1	Protein kinase superfamily protein...		0	0	0	0	0	0	0		1	0	0	0	0	0	0	0		0.947059	0.292597	0.362511	0.440679
AT1G10390.1	Nucleoporin autopeptidase		0	0	0	0	0	0	0		0	1	0	0	0	0	0	0		0.947059	0.292597	0.362511	0.440679
AT3G03100.1	NADH:ubiquinone oxidoreductase, 17...		0	0	0	0	0	0	0		1	0	0	0	0	0	0	0		0.947059	0.292597	0.362511	0.440679
AT2G23240.1	Plant EC metallothionein-like prot...		0	0	0	0	0	0	0		1	0	0	0	0	0	0	0		0.947059	0.292597	0.362511	0.440679
AT1G67120.1	ATPases;nucleotide binding;ATP bin...		0	0	0	0	0	0	0		1	0	0	0	0	0	0	0		0.947059	0.292597	0.362511	0.440679
AT5G01460.1	LMBR1-like membrane protein		0	0	0	0	0	0	0		0	1	0	0	0	0	0	0		0.947059	0.292597	0.362511	0.440679
AT4G13430.1	isopropyl malate isomerase large s...		0	0	0	0	0	0	0		0	1	0	0	0	0	0	0		0.947059	0.292597	0.362511	0.440679
AT3G12930.1	Lojap-related protein		0	0	0	0	0	0	0		0	1	0	0	0	0	0	0		0.947059	0.292597	0.362511	0.440679
AT1G03475.1	Coproporphyrinogen III oxidase, Sy...		0	0	0	0	0	0	0		1	0	0	0	0	0	0	0		0.947059	0.292597	0.362511	0.440679
AT1G28130.1	Auxin-responsive GH3 family protei...		0	0	0	0	0	0	0		1	0	0	0	0	0	0	0		0.947059	0.292597	0.362511	0.440679
AT1G30470.1	SIT4 phosphatase-associated family...		0	0	0	0	0	0	0		0	1	0	0	0	0	0	0		0.947059	0.292597	0.362511	0.440679
AT3G54890.1	photosystem I light harvesting com...		0	0	0	0	0	0	0		1	0	0	0	0	0	0	0		0.947059	0.292597	0.362511	0.440679
AT5G35735.1	Auxin-responsive family protein		0	0	0	0	0	0	0		0	1	0	0	0	0	0	0		0.947059	0.292597	0.362511	0.440679
AT1G10870.1	ARF-GAP domain 4, Symbols: AGD4		0	0	0	0	0	0	0		0	1	0	0	0	0	0	0		0.947059	0.292597	0.362511	0.440679
AT1G22440.1	Zinc-binding alcohol dehydrogenase...		0	0	0	0	0	0	0		0	1	0	0	0	0	0	0		0.947059	0.292597	0.362511	0.440679
AT4G15550.1	indole-3-acetate beta-D-glucosyltr...		0	0	0	0	0	0	0		0	1	0	0	0	0	0	0		0.947059	0.292597	0.362511	0.440679
AT5G09850.1	Transcription elongation factor (T...		0	0	0	0	0	0	0		0	1	0	0	0	0	0	0		0.947059	0.292597	0.362511	0.440679
AT3G15680.1	Ran BP2/NZF zinc finger-like super...		0	0	0	0	0	0	1		0	1	0	0	0	0	0	0		-0.225536	0.831618	0.863647	0.0636637
AT5G03860.1	malate synthase, Symbols: MLS		0	0	0	0	0	0	2		1	0	0	0	0	0	0	0		-0.863728	0.399816	0.480031	0.318731
AT3G15670.1	Late embryogenesis abundant protei...		0	0	0	0	1	1	1		0	1	0	0	0	0	0	0		-1.30466	0.187209	0.294542	0.530852
AT5G15210.1	homeobox protein 30, Symbols: ATHB...		0	0	0	0	0	0	0		0	0	0	1	0	0	0	0		0.947059	0.292597	0.362511	0.440679
AT1G54490.1	exoribonuclease 4, Symbols: AIN1, ...		0	0	0	0	0	0	0		0	0	0	1	0	0	0	0		0.947059	0.292597	0.362511	0.440679
AT4G29830.1	Transducin/WD40 repeat-like superf...		0	0	0	0	0	0	0		0	0	0	1	0	0	0	0		0.947059	0.292597	0.362511	0.440679
AT2G20610.1	Tyrosine transaminase family prote...		0	0	0	0	0	0	0		0	0	0	1	0	0	0	0		0.947059	0.292597	0.362511	0.440679
AT1G09070.1	soybean gene regulated by cold-2, ...		0	0	0	0	0	0	0		0	0	0	1	0	0	0	0		0.947059	0.292597	0.362511	0.440679
AT4G16340.1	guanyl-nucleotide exchange factors...		0	0	0	0	0	0	0		0	0	0	1	0	0	0	0		0.947059	0.292597	0.362511	0.440679
AT1G77180.1	chromatin protein family, Symbols:...		0	0	0	0	0	0	0		0	0	0	1	0	0	0	0		0.947059	0.292597	0.362511	0.440679
AT4G18060.1	SH3 domain-containing protein		0	0	0	0	0	0	0		0	0	0	1	0	0	0	0		0.947059	0.292597	0.362511	0.440679
AT1G50600.1	scarecrow-like 5, Symbols: SCL5		0	0	0	0	0	0	0		0	0	0	1	0	0	0	0		0.947059	0.292597	0.362511	0.440679
AT3G46530.1	NB-ARC domain-containing disease r...		0	0	0	0	0	0	0		0	0	0	1	0	0	0	0		0.947059	0.292597	0.362511	0.440679
AT2G47700.1	RING/U-box superfamily protein, Sy...		0	0	0	0	0	0	0		0	0	0	1	0	0	0	0		0.947059	0.292597	0.362511	0.440679
AT4G01210.1	glycosyl transferase family 1 protein		0	0	0	0	0	0	0		0	0	0	1	0	0	0	0		0.947059	0.292597	0.362511	0.440679
AT3G44190.1	FAD/NAD(P)-binding oxidoreductase ...		0	0	0	0	0	0	0		0	0	0	1	0	0	0	0		0.947059	0.292597	0.362511	0.440679
AT5G64270.1	splicing factor, putative		0	0	0	0	0	0	0		0	0	0	1	0	0	0	0		0.947059	0.292597	0.362511	0.440679
AT5G45200.1	Disease resistance protein (TIR-NB...		0	0	0	0	0	0	0		0	0	0	1	0	0	0	0		0.947059	0.292597	0.362511	0.440679
AT1G69340.1	appr-1-p processing enzyme family ...		0	0	0	0	0	0	0		0	0	0	1	0	0	0	0		0.947059	0.292597	0.362511	0.440679
AT1G65220.1	ARM repeat superfamily protein		0	0	0	0	0	0	0		0	0	0	1	0	0	0	0		0.947059	0.292597	0.362511	0.440679
AT1G43690.1	ubiquitin interaction motif-contai...		0	0	0	0	0	0	0		0	0	0	1	0	0	0	0		0.947059	0.292597	0.362511	0.440679
AT5G27440.1	unknown protein		0	0	0	0	0	0	0		0	0	0	1	0	0	0	0		0.947059	0.292597	0.362511	0.440679
AT5G11450.1	Mog1/PsbP/DUF1795-like photosystem...		0	0	0	0	0	0	0		0	0	0	1	0	0	0	0		0.947059	0.292597	0.362511	0.440679
AT1G09570.1	phytochrome A, Symbols: PHYA, FHY2...		0	0	0	0	0	0	0		0	0	0	1	0	0	0	0		0.947059	0.292597	0.362511	0.440679
AT5G59420.1	OSBP(oxysterol binding protein)-re...		0	0	0	0	0	0	0		0	0	0	1	0	0	0	0		0.947059	0.292597	0.362511	0.440679
AT3G49530.1	NAC domain containing protein 62, ...		0	0	0	0	0	0	0		0	0	0	1	0	0	0	0		0.947059	0.292597	0.362511	0.440679
AT4G27060.1	ARM repeat superfamily protein, Sy...		0	0	0	0	0	0	0		0	0	0	1	0	0	0	0		0.947059	0.292597	0.362511	0.440679
AT5G35170.1	adenylate kinase family protein		0	0	0	0	0	0	0		0	0	0	1	0	0	0	0		0.947059	0.292597	0.362511	0.440679
AT1G51600.1	ZIM-LIKE 2, Symbols: ZML2, TIFY2A,...		0	0	0	0	0	0	0		0	0	0	1	0	0	0	0		0.947059	0.292597	0.362511	0.440679
AT3G04880.1	DNA-damage-repair/toleration prote...		0	0	0	0	0	0	0		0	0	0	1	0	0	0	0		0.947059	0.292597	0.362511	0.440679
AT3G12610.1	Leucine-rich repeat (LRR) family p...		0	0	0	0	0	0	0		0	0	0	1	0	0	0	0		0.947059	0.292597	0.362511	0.440679
AT5G51660.1	cleavage and polyadenylation speci...		0	0	0	0	0	0	0		0	0	0	1	0	0	0	0		0.947059	0.292597	0.362511	0.440679
AT5G62000.1	auxin response factor 2, Symbols: ...		0	0	0	0	0	0	0		0	0	0	1	0	0	0	0		0.947059	0.292597	0.362511	0.440679
AT2G45540.2	WD-40 repeat family protein / beig...		0	0	0	0	0	0	0		0	0	0	1	0	0	0	0		0.947059	0.292597	0.362511	0.440679
AT1G71820.2	SEC6, Symbols: SEC6		0	0	0	0	0	1	0		0	0	0	1	0	0	0	0		-0.225536	0.831618	0.863647	0.0636637
AT3G20230.1	Ribosomal L18p/L5e family protein		0	0	0	0	0	1	0		0	0	0	1	0	0	0	0		-0.225536	0.831618	0.863647	0.0636637
AT1G67750.1	Pectate lyase family protein		0	0	0	0	0	1	0		0	0	0	1	0	0	0	0		-0.225536	0.831618	0.863647	0.0636637
AT2G34357.1	ARM repeat superfamily protein		0	0	0	0	1	0	0		0	0	0	1	0	0	0	0		-0.225537	0.831618	0.863647	0.0636637
AT5G15610.1	Proteasome component (PCI) domain ...		0	0	0	0	0	0	1		0	0	0	1	0	0	0	0		-0.225537	0.831618	0.863647	0.0636637
AT1G10760.1	Pyruvate phosphate dikinase, PEP/p...		0	0	0	0	1	0	1		0	0	0	1	0	0	0	0		-0.863729	0.399816	0.480031	0.318731
AT2G05990.1	NAD(P)-binding Rossmann-fold super...		0	0	0	0	0	0	2		0	0	0	1	0	0	0	0		-0.863729	0.399816	0.480031	0.318731
AT5G63140.1	purple acid phosphatase 29, Symbol...		0	0	0	0	0	1	2		0	0	0	1	0	0	0	0		-1.30466	0.187209	0.294542	0.530852
AT4G27585.1	SPFH/Band 7/PHB domain-containing ...		0	0	0	0	1	1	2		0	0	0	1	0	0	0	0		-1.64191	0.0861826	0.173577	0.760508
AT3G21720.1	isocitrate lyase, Symbols: ICL		0	0	0	0	15	18	14		0	0	0	1	0	0	0	0		-4.93862	0.00328357	0.0138599	1.85824
AT4G17230.1	SCARECROW-like 13, Symbols: SCL13		0	0	0	0	0	0	0		0	0	1	0	0	0	0	0		0.947059	0.292597	0.362511	0.440679
AT2G39720.1	RING-H2 finger C2A, Symbols: RHC2A		0	0	0	0	0	0	0		0	0	1	0	0	0	0	0		0.947059	0.292597	0.362511	0.440679
AT2G17930.1	Phosphatidylinositol 3- and 4-kina...		0	0	0	0	0	0	0		0	0	1	0	0	0	0	0		0.947059	0.292597	0.362511	0.440679
AT5G01740.1	Nuclear transport factor 2 (NTF2) ...		0	0	0	0	0	0	0		0	0	1	0	0	0	0	0		0.947059	0.292597	0.362511	0.440679
AT1G30890.1	Integral membrane HRF1 family protein		0	0	0	0	0	0	0		0	0	1	0	0	0	0	0		0.947059	0.292597	0.362511	0.440679
AT3G59500.1	Integral membrane HRF1 family protein		0	0	0	0	0	0	0		0	0	1	0	0	0	0	0		0.947059	0.292597	0.362511	0.440679
AT1G13690.1	ATPase E1, Symbols: ATE1		0	0	0	0	0	0	0		0	0	1	0	0	0	0	0		0.947059	0.292597	0.362511	0.440679
AT2G45220.1	Plant invertase/pectin methylester...		0	0	0	0	0	0	0		0	0	1	0	0	0	0	0		0.947059	0.292597	0.362511	0.440679
AT2G25170.1	chromatin remodeling factor CHD3 (...		0	0	0	0	0	0	0		0	0	1	0	0	0	0	0		0.947059	0.292597	0.362511	0.440679
AT5G61270.1	phytochrome-interacting factor7, S...		0	0	0	0	0	0	0		0	0	1	0	0	0	0	0		0.947059	0.292597	0.362511	0.440679
AT2G47470.1	thioredoxin family protein, Symbol...		0	0	0	0	0	0	0		0	0	1	0	0	0	0	0		0.947059	0.292597	0.362511	0.440679
AT3G07220.1	SMAD/FHA domain-containing protein		0	0	0	0	0	0	0		0	0	1	0	0	0	0	0		0.947059	0.292597	0.362511	0.440679
AT1G30360.1	Early-responsive to dehydration st...		0	0	0	0	0	0	0		0	0	1	0	0	0	0	0		0.947059	0.292597	0.362511	0.440679
AT1G35670.1	calcium-dependent protein kinase 2...		0	0	0	0	0	0	0		0	0	1	0	0	0	0	0		0.947059	0.292597	0.362511	0.440679
AT1G05570.1	callose synthase 1, Symbols: CALS1...		0	0	0	0	0	0	0		0	0	1	0	0	0	0	0		0.947059	0.292597	0.362511	0.440679
AT2G31360.1	16:0delta9 desaturase 2, Symbols: ...		0	0	0	0	0	0	0		0	0	1	0	0	0	0	0		0.947059	0.292597	0.362511	0.440679
AT3G18570.1	Oleosin family protein		0	0	0	0	1	0	0		0	0	1	0	0	0	0	0		-0.225537	0.831618	0.863647	0.0636637
AT5G14260.3	Rubisco methyltransferase family p...		0	0	0	0	1	0	0		0	0	1	0	0	0	0	0		-0.225537	0.831618	0.863647	0.0636637
AT3G56910.1	plastid-specific 50S ribosomal pro...		0	0	0	0	1	0	0		0	0	1	0	0	0	0	0		-0.225537	0.831618	0.863647	0.0636637
AT1G17810.1	beta-tonoplast intrinsic protein, ...		0	0	0	0	0	2	0		0	0	1	0	0	0	0	0		-0.863727	0.399816	0.480031	0.318731
AT4G39680.1	SAP domain-containing protein		0	0	0	0	2	1	1		0	0	1	0	0	0	0	0		-1.64191	0.0861826	0.173577	0.760508
AT4G15545.1	unknown protein		0	0	0	0	0	0	0		0	0	0	0	1	0	0	0		0.947059	0.292597	0.362511	0.440679
AT4G23710.1	vacuolar ATP synthase subunit G2, ...		0	0	0	0	0	0	0		0	0	0	0	1	0	0	0		0.947059	0.292597	0.362511	0.440679
AT2G19750.1	Ribosomal ...		0	0	0	0	0	0	0		0	0	0	0	1	0	0	0		0.947059	0.292597	0.362511	0.440679
AT2G20010.2	Protein of unknown function (DUF810)		0	0	0	0	0	0	0		0	0	0	0	1	0	0	0		0.947059	0.292597	0.362511	0.440679
AT3G18940.1	clast3-related		0	0	0	0	0	0	0		0	0	0	0	1	0	0	0		0.947059	0.292597	0.362511	0.440679
AT3G19010.1	2-oxoglutarate (2OG) and Fe(II)-de...		0	0	0	0	0	0	0		0	0	0	0	1	0	0	0		0.947059	0.292597	0.362511	0.440679
AT5G16550.1	unknown protein		0	0	0	0	0	0	0		0	0	0	0	1	0	0	0		0.947059	0.292597	0.362511	0.440679
AT3G06610.1	DNA-binding enhancer protein-related		0	0	0	0	0	0	0		0	0	0	0	1	0	0	0		0.947059	0.292597	0.362511	0.440679
AT5G05100.1	Single-stranded nucleic acid bindi...		0	0	0	0	0	0	0		0	0	0	0	1	0	0	0		0.947059	0.292597	0.362511	0.440679
AT5G49220.1	Protein of unknown function (DUF789)		0	0	0	0	0	0	0		0	0	0	0	1	0	0	0		0.947059	0.292597	0.362511	0.440679
AT1G21770.1	Acyl-CoA N-acyltransferases (NAT) ...		0	0	0	0	0	0	0		0	0	0	0	1	0	0	0		0.947059	0.292597	0.362511	0.440679
AT2G15560.1	Putative endonuclease or glycosyl ...		0	0	0	0	0	0	0		0	0	0	0	1	0	0	0		0.947059	0.292597	0.362511	0.440679
AT4G00026.1	unknown protein		0	0	0	0	0	0	0		0	0	0	0	1	0	0	0		0.947059	0.292597	0.362511	0.440679
AT2G28540.2	RNA binding (RRM/RBD/RNP motifs) f...		0	0	0	0	0	0	0		0	0	0	0	1	0	0	0		0.947059	0.292597	0.362511	0.440679
AT3G08943.1	ARM repeat superfamily protein		0	0	0	0	0	0	0		0	0	0	0	1	0	0	0		0.947059	0.292597	0.362511	0.440679
AT5G46790.1	PYR1-like 1, Symbols: PYL1, RCAR12		0	0	0	0	0	0	0		0	0	0	0	1	0	0	0		0.947059	0.292597	0.362511	0.440679
AT3G06050.1	peroxiredoxin IIF, Symbols: PRXIIF...		0	0	0	0	0	0	0		0	0	0	0	1	0	0	0		0.947059	0.292597	0.362511	0.440679
AT3G53700.1	Pentatricopeptide repeat (PPR) sup...		0	0	0	0	0	0	0		0	0	0	0	1	0	0	0		0.947059	0.292597	0.362511	0.440679
AT1G55325.2	RNA polymerase II transcription me...		0	0	0	0	0	0	0		0	0	0	0	1	0	0	0		0.947059	0.292597	0.362511	0.440679
AT2G26930.1	4-(cytidine 5'-phospho)-2-C-methyl...		0	0	0	0	0	0	0		0	0	0	0	1	0	0	0		0.947059	0.292597	0.362511	0.440679
AT4G35260.1	isocitrate dehydrogenase 1, Symbol...		0	0	0	0	0	0	0		0	0	0	0	1	0	0	0		0.947059	0.292597	0.362511	0.440679
AT2G41410.1	Calcium-binding EF-hand family pro...		0	0	0	0	0	0	0		0	0	0	0	1	0	0	0		0.947059	0.292597	0.362511	0.440679
AT1G12410.1	CLP protease proteolytic subunit 2...		0	0	0	0	0	0	0		0	0	0	0	1	0	0	0		0.947059	0.292597	0.362511	0.440679
AT4G19600.1	Cyclin family protein, Symbols: CY...		0	0	0	0	0	0	0		0	0	0	0	1	0	0	0		0.947059	0.292597	0.362511	0.440679
AT4G01610.1	Cysteine proteinases superfamily p...		0	0	0	0	0	0	0		0	0	0	0	1	0	0	0		0.947059	0.292597	0.362511	0.440679
AT3G27740.1	carbamoyl phosphate synthetase A, ...		0	0	0	0	0	0	0		0	0	0	0	1	0	0	0		0.947059	0.292597	0.362511	0.440679
AT2G01600.1	ENTH/ANTH/VHS superfamily protein		0	0	0	0	0	0	0		0	0	0	0	1	0	0	0		0.947059	0.292597	0.362511	0.440679
AT5G16340.1	AMP-dependent synthetase and ligas...		0	0	0	0	0	0	0		0	0	0	0	1	0	0	0		0.947059	0.292597	0.362511	0.440679
AT3G06300.1	P4H isoform 2, Symbols: AT-P4H-2		0	0	0	0	0	0	0		0	0	0	0	1	0	0	0		0.947059	0.292597	0.362511	0.440679
AT2G38470.1	WRKY DNA-binding protein 33, Symbo...		0	0	0	0	0	0	0		0	0	0	0	0	1	0	0		0.947059	0.292597	0.362511	0.440679
AT1G61040.1	plus-3 domain-containing protein, ...		0	0	0	0	0	0	0		0	0	0	0	0	1	0	0		0.947059	0.292597	0.362511	0.440679
AT1G23550.1	similar to RCD one 2, Symbols: SRO2		0	0	0	0	0	0	0		0	0	0	0	0	1	0	0		0.947059	0.292597	0.362511	0.440679
AT1G27980.1	dihydrosphingosine phosphate lyase...		0	0	0	0	0	0	0		0	0	0	0	0	1	0	0		0.947059	0.292597	0.362511	0.440679
AT5G45010.1	DSS1 homolog on chromosome V, Symb...		0	0	0	0	0	0	0		0	0	0	0	0	1	0	0		0.947059	0.292597	0.362511	0.440679
AT5G39410.1	Saccharopine dehydrogenase		0	0	0	0	0	0	0		0	0	0	0	0	1	0	0		0.947059	0.292597	0.362511	0.440679
AT1G28180.1	P-loop containing nucleoside triph...		0	0	0	0	0	0	0		0	0	0	0	0	1	0	0		0.947059	0.292597	0.362511	0.440679
AT5G53060.1	RNA-binding KH domain-containing p...		0	0	0	0	0	0	0		0	0	0	0	0	1	0	0		0.947059	0.292597	0.362511	0.440679
AT1G53165.3	Protein kinase superfamily protein...		0	0	0	0	0	0	0		0	0	0	0	0	1	0	0		0.947059	0.292597	0.362511	0.440679
AT5G62350.1	Plant invertase/pectin methylester...		0	0	0	0	0	0	0		0	0	0	0	0	1	0	0		0.947059	0.292597	0.362511	0.440679
AT1G18060.1	unknown protein		0	0	0	0	0	0	0		0	0	0	0	0	1	0	0		0.947059	0.292597	0.362511	0.440679
AT5G23200.1	unknown protein		0	0	0	0	0	0	0		0	0	0	0	0	1	0	0		0.947059	0.292597	0.362511	0.440679
AT5G46420.1	16S rRNA processing protein RimM f...		0	0	0	0	0	0	0		0	0	0	0	0	1	0	0		0.947059	0.292597	0.362511	0.440679
AT1G25420.1	Regulator of Vps4 activity in the ...		0	0	0	0	0	0	0		0	0	0	0	0	1	0	0		0.947059	0.292597	0.362511	0.440679
AT4G28030.1	Acyl-CoA N-acyltransferases (NAT) ...		0	0	0	0	0	0	0		0	0	0	0	0	1	0	0		0.947059	0.292597	0.362511	0.440679
AT4G08230.1	glycine-rich protein		0	0	0	0	0	0	0		0	0	0	0	0	1	0	0		0.947059	0.292597	0.362511	0.440679
AT5G53330.1	Ubiquitin-associated/translation e...		0	0	0	0	0	0	0		0	0	0	0	0	1	0	0		0.947059	0.292597	0.362511	0.440679
AT2G35330.1	RING/U-box superfamily protein		0	0	0	0	0	0	0		0	0	0	0	0	1	0	0		0.947059	0.292597	0.362511	0.440679
AT4G15955.3	alpha/beta-Hydrolases superfamily ...		0	0	0	0	0	0	0		0	0	0	0	0	1	0	0		0.947059	0.292597	0.362511	0.440679
AT3G04820.1	Pseudouridine synthase family protein		0	0	0	0	0	0	0		0	0	0	0	0	1	0	0		0.947059	0.292597	0.362511	0.440679
AT4G24810.2	Protein kinase superfamily protein		0	0	0	0	0	0	0		0	0	0	0	0	1	0	0		0.947059	0.292597	0.362511	0.440679
AT5G60170.2	RNA binding (RRM/RBD/RNP motifs) f...		0	0	0	0	0	0	0		0	0	0	0	0	1	0	0		0.947059	0.292597	0.362511	0.440679
AT2G25320.1	TRAF-like family protein		0	0	0	0	0	0	0		0	0	0	0	0	1	0	0		0.947059	0.292597	0.362511	0.440679
AT5G64100.1	Peroxidase superfamily protein		0	0	0	0	0	0	0		0	0	0	0	0	1	0	0		0.947059	0.292597	0.362511	0.440679
AT1G49340.2	Phosphatidylinositol 3- and 4-kina...		0	0	0	0	0	0	0		0	0	0	0	0	1	0	0		0.947059	0.292597	0.362511	0.440679
AT5G48160.1	Protein of unknown function (DUF14...		0	0	0	0	0	0	0		0	0	0	0	0	1	0	0		0.947059	0.292597	0.362511	0.440679
AT1G62010.1	Mitochondrial transcription termin...		0	0	0	0	0	0	0		0	0	0	0	0	1	0	0		0.947059	0.292597	0.362511	0.440679
AT3G15970.1	NUP50 (Nucleoporin 50 kDa) protein		0	0	0	0	0	0	0		0	0	0	0	0	1	0	0		0.947059	0.292597	0.362511	0.440679
AT3G57660.1	nuclear RNA polymerase A1, Symbols...		0	0	0	0	0	0	0		0	0	0	0	0	1	0	0		0.947059	0.292597	0.362511	0.440679
AT1G48240.1	novel plant snare 12, Symbols: ATN...		0	0	0	0	0	0	0		0	0	0	0	0	1	0	0		0.947059	0.292597	0.362511	0.440679
AT5G02290.1	Protein kinase superfamily protein...		0	0	0	0	0	0	0		0	0	0	0	0	1	0	0		0.947059	0.292597	0.362511	0.440679
AT5G19010.1	mitogen-activated protein kinase 1...		0	0	0	0	0	0	0		0	0	0	0	0	1	0	0		0.947059	0.292597	0.362511	0.440679
AT1G01560.2	MAP kinase 11, Symbols: ATMPK11, M...		0	0	0	0	0	0	0		0	0	0	0	0	1	0	0		0.947059	0.292597	0.362511	0.440679
AT5G49810.1	methionine S-methyltransferase, Sy...		0	0	0	0	0	0	0		0	0	0	0	0	1	0	0		0.947059	0.292597	0.362511	0.440679
AT5G26860.1	lon protease 1, Symbols: LON_ARA_A...		0	0	0	0	0	0	0		0	0	0	0	0	1	0	0		0.947059	0.292597	0.362511	0.440679
AT5G40780.1	lysine histidine transporter 1, Sy...		0	0	0	0	0	0	0		0	0	0	0	0	1	0	0		0.947059	0.292597	0.362511	0.440679
AT5G53480.1	ARM repeat superfamily protein		0	0	0	0	0	0	0		0	0	0	0	0	1	0	0		0.947059	0.292597	0.362511	0.440679
AT5G57015.1	casein kinase I-like 12, Symbols: ...		0	0	0	0	0	0	0		0	0	0	0	0	1	0	0		0.947059	0.292597	0.362511	0.440679
AT1G74920.1	aldehyde dehydrogenase 10A8, Symbo...		0	0	0	0	0	0	0		0	0	0	0	0	1	0	0		0.947059	0.292597	0.362511	0.440679
AT1G68310.1	Protein of unknown function (DUF59...		0	0	0	0	0	0	0		0	0	0	0	0	1	0	0		0.947059	0.292597	0.362511	0.440679
AT1G20510.1	OPC-8:0 CoA ligase1, Symbols: OPCL1		0	0	0	0	0	0	0		0	0	0	0	0	1	0	0		0.947059	0.292597	0.362511	0.440679
AT1G20560.1	acyl activating enzyme 1, Symbols:...		0	0	0	0	0	0	0		0	0	0	0	0	1	0	0		0.947059	0.292597	0.362511	0.440679
AT5G64400.2	unknown protein		0	0	0	0	0	1	0		0	0	0	0	0	1	0	0		-0.225536	0.831618	0.863647	0.0636637
AT2G38580.1	Mitochondrial ATP synthase D chain...		0	0	0	0	1	1	0		0	0	0	0	0	1	0	0		-0.863728	0.399816	0.480031	0.318731
AT3G22590.1	PLANT HOMOLOGOUS TO PARAFIBROMIN, ...		0	0	0	0	1	1	1		0	0	0	0	0	1	0	0		-1.30466	0.187209	0.294542	0.530852
AT3G02880.1	Leucine-rich repeat protein kinase...		0	0	0	0	0	0	0		0	0	0	0	0	0	1	0		0.947055	0.292597	0.362511	0.440679
AT1G11410.1	S-locus lectin protein kinase fami...		0	0	0	0	0	0	0		0	0	0	0	0	0	1	0		0.947055	0.292597	0.362511	0.440679
AT5G41360.1	homolog of Xeroderma pigmentosum c...		0	0	0	0	0	0	0		0	0	0	0	0	0	1	0		0.947055	0.292597	0.362511	0.440679
AT5G58220.1	transthyretin-like protein, Symbol...		0	0	0	0	0	0	0		0	0	0	0	0	0	1	0		0.947055	0.292597	0.362511	0.440679
AT4G17770.1	trehalose phosphatase/synthase 5, ...		0	0	0	0	0	0	0		0	0	0	0	0	0	1	0		0.947055	0.292597	0.362511	0.440679
AT1G55900.1	Haloacid dehalogenase-like hydrola...		0	0	0	0	0	0	0		0	0	0	0	0	0	1	0		0.947055	0.292597	0.362511	0.440679
AT3G61650.1	gamma-tubulin, Symbols: TUBG1		0	0	0	0	0	0	0		0	0	0	0	0	0	1	0		0.947055	0.292597	0.362511	0.440679
AT2G01110.1	Sec-independent periplasmic protei...		0	0	0	0	0	0	0		0	0	0	0	0	0	1	0		0.947055	0.292597	0.362511	0.440679
AT4G26840.1	small ubiquitin-like modifier 1, S...		0	0	0	0	0	0	0		0	0	0	0	0	0	1	0		0.947055	0.292597	0.362511	0.440679
AT1G68830.1	STT7 homolog STN7, Symbols: STN7		0	0	0	0	0	0	0		0	0	0	0	0	0	1	0		0.947055	0.292597	0.362511	0.440679
AT5G19370.1	rhodanese-like domain-containing p...		0	0	0	0	0	0	0		0	0	0	0	0	0	1	0		0.947055	0.292597	0.362511	0.440679
AT3G18165.1	modifier of snc1,4, Symbols: MOS4		0	0	0	0	0	0	0		0	0	0	0	0	0	1	0		0.947055	0.292597	0.362511	0.440679
AT4G02740.1	F-box/RNI-like superfamily protein		0	0	0	0	0	0	0		0	0	0	0	0	0	1	0		0.947055	0.292597	0.362511	0.440679
AT5G04040.1	Patatin-like phospholipase family ...		0	0	0	0	0	0	0		0	0	0	0	0	0	1	0		0.947055	0.292597	0.362511	0.440679
AT2G25110.1	stromal cell-derived factor 2-like...		0	0	0	0	0	0	0		0	0	0	0	0	0	1	0		0.947055	0.292597	0.362511	0.440679
AT2G18710.1	SECY homolog 1, Symbols: SCY1		0	0	0	0	0	0	0		0	0	0	0	0	0	1	0		0.947055	0.292597	0.362511	0.440679
AT3G18090.1	nuclear RNA polymerase D2B, Symbol...		0	0	0	0	0	0	0		0	0	0	0	0	0	1	0		0.947055	0.292597	0.362511	0.440679
AT2G24500.1	Zinc finger protein 622, Symbols: FZF		0	0	0	0	0	0	0		0	0	0	0	0	0	1	0		0.947055	0.292597	0.362511	0.440679
AT5G48940.1	Leucine-rich repeat transmembrane ...		0	0	0	0	0	0	0		0	0	0	0	0	0	1	0		0.947055	0.292597	0.362511	0.440679
AT3G04650.1	FAD/NAD(P)-binding oxidoreductase ...		0	0	0	0	0	0	0		0	0	0	0	0	0	1	0		0.947055	0.292597	0.362511	0.440679
AT3G50730.1	Protein kinase superfamily protein		0	0	0	0	0	0	0		0	0	0	0	0	0	1	0		0.947055	0.292597	0.362511	0.440679
AT1G80480.1	plastid transcriptionally active 1...		0	0	0	0	0	0	0		0	0	0	0	0	0	1	0		0.947055	0.292597	0.362511	0.440679
AT1G20370.1	Pseudouridine synthase family protein		0	0	0	0	0	0	0		0	0	0	0	0	0	1	0		0.947055	0.292597	0.362511	0.440679
AT5G53650.1	unknown protein		0	0	0	0	0	0	0		0	0	0	0	0	0	1	0		0.947055	0.292597	0.362511	0.440679
AT1G67930.1	Golgi transport complex protein-re...		0	0	0	0	0	0	0		0	0	0	0	0	0	1	0		0.947055	0.292597	0.362511	0.440679
AT1G52820.1	2-oxoglutarate (2OG) and Fe(II)-de...		0	0	0	0	0	0	0		0	0	0	0	0	0	1	0		0.947055	0.292597	0.362511	0.440679
AT3G23570.1	alpha/beta-Hydrolases superfamily ...		0	0	0	0	0	0	0		0	0	0	0	0	0	1	0		0.947055	0.292597	0.362511	0.440679
AT3G03570.1	Protein of unknown function (DUF35...		0	0	0	0	0	0	0		0	0	0	0	0	0	1	0		0.947055	0.292597	0.362511	0.440679
AT4G15020.1	hAT transposon superfamily		0	0	0	0	0	0	0		0	0	0	0	0	0	1	0		0.947055	0.292597	0.362511	0.440679
AT5G13370.1	Auxin-responsive GH3 family protein		0	0	0	0	0	0	0		0	0	0	0	0	0	1	0		0.947055	0.292597	0.362511	0.440679
AT1G14570.2	UBX domain-containing protein		0	0	0	0	0	0	0		0	0	0	0	0	0	1	0		0.947055	0.292597	0.362511	0.440679
AT2G42810.2	protein phosphatase 5.2, Symbols: ...		0	0	0	0	0	0	0		0	0	0	0	0	0	1	0		0.947055	0.292597	0.362511	0.440679
AT4G02820.1	Pentatricopeptide repeat (PPR) sup...		0	0	0	0	0	0	0		0	0	0	0	0	0	1	0		0.947055	0.292597	0.362511	0.440679
AT2G20710.1	Tetratricopeptide repeat (TPR)-lik...		0	0	0	0	0	0	0		0	0	0	0	0	0	1	0		0.947055	0.292597	0.362511	0.440679
AT4G35790.1	phospholipase D delta, Symbols: AT...		0	0	0	0	0	0	0		0	0	0	0	0	0	1	0		0.947055	0.292597	0.362511	0.440679
AT2G25070.1	Protein phosphatase 2C family protein		0	0	0	0	0	0	0		0	0	0	0	0	0	1	0		0.947055	0.292597	0.362511	0.440679
AT1G60420.1	DC1 domain-containing protein		0	0	0	0	0	0	0		0	0	0	0	0	0	1	0		0.947055	0.292597	0.362511	0.440679
AT2G13540.1	ARM repeat superfamily protein, Sy...		0	0	0	0	0	0	0		0	0	0	0	0	0	1	0		0.947055	0.292597	0.362511	0.440679
ATCG00040.1	maturase K, Symbols: MATK		0	0	0	0	0	0	0		0	0	0	0	0	0	1	0		0.947055	0.292597	0.362511	0.440679
AT1G68530.1	3-ketoacyl-CoA synthase 6, Symbols...		0	0	0	0	0	0	0		0	0	0	0	0	0	1	0		0.947055	0.292597	0.362511	0.440679
AT1G33811.1	GDSL-like Lipase/Acylhydrolase sup...		0	0	0	0	0	0	0		0	0	0	0	0	0	1	0		0.947055	0.292597	0.362511	0.440679
AT5G47780.1	galacturonosyltransferase 4, Symbo...		0	0	0	0	0	0	0		0	0	0	0	0	0	1	0		0.947055	0.292597	0.362511	0.440679
AT5G25250.1	SPFH/Band 7/PHB domain-containing ...		0	0	0	0	0	0	0		0	0	0	0	0	0	1	0		0.947055	0.292597	0.362511	0.440679
AT1G71010.1	FORMS APLOID AND BINUCLEATE CELLS ...		0	0	0	0	0	0	0		0	0	0	0	0	0	1	0		0.947055	0.292597	0.362511	0.440679
AT4G00651.1	unknown protein		0	0	0	0	0	0	0		0	0	0	0	0	0	1	0		0.947055	0.292597	0.362511	0.440679
AT1G07670.1	endomembrane-type CA-ATPase 4, Sym...		0	0	0	0	0	0	0		0	0	0	0	0	0	1	0		0.947055	0.292597	0.362511	0.440679
AT1G20050.1	C-8,7 sterol isomerase, Symbols: HYD1		0	0	0	0	0	0	0		0	0	0	0	0	0	1	0		0.947055	0.292597	0.362511	0.440679
AT1G79940.1	DnaJ / Sec63 Brl domains-containin...		0	0	0	0	0	0	0		0	0	0	0	0	0	1	0		0.947055	0.292597	0.362511	0.440679
AT4G21100.1	damaged DNA binding protein 1B, Sy...		0	0	0	0	0	0	0		0	0	0	0	0	0	1	0		0.947055	0.292597	0.362511	0.440679
AT2G22300.1	signal responsive 1, Symbols: CAMT...		0	0	0	0	0	0	0		0	0	0	0	0	0	1	0		0.947055	0.292597	0.362511	0.440679
AT3G16320.1	Tetratricopeptide repeat (TPR)-lik...		0	0	0	0	0	0	0		0	0	0	0	0	0	1	0		0.947055	0.292597	0.362511	0.440679
AT1G29690.1	MAC/Perforin domain-containing pro...		0	0	0	0	0	0	0		0	0	0	0	0	0	1	0		0.947055	0.292597	0.362511	0.440679
AT4G03110.1	RNA-binding protein-defense relate...		0	0	0	0	0	0	0		0	0	0	0	0	0	1	0		0.947055	0.292597	0.362511	0.440679
AT3G57180.1	P-loop containing nucleoside triph...		0	0	0	0	0	0	0		0	0	0	0	0	0	1	0		0.947055	0.292597	0.362511	0.440679
AT1G01960.1	SEC7-like guanine nucleotide excha...		0	0	0	0	0	0	0		0	0	0	0	0	0	1	0		0.947055	0.292597	0.362511	0.440679
AT1G54100.1	aldehyde dehydrogenase 7B4, Symbol...		0	0	0	0	0	0	0		0	0	0	0	0	0	1	0		0.947055	0.292597	0.362511	0.440679
AT3G02020.1	aspartate kinase 3, Symbols: AK3		0	0	0	0	0	0	0		0	0	0	0	0	0	1	0		0.947055	0.292597	0.362511	0.440679
AT5G20910.1	RING/U-box superfamily protein, Sy...		0	0	0	0	0	0	0		0	0	0	0	0	0	1	0		0.947055	0.292597	0.362511	0.440679
AT2G22950.1	Cation transporter/ E1-E2 ATPase f...		0	0	0	0	0	0	0		0	0	0	0	0	0	1	0		0.947055	0.292597	0.362511	0.440679
AT3G02450.1	cell division protein ftsH, putative		0	0	0	0	0	0	0		0	0	0	0	0	0	1	0		0.947055	0.292597	0.362511	0.440679
AT1G07440.1	NAD(P)-binding Rossmann-fold super...		0	0	0	0	0	0	0		0	0	0	0	0	0	1	0		0.947055	0.292597	0.362511	0.440679
AT4G04920.1	sensitive to freezing 6, Symbols: ...		0	0	0	0	0	0	0		0	0	0	0	0	0	1	0		0.947055	0.292597	0.362511	0.440679
AT5G15810.1	N2,N2-dimethylguanosine tRNA methy...		0	0	0	0	0	0	0		0	0	0	0	0	0	0	1		0.947054	0.292597	0.362511	0.440679
AT2G21170.1	triosephosphate isomerase, Symbols...		0	0	0	0	0	0	0		0	0	0	0	0	0	0	1		0.947054	0.292597	0.362511	0.440679
AT5G01920.1	Protein kinase superfamily protein...		0	0	0	0	0	0	0		0	0	0	0	0	0	0	1		0.947054	0.292597	0.362511	0.440679
AT2G26770.1	plectin-related		0	0	0	0	0	0	0		0	0	0	0	0	0	0	1		0.947054	0.292597	0.362511	0.440679
AT3G59770.3	sacI homology domain-containing pr...		0	0	0	0	0	0	0		0	0	0	0	0	0	0	1		0.947054	0.292597	0.362511	0.440679
AT2G45820.1	Remorin family protein		0	0	0	0	0	0	0		0	0	0	0	0	0	0	1		0.947054	0.292597	0.362511	0.440679
AT1G14790.1	RNA-dependent RNA polymerase 1, Sy...		0	0	0	0	0	0	0		0	0	0	0	0	0	0	1		0.947054	0.292597	0.362511	0.440679
AT5G07900.1	Mitochondrial transcription termin...		0	0	0	0	0	0	0		0	0	0	0	0	0	0	1		0.947054	0.292597	0.362511	0.440679
AT1G66680.1	S-adenosyl-L-methionine-dependent ...		0	0	0	0	0	0	0		0	0	0	0	0	0	0	1		0.947054	0.292597	0.362511	0.440679
AT1G74730.1	Protein of unknown function (DUF1118)		0	0	0	0	0	0	0		0	0	0	0	0	0	0	1		0.947054	0.292597	0.362511	0.440679
AT3G57890.2	Tubulin binding cofactor C domain-...		0	0	0	0	0	0	0		0	0	0	0	0	0	0	1		0.947054	0.292597	0.362511	0.440679
AT1G54520.1	unknown protein		0	0	0	0	0	0	0		0	0	0	0	0	0	0	1		0.947054	0.292597	0.362511	0.440679
AT4G11860.1	Protein of unknown function (DUF54...		0	0	0	0	0	0	0		0	0	0	0	0	0	0	1		0.947054	0.292597	0.362511	0.440679
AT3G09350.1	Fes1A, Symbols: Fes1A		0	0	0	0	0	0	0		0	0	0	0	0	0	0	1		0.947054	0.292597	0.362511	0.440679
AT3G59020.2	ARM repeat superfamily protein		0	0	0	0	0	0	0		0	0	0	0	0	0	0	1		0.947054	0.292597	0.362511	0.440679
AT1G15440.1	periodic tryptophan protein 2, Sym...		0	0	0	0	0	0	0		0	0	0	0	0	0	0	1		0.947054	0.292597	0.362511	0.440679
AT4G15410.1	serine/threonine protein phosphata...		0	0	0	0	0	0	0		0	0	0	0	0	0	0	1		0.947054	0.292597	0.362511	0.440679
AT3G55250.1	unknown protein		0	0	0	0	0	0	0		0	0	0	0	0	0	0	1		0.947054	0.292597	0.362511	0.440679
AT1G10522.1	unknown protein		0	0	0	0	0	0	0		0	0	0	0	0	0	0	1		0.947054	0.292597	0.362511	0.440679
AT4G11850.1	phospholipase D gamma 1, Symbols: ...		0	0	0	0	0	0	0		0	0	0	0	0	0	0	1		0.947054	0.292597	0.362511	0.440679
AT2G18040.1	peptidylprolyl cis/trans isomerase...		0	0	0	0	0	0	0		0	0	0	0	0	0	0	1		0.947054	0.292597	0.362511	0.440679
AT2G43770.1	Transducin/WD40 repeat-like superf...		0	0	0	0	0	0	0		0	0	0	0	0	0	0	1		0.947054	0.292597	0.362511	0.440679
AT5G06320.1	NDR1/HIN1-like 3, Symbols: NHL3		0	0	0	0	0	0	0		0	0	0	0	0	0	0	1		0.947054	0.292597	0.362511	0.440679
AT5G07020.1	proline-rich family protein		0	0	0	0	0	0	0		0	0	0	0	0	0	0	1		0.947054	0.292597	0.362511	0.440679
AT5G58330.1	lactate/malate dehydrogenase famil...		0	0	0	0	0	0	0		0	0	0	0	0	0	0	1		0.947054	0.292597	0.362511	0.440679
AT2G48110.1	reduced epidermal fluorescence 4, ...		0	0	0	0	0	0	0		0	0	0	0	0	0	0	1		0.947054	0.292597	0.362511	0.440679
AT4G29810.2	MAP kinase kinase 2, Symbols: ATMK...		0	0	0	0	0	0	0		0	0	0	0	0	0	0	1		0.947054	0.292597	0.362511	0.440679
AT2G43090.1	Aconitase/3-isopropylmalate dehydr...		0	0	0	0	0	0	0		0	0	0	0	0	0	0	1		0.947054	0.292597	0.362511	0.440679
AT1G74960.2	fatty acid biosynthesis 1, Symbols...		0	0	0	0	0	0	0		0	0	0	0	0	0	0	1		0.947054	0.292597	0.362511	0.440679
AT2G32120.1	heat-shock protein 70T-2, Symbols:...		0	0	0	0	0	0	0		0	0	0	0	0	0	0	1		0.947054	0.292597	0.362511	0.440679
AT5G40370.2	Glutaredoxin family protein		0	0	0	0	0	0	0		0	0	0	0	0	0	0	1		0.947054	0.292597	0.362511	0.440679
AT1G80460.1	Actin-like ATPase superfamily prot...		0	0	0	0	0	0	0		0	0	0	0	0	0	0	1		0.947054	0.292597	0.362511	0.440679
AT1G28200.1	FH interacting protein 1, Symbols:...		0	0	0	0	0	0	0		0	0	0	0	0	0	0	1		0.947054	0.292597	0.362511	0.440679
AT4G34460.1	GTP binding protein beta 1, Symbol...		0	0	0	0	0	0	0		0	0	0	0	0	0	0	1		0.947054	0.292597	0.362511	0.440679
AT2G19560.1	proteasome family protein, Symbols...		0	0	0	0	0	0	0		0	0	0	0	0	0	0	1		0.947054	0.292597	0.362511	0.440679
AT4G01150.1	unknown protein		0	0	0	0	0	0	0		0	0	0	0	0	0	0	1		0.947054	0.292597	0.362511	0.440679
AT4G23170.1	receptor-like protein kinase-relat...		0	0	0	0	0	0	0		0	0	0	0	0	0	0	1		0.947054	0.292597	0.362511	0.440679
AT3G12080.1	GTP-binding family protein, Symbol...		0	0	0	0	0	0	0		0	0	0	0	0	0	0	1		0.947054	0.292597	0.362511	0.440679
AT1G47830.1	SNARE-like superfamily protein		0	0	0	0	0	0	0		0	0	0	0	0	0	0	1		0.947054	0.292597	0.362511	0.440679
AT5G65020.1	annexin 2, Symbols: ANNAT2		0	0	0	0	0	0	0		0	0	0	0	0	0	0	1		0.947054	0.292597	0.362511	0.440679
AT2G38280.1	AMP deaminase, putative / myoadeny...		0	0	0	0	0	0	0		0	0	0	0	0	0	0	1		0.947054	0.292597	0.362511	0.440679
AT3G48000.1	aldehyde dehydrogenase 2B4, Symbol...		0	0	0	0	0	0	0		0	0	0	0	0	0	0	1		0.947054	0.292597	0.362511	0.440679
AT1G17720.1	Protein phosphatase 2A, regulatory...		0	0	0	0	0	0	0		0	0	0	0	0	0	0	1		0.947054	0.292597	0.362511	0.440679
AT3G01510.1	like SEX4 1, Symbols: LSF1		0	0	0	0	0	0	0		0	0	0	0	0	0	0	1		0.947054	0.292597	0.362511	0.440679
AT5G46110.4	Glucose-6-phosphate/phosphate tran...		0	0	0	0	0	0	0		0	0	0	0	0	0	0	1		0.947054	0.292597	0.362511	0.440679
AT1G06290.1	acyl-CoA oxidase 3, Symbols: ACX3,...		0	0	0	0	0	0	0		0	0	0	0	0	0	0	1		0.947054	0.292597	0.362511	0.440679
AT2G06210.1	binding, Symbols: ELF8, VIP6		0	0	0	0	0	1	0		0	0	0	0	0	0	1	0		-0.22554	0.831618	0.863647	0.0636637
AT5G19690.1	staurosporin and temperature sensi...		0	0	0	0	0	1	0		0	0	0	0	0	0	1	0		-0.22554	0.831618	0.863647	0.0636637
AT1G48350.1	Ribosomal L18p/L5e family protein		0	0	0	0	0	1	0		0	0	0	0	0	0	1	0		-0.22554	0.831618	0.863647	0.0636637
AT2G28760.2	UDP-XYL synthase 6, Symbols: UXS6		0	0	0	0	0	1	0		0	0	0	0	0	0	0	1		-0.22554	0.831618	0.863647	0.0636637
AT2G40620.1	Basic-leucine zipper (bZIP) transc...		0	0	0	0	0	1	0		0	0	0	0	0	0	0	1		-0.22554	0.831618	0.863647	0.0636637
AT1G71260.1	WHIRLY 2, Symbols: ATWHY2, WHY2		0	0	0	0	1	0	0		0	0	0	0	0	0	0	1		-0.225541	0.831618	0.863647	0.0636637
AT2G44060.1	Late embryogenesis abundant protei...		0	0	0	0	0	0	1		0	0	0	0	0	0	0	1		-0.225541	0.831618	0.863647	0.0636637
AT1G78850.1	D-mannose binding lectin protein w...		0	0	0	0	0	0	1		0	0	0	0	0	0	0	1		-0.225541	0.831618	0.863647	0.0636637
AT3G23400.1	Plastid-lipid associated protein P...		0	0	0	0	0	1	1		0	0	0	0	0	0	0	1		-0.863732	0.399816	0.480031	0.318731
AT4G08350.1	global transcription factor group ...		0	0	0	0	2	4	2		0	0	0	0	0	0	1	0		-2.51674	0.00434412	0.0175604	1.75547
AT2G44590.3	DYNAMIN-like 1D, Symbols: ADL1D, DL1D		0	0	2	1	1	5	5		0	1	1	2	0	3	7	3		-0.149785	0.77705	0.819981	0.0861963
AT4G02520.1	glutathione S-transferase PHI 2, S...		1	1	3	2	3	2	2		3	2	2	2	5	5	11	8		0.952621	0.0374261	0.0953118	1.02085
AT4G24680.1	modifier of snc1, Symbols: MOS1		1	0	2	1	4	5	4		2	1	2	4	4	3	3	3		-0.055092	0.908928	0.925064	0.0338283
AT5G65430.3	general regulatory factor 8, Symbo...		0	0	1	3	2	2	3		1	1	4	5	2	1	5	3		0.532607	0.314192	0.385507	0.413968
AT3G26650.1	glyceraldehyde 3-phosphate dehydro...		13	15	12	22	20	25	19		39	30	43	28	36	47	54	50		0.937476	7.04588e-05	0.000499974	3.30105
AT2G37270.1	ribosomal protein 5B, Symbols: ATR...		7	18	26	21	32	28	33		38	35	48	48	53	51	47	51		0.748895	0.000958013	0.00502464	2.2989
AT4G10340.1	light harvesting complex of photos...		1	3	5	5	3	9	4		9	7	8	6	9	12	11	11		0.835858	0.0168274	0.0548418	1.26089
AT5G10450.4	G-box regulating factor 6, Symbols...		0	0	2	6	3	2	5		2	2	7	7	3	1	11	9		0.749723	0.0794398	0.160987	0.79321
AT5G26830.1	Threonyl-tRNA synthetase		0	0	0	1	0	0	1		0	0	2	1	1	1	1	0		0.904585	0.306424	0.377391	0.423209
AT5G54900.1	RNA-binding protein 45A, Symbols: ...		0	0	1	0	1	0	1		1	1	1	1	0	0	1	1		0.463649	0.579727	0.647694	0.18863
AT3G22850.1	Aluminium induced protein with YGL...		1	0	0	0	1	1	0		0	1	1	0	3	0	1	0		0.463652	0.579825	0.647694	0.18863
AT3G15000.1	cobalt ion binding		0	1	0	0	0	0	2		1	1	0	0	2	1	1	0		0.463652	0.579872	0.647694	0.18863
AT1G10630.1	ADP-ribosylation factor A1F, Symbo...		0	0	0	1	0	2	0		0	1	1	1	0	0	2	1		0.463646	0.579337	0.647694	0.18863
AT1G79050.1	recA DNA recombination family protein		1	0	0	0	4	6	4		0	0	2	0	0	1	1	2		-1.59141	0.0120539	0.0412353	1.38473
AT1G07890.3	ascorbate peroxidase 1, Symbols: A...		1	2	4	6	5	4	3		6	4	7	6	12	12	8	12		0.966144	0.00869803	0.032311	1.49065
AT5G56350.1	Pyruvate kinase family protein		1	3	6	6	9	10	8		6	6	11	9	12	13	11	14		0.494219	0.121836	0.228951	0.640257
AT3G11940.1	ribosomal protein 5A, Symbols: ATR...		9	20	26	21	32	28	34		38	36	48	49	55	52	50	52		0.737837	0.00107613	0.00549327	2.26017
AT4G16130.1	arabinose kinase, Symbols: ARA1, I...		0	0	0	2	2	1	1		0	0	3	3	1	1	1	2		0.394938	0.563176	0.632435	0.198984
AT3G16640.1	translationally controlled tumor p...		0	0	1	1	2	1	1		1	0	2	2	1	1	3	1		0.394582	0.563497	0.632486	0.198949
AT1G69740.1	Aldolase superfamily protein, Symb...		0	0	1	1	1	0	1		1	0	1	1	2	1	1	4		0.897392	0.221792	0.334932	0.475043
AT3G07810.2	RNA-binding (RRM/RBD/RNP motifs) f...		1	0	1	1	3	3	1		2	2	2	3	2	2	1	2		0.230676	0.688865	0.755444	0.121798
AT5G25754.1	RNA polymerase I-assoc...		1	0	1	1	2	3	2		2	2	2	3	2	1	3	1		0.229422	0.690377	0.75674	0.121053
AT4G16143.1	importin alpha isoform 2, Symbols:...		0	0	2	2	1	2	1		2	0	4	4	3	2	3	3		0.893508	0.118926	0.228951	0.640257
AT1G54340.1	isocitrate dehydrogenase, Symbols:...		0	1	3	3	3	3	2		3	3	5	3	6	7	4	5		0.801064	0.0786233	0.159473	0.797313
AT3G60190.1	DYNAMIN-like 1E, Symbols: ADL4, AD...		2	3	7	7	5	12	11		5	8	9	13	13	14	21	13		0.585051	0.0563239	0.136176	0.865901
AT1G11860.1	Glycine cleavage T-protein family		3	1	1	5	4	4	2		5	2	3	2	6	8	13	12		0.872962	0.0308886	0.0872955	1.05901
AT5G47210.1	Hyaluronan / mRNA binding family		1	2	3	3	4	2	3		6	4	3	3	11	9	4	5		0.867866	0.0398803	0.101112	0.995195
AT5G42080.1	dynamin-like protein, Symbols: ADL...		9	8	22	23	26	36	28		25	23	35	36	37	50	50	47		0.565814	0.0146329	0.0490329	1.30951
AT1G54270.1	eif4a-2, Symbols: EIF4A-2		7	9	10	10	15	20	14		19	15	23	20	22	24	29	23		0.610178	0.0189748	0.0567759	1.24584
AT4G29410.1	Ribosomal L28e protein family		1	0	2	2	2	2	2		2	2	2	3	2	4	5	5		0.706661	0.171929	0.283294	0.547763
AT5G22650.1	histone deacetylase 2B, Symbols: H...		0	0	3	2	2	4	3		2	2	2	3	1	2	7	6		0.376452	0.443748	0.518914	0.284905
AT4G04640.1	ATPase, F1 complex, gamma subunit ...		2	2	4	7	9	8	5		7	6	12	12	6	4	13	13		0.534955	0.110493	0.214726	0.668116
AT5G67630.1	P-loop containing nucleoside triph...		0	1	2	1	1	2	1		1	4	1	3	1	2	4	4		0.824124	0.154237	0.255612	0.592419
AT3G16780.1	Ribosomal protein L19e family protein		1	2	2	3	4	3	4		2	3	3	2	8	6	7	8		0.577548	0.177088	0.288682	0.539581
ATCG00380.1	chloroplast ribosomal protein S4, ...		0	0	2	1	5	6	4		0	0	3	2	0	0	6	4		-0.664089	0.195707	0.301452	0.520781
AT1G12900.1	glyceraldehyde 3-phosphate dehydro...		14	14	14	24	20	24	20		36	28	45	30	32	41	48	50		0.815392	0.000539769	0.0030101	2.52142
AT3G02090.2	Insulinase (Peptidase family M16) ...		3	2	1	0	5	9	5		1	1	3	1	3	5	6	9		-0.221196	0.603956	0.671648	0.172858
AT4G22010.1	SKU5 similar 4, Symbols: sks4		0	0	1	1	5	7	2		0	1	2	2	0	1	4	0		-1.03222	0.0694163	0.141802	0.848317
AT4G37910.1	mitochondrial heat shock protein 7...		0	0	1	1	2	3	3		0	0	0	1	0	0	4	5		-0.401656	0.523388	0.59123	0.228243
AT1G08360.1	Ribosomal protein L1p/L10e family		2	4	8	8	8	6	8		12	7	13	14	13	18	13	11		0.764491	0.0130222	0.0439571	1.35697
AT1G79550.1	phosphoglycerate kinase, Symbols: PGK		1	0	2	6	7	7	6		3	3	4	6	5	7	5	9		0.10103	0.7943	0.835875	0.0778588
AT2G43030.1	Ribosomal protein L3 family protein		1	3	2	3	4	6	4		1	4	8	6	4	4	8	7		0.41917	0.302003	0.373552	0.427649
AT4G13940.1	S-adenosyl-L-homocysteine hydrolas...		11	15	11	12	16	19	13		20	24	24	21	32	27	38	39		0.766071	0.00218881	0.0100135	1.99942
AT4G39260.1	cold, circadian rhythm, and RNA bi...		0	0	7	7	12	10	12		5	7	8	12	10	7	6	8		-0.0220103	0.945727	0.957209	0.0189931
AT3G13920.2	eukaryotic translation initiation ...		7	9	10	11	14	20	15		19	13	21	19	21	22	30	21		0.515686	0.0480943	0.117895	0.928504
AT3G16530.1	Legume lectin family protein		1	0	0	2	3	3	1		2	1	1	1	3	4	2	0		0.0511981	0.931273	0.944042	0.0250089
AT5G09660.4	peroxisomal NAD-malate dehydrogena...		3	9	8	8	5	9	8		15	13	11	16	14	21	15	19		0.86944	0.00286947	0.0126721	1.89715
AT3G54050.1	high cyclic electron flow 1, Symbo...		3	4	1	2	3	2	3		3	5	5	4	6	4	6	12		0.848022	0.0446371	0.109774	0.959502
AT2G47730.1	glutathione S-transferase phi 8, S...		2	1	4	4	3	1	4		7	7	3	4	6	4	9	9		0.899117	0.028889	0.0817453	1.08754
AT1G24300.1	GYF domain-containing protein		2	3	0	1	4	9	3		3	2	4	5	2	4	3	4		-0.127172	0.77339	0.818445	0.0870104
AT1G13440.1	glyceraldehyde-3-phosphate dehydro...		16	15	23	27	32	35	28		30	35	46	42	38	48	58	59		0.580259	0.0101015	0.0350799	1.45494
AT2G39730.1	rubisco activase, Symbols: RCA		41	28	45	44	45	39	57		78	80	80	80	95	89	84	95		0.762516	0.000230749	0.00141411	2.84952
ATCG00730.1	photosynthetic electron transfer D...		0	0	0	1	1	1	1		1	1	1	1	0	0	0	1		-0.0933484	0.909323	0.925064	0.0338283
AT2G02790.1	IQ-domain 29, Symbols: IQD29		0	0	1	0	1	0	2		1	0	1	1	1	0	0	1		-0.0933505	0.909319	0.925064	0.0338283
AT5G57110.1	autoinhibited Ca2+ -ATPase, isofor...		0	0	1	0	0	0	2		0	0	2	1	0	1	1	0		0.243894	0.77497	0.818445	0.0870104
AT3G47470.1	light-harvesting chlorophyll-prote...		0	0	0	1	2	1	1		0	0	1	1	1	0	2	0		-0.366509	0.643526	0.712425	0.147261
AT1G27650.1	U2 snRNP auxiliary factor small su...		0	0	0	1	1	0	0		1	0	1	0	0	1	1	1		0.684824	0.446485	0.519057	0.284785
ATCG00810.1	ribosomal protein L22, Symbols: RPL22		0	0	0	1	3	5	1		0	0	0	1	1	1	1	1		-1.26355	0.0720355	0.14663	0.833777
AT3G51800.2	metallopeptidase M24 family protei...		0	0	1	0	1	1	0		0	0	0	1	1	1	1	1		0.243891	0.774884	0.818445	0.0870104
AT1G59900.1	pyruvate dehydrogenase complex E1 ...		1	0	0	0	1	0	0		1	0	0	0	2	0	1	1		0.684823	0.446814	0.519057	0.284785
AT4G33650.2	dynamin-related protein 3A, Symbol...		0	0	1	0	0	0	1		0	0	1	0	1	1	1	1		0.684822	0.446385	0.519057	0.284785
AT1G73230.1	Nascent polypeptide-associated com...		0	1	0	0	0	1	0		0	0	1	0	0	3	1	0		0.684827	0.44638	0.519057	0.284785
AT3G61440.1	cysteine synthase C1, Symbols: ATC...		0	0	1	0	1	2	0		0	0	0	0	1	1	1	2		-0.0933575	0.909186	0.925064	0.0338283
AT5G09590.1	mitochondrial HSO70 2, Symbols: MT...		0	0	0	1	1	2	2		0	0	0	0	0	0	2	3		-0.5961	0.438452	0.516019	0.287334
AT1G56070.1	Ribosomal protein S5/Elongation fa...		12	18	20	26	26	22	28		33	23	37	36	48	45	50	63		0.695121	0.00253097	0.0113968	1.94322
AT1G42970.1	glyceraldehyde-3-phosphate dehydro...		13	19	24	26	22	26	22		35	42	41	41	42	47	52	57		0.795273	0.000523703	0.00293479	2.53242
AT4G14160.1	Sec23/Sec24 protein transport fami...		1	0	1	2	1	1	1		2	2	2	3	1	2	3	3		0.855693	0.158923	0.262429	0.580989
AT3G52930.1	Aldolase superfamily protein		4	3	6	10	13	11	12		7	10	12	10	12	15	16	18		0.323661	0.267418	0.362511	0.440679
AT3G25920.1	ribosomal protein L15, Symbols: RPL15		0	0	3	2	3	2	1		2	3	1	5	2	3	3	3		0.535726	0.311589	0.382928	0.416883
AT3G04120.1	glyceraldehyde-3-phosphate dehydro...		15	15	25	30	36	41	34		28	28	50	44	38	49	63	62		0.447329	0.0446375	0.109774	0.959502
AT1G22780.1	Ribosomal ...		10	9	11	13	19	14	20		18	19	21	25	25	23	28	22		0.485998	0.0565458	0.136568	0.864651
AT5G37720.1	ALWAYS EARLY 4, Symbols: ALY4		1	0	1	0	3	4	3		1	2	2	1	0	1	2	0		-0.776488	0.208376	0.318271	0.497203
AT4G19880.2	Glutathione S-transferase family p...		1	0	0	1	1	0	1		1	1	1	1	1	1	1	2		0.636218	0.402073	0.481983	0.316969
AT1G20950.1	Phosphofructokinase family protein		0	0	1	1	0	0	1		0	1	0	2	0	1	3	2		0.973454	0.221753	0.334932	0.475043
AT2G37280.1	pleiotropic drug resistance 5, Sym...		0	0	1	1	0	1	0		0	0	1	1	1	1	2	3		0.973454	0.221647	0.334932	0.475043
AT5G66190.1	ferredoxin-NADP(+)-oxidoreductase ...		0	0	1	1	0	1	0		0	0	2	1	0	0	2	4		0.97345	0.22159	0.334932	0.475043
AT3G49010.1	breast basic conserved 1, Symbols:...		3	3	6	8	6	6	7		8	10	6	9	9	16	13	13		0.662545	0.0410145	0.10353	0.984934
AT4G09000.2	general regulatory factor 1, Symbo...		4	0	5	5	6	5	3		5	3	11	8	6	3	12	11		0.618149	0.0925294	0.18522	0.732311
AT1G27430.1	GYF domain-containing protein		3	4	0	2	6	11	10		5	3	5	6	4	5	4	6		-0.337874	0.369777	0.448903	0.347847
AT5G26000.1	thioglucoside glucohydrolase 1, Sy...		0	0	0	3	1	2	1		1	0	1	0	2	1	4	4		0.414888	0.520199	0.587917	0.230684
AT2G41100.1	Calcium-binding EF hand family pro...		2	3	2	5	3	4	3		6	7	6	7	7	4	6	7		0.734067	0.064865	0.139815	0.854447
AT1G17220.1	Translation initiation factor 2, s...		0	0	2	2	3	2	2		3	2	2	4	2	1	1	2		0.185725	0.73917	0.797211	0.0984267
AT4G09320.1	Nucleoside diphosphate kinase fami...		0	1	1	2	0	1	1		1	3	1	0	1	1	5	5		0.971527	0.125744	0.228951	0.640257
AT1G72730.1	DEA(D/H)-box RNA helicase family p...		7	9	9	9	13	14	13		17	12	15	16	17	20	26	16		0.474149	0.0804723	0.162935	0.787985
AT3G14310.1	pectin methylesterase 3, Symbols: ...		1	1	3	2	6	6	5		1	1	6	3	2	3	7	6		-0.16031	0.709093	0.774662	0.110888
AT3G14415.2	Aldolase-type TIM barrel family pr...		8	11	12	17	9	15	13		19	21	27	27	16	22	28	31		0.726627	0.00486725	0.0195736	1.70833
AT5G22440.1	Ribosomal protein L1p/L10e family		1	3	4	3	4	2	5		4	3	6	7	4	5	7	8		0.545064	0.180015	0.293036	0.533079
ATCG00770.1	ribosomal protein S8, Symbols: RPS8		3	3	0	2	2	2	3		4	4	3	3	3	5	5	5		0.629895	0.175282	0.28594	0.543725
AT5G14040.1	phosphate transporter 3;1, Symbols...		0	2	2	2	1	2	2		2	2	4	3	3	2	4	4		0.652027	0.210922	0.320791	0.493777
AT5G19940.1	Plastid-lipid associated protein P...		1	1	1	1	1	0	1		3	1	2	3	2	2	2	1		0.895802	0.163018	0.268997	0.570252
AT5G17920.1	Cobalamin-independent synthase fam...		12	16	33	36	31	31	29		35	37	49	52	35	42	61	63		0.554066	0.0130727	0.0440627	1.35593
AT4G25630.1	fibrillarin 2, Symbols: FIB2, ATFIB2		1	1	0	1	4	4	4		0	2	3	1	0	1	2	3		-0.706624	0.204253	0.313352	0.503968
AT5G52470.1	fibrillarin 1, Symbols: FIB1, FBR1...		1	1	0	1	3	4	4		0	2	2	1	0	1	4	2		-0.613713	0.277557	0.362511	0.440679
AT5G22880.1	histone B2, Symbols: H2B, HTB2		0	3	4	5	9	9	8		6	8	6	5	6	4	7	4		-0.14034	0.696394	0.762303	0.117872
AT5G47010.1	RNA helicase, putative, Symbols: U...		0	3	3	3	8	12	6		1	2	5	5	1	3	10	8		-0.429641	0.264726	0.362511	0.440679
AT2G24270.4	aldehyde dehydrogenase 11A3, Symbo...		1	0	0	1	2	1	0		1	0	1	2	1	1	1	1		0.212297	0.774928	0.818445	0.0870104
AT3G61260.1	Remorin family protein		0	0	1	1	0	0	1		0	1	1	1	1	0	3	1		0.822689	0.309527	0.381007	0.419067
AT3G19170.1	presequence protease 1, Symbols: A...		0	0	1	1	1	1	2		0	0	1	0	2	1	1	3		-0.0172902	0.980758	0.986767	0.00578525
AT3G13790.1	Glycosyl hydrolases family 32 prot...		0	0	1	1	0	2	1		0	0	1	0	1	1	2	3		0.212285	0.774799	0.818445	0.0870104
AT5G66570.1	PS II oxygen-evolving complex 1, S...		1	0	2	4	5	4	7		2	2	3	4	3	3	2	8		-0.195477	0.65569	0.723912	0.140314
AT3G14420.1	Aldolase-type TIM barrel family pr...		11	12	12	21	10	16	15		23	26	28	29	18	24	33	29		0.676809	0.00708726	0.0268053	1.57178
AT4G20360.1	RAB GTPase homolog E1B, Symbols: A...		21	20	23	21	21	17	18		29	32	33	39	47	42	48	51		0.739787	0.00147359	0.00712547	2.14719
AT3G03780.1	methionine synthase 2, Symbols: AT...		10	12	19	18	16	12	18		19	26	28	30	20	25	35	37		0.6218	0.0121038	0.0413111	1.38393
AT4G01850.1	S-adenosylmethionine synthetase 2,...		3	6	6	7	1	3	7		18	6	6	6	11	15	10	10		0.868121	0.00983386	0.0345678	1.46133
AT2G36460.1	Aldolase superfamily protein		3	3	8	7	13	10	11		6	9	11	9	5	8	15	16		0.082175	0.788522	0.830176	0.0808301
AT1G54410.1	dehydrin family protein		0	0	3	2	6	7	5		1	0	2	3	1	4	4	4		-0.678158	0.146276	0.243475	0.613546
AT1G79530.1	glyceraldehyde-3-phosphate dehydro...		3	1	6	3	4	5	5		4	4	10	6	5	5	5	9		0.3873	0.312831	0.384249	0.415387
AT3G51600.1	lipid transfer protein 5, Symbols:...		1	1	1	1	2	2	2		1	1	2	1	2	2	3	3		0.138348	0.812217	0.853554	0.0687688
AT1G55500.2	evolutionarily conserved C-termina...		0	0	1	0	0	1	1		1	1	1	1	0	0	0	0		-0.0154531	0.985889	0.986767	0.00578525
AT1G66260.1	RNA-binding (RRM/RBD/RNP motifs) f...		1	0	0	0	1	2	1		1	1	0	0	1	1	0	0		-0.625854	0.442519	0.517748	0.285882
AT5G09440.1	EXORDIUM like 4, Symbols: EXL4		0	0	1	0	1	1	1		1	0	1	1	0	0	0	1		-0.352703	0.674643	0.74253	0.129286
AT5G55660.1	DEK domain-containing chromatin as...		0	0	1	0	0	1	1		0	1	1	0	0	0	2	0		-0.0154619	0.985866	0.986767	0.00578525
AT2G19830.1	SNF7 family protein, Symbols: SNF7...		0	0	0	1	0	1	0		0	0	1	1	0	0	1	1		0.425471	0.644664	0.712425	0.147261
AT4G03280.1	photosynthetic electron transfer C...		0	0	0	1	0	2	0		0	0	1	1	0	0	1	1		-0.0154615	0.98586	0.986767	0.00578525
AT5G19220.1	ADP glucose pyrophosphorylase larg...		0	0	1	0	1	0	1		0	0	1	1	0	0	2	0		-0.0154633	0.985863	0.986767	0.00578525
AT1G32440.1	plastidial pyruvate kinase 3, Symb...		0	0	0	1	0	1	1		0	1	0	0	0	1	1	1		-0.0154617	0.985863	0.986767	0.00578525
AT3G52730.1	ubiquinol-cytochrome C reductase U...		0	1	0	0	0	0	1		0	0	0	1	0	1	1	1		0.425468	0.644664	0.712425	0.147261
AT1G70850.1	MLP-like protein 34, Symbols: MLP34		0	0	0	1	0	1	1		0	0	1	0	0	0	2	1		-0.0154665	0.985852	0.986767	0.00578525
AT1G65930.1	cytosolic NADP+-dependent isocitra...		1	3	5	6	7	9	6		5	6	10	7	5	8	7	7		0.144919	0.680235	0.748128	0.126024
AT3G18780.2	actin 2, Symbols: ACT2, DER1, LSR2...		11	18	15	23	20	22	17		30	31	29	22	32	38	29	29		0.509208	0.0342104	0.0907075	1.04236
AT1G44575.1	Chlorophyll A-B binding family pro...		2	2	3	4	5	6	4		6	2	8	6	2	2	6	8		0.18124	0.649921	0.717888	0.143943
AT3G43810.1	calmodulin 7, Symbols: CAM7		8	15	21	25	38	41	34		13	24	40	35	16	23	50	50		0.0207651	0.92809	0.942064	0.0259195
AT5G62390.1	BCL-2-associated athanogene 7, Sym...		32	42	47	45	54	68	55		52	63	60	53	71	86	113	107		0.372038	0.0701983	0.143272	0.843838
AT5G21274.1	calmodulin 6, Symbols: CAM6, ACAM-6		8	15	21	25	38	41	34		13	24	40	35	16	23	49	50		0.0156067	0.945933	0.957209	0.0189931
AT2G42100.1	Actin-like ATPase superfamily protein		5	5	4	7	6	9	6		9	11	10	5	12	9	9	10		0.404175	0.213944	0.325172	0.487886
AT1G49240.1	actin 8, Symbols: ACT8		11	15	15	23	20	22	17		27	28	28	21	29	35	29	29		0.454929	0.0604296	0.139815	0.854447
AT3G62030.2	rotamase CYP 4, Symbols: ROC4		2	1	0	0	1	0	0		2	2	0	0	3	3	1	0		0.897469	0.222278	0.335173	0.474732
AT1G18450.1	actin-related protein 4, Symbols: ...		0	0	2	1	2	3	1		2	0	0	1	2	1	4	1		-0.133085	0.833195	0.864893	0.0630376
AT4G35830.1	aconitase 1, Symbols: ACO1		2	1	1	1	1	0	3		1	2	3	2	3	3	2	2		0.527513	0.35944	0.437513	0.359009
AT3G23450.1	unknown protein		1	3	1	2	2	2	2		2	3	3	3	5	5	2	2		0.489057	0.327879	0.401871	0.395914
AT2G27730.1	copper ion binding		2	2	2	3	1	2	1		4	4	4	4	4	4	5	3		0.828761	0.0834845	0.168736	0.772793
AT4G01310.1	Ribosomal L5P family protein		1	1	2	3	2	3	3		3	2	3	3	0	3	6	5		0.283935	0.557984	0.626912	0.202794
AT1G70070.1	DEAD/DEAH box helicase, putative, ...		1	2	2	2	7	7	5		1	1	4	3	2	3	6	5		-0.475781	0.272701	0.362511	0.440679
AT2G33800.1	Ribosomal protein S5 family protein		4	6	5	3	6	6	5		9	10	7	5	10	6	8	8		0.411821	0.235351	0.353026	0.452193
AT3G08530.1	Clathrin, heavy chain		6	8	14	18	18	21	16		11	15	24	19	13	20	35	25		0.239323	0.349349	0.425682	0.370914
AT4G20020.1	unknown protein		0	1	2	1	2	2	2		1	2	2	1	2	2	1	3		0.0481247	0.93513	0.947532	0.023406
AT1G65960.2	glutamate decarboxylase 2, Symbols...		1	1	1	1	1	1	1		2	2	1	1	2	2	2	2		0.516928	0.417359	0.498222	0.302577
AT1G02500.1	S-adenosylmethionine synthetase 1,...		4	6	7	7	1	4	7		17	5	7	7	12	13	11	10		0.743196	0.0245067	0.0708315	1.14977
AT5G13490.1	ADP/ATP carrier 2, Symbols: AAC2		6	6	5	7	5	3	4		16	13	6	9	12	12	8	5		0.739435	0.0254368	0.073427	1.13414
AT1G66410.2	calmodulin 4, Symbols: CAM4		6	12	19	23	34	35	28		10	17	35	30	13	17	42	43		-0.046003	0.846418	0.877824	0.0565926
AT5G38480.1	general regulatory factor 3, Symbo...		3	0	2	4	2	2	4		2	2	5	5	3	3	6	5		0.411664	0.365792	0.444537	0.352092
AT5G53460.1	NADH-dependent glutamate synthase ...		0	0	1	1	2	0	1		2	0	1	1	1	1	0	1		0.0439177	0.953765	0.963688	0.0160637
AT3G61690.1	nucleotidyltransferases		0	0	2	0	0	1	2		2	0	1	0	1	2	1	0		0.0439178	0.953758	0.963688	0.0160637
AT1G26550.1	FKBP-like peptidyl-prolyl cis-tran...		0	0	1	1	1	0	1		0	1	1	1	1	1	1	1		0.317068	0.686885	0.753652	0.122829
AT4G01050.1	thylakoid rhodanese-like, Symbols:...		0	0	1	1	0	1	1		0	0	2	1	1	1	0	2		0.317068	0.686818	0.753652	0.122829
AT5G42980.1	thioredoxin 3, Symbols: ATTRX3, AT...		0	1	1	0	0	1	0		1	0	1	1	1	1	1	1		0.654313	0.426389	0.507153	0.294861
AT5G04430.2	binding to TOMV RNA 1L (long form)...		0	0	1	1	3	3	3		1	0	0	2	1	0	3	0		-0.980418	0.135162	0.228951	0.640257
AT1G25490.1	ARM repeat superfamily protein, Sy...		1	0	0	1	0	1	0		0	2	1	0	0	1	2	1		0.65431	0.426328	0.507153	0.294861
AT2G36880.1	methionine adenosyltransferase 3, ...		5	6	5	6	2	2	5		17	5	6	7	9	11	8	11		0.806068	0.0198988	0.0593856	1.22632
AT5G17170.1	rubredoxin family protein, Symbols...		2	2	0	1	0	1	1		3	3	3	2	1	1	2	2		0.779155	0.204517	0.313548	0.503696
AT3G55440.1	triosephosphate isomerase, Symbols...		2	1	1	1	0	1	0		1	2	2	1	2	1	3	5		0.972474	0.125351	0.228951	0.640257
ATCG00750.1	ribosomal protein S11, Symbols: RPS11		1	2	2	2	3	2	3		4	2	2	3	4	2	3	3		0.175843	0.72104	0.784722	0.105284
AT2G21660.1	cold, circadian rhythm, and rna bi...		4	9	11	13	18	13	16		13	15	13	19	14	18	14	13		0.086368	0.749854	0.802364	0.0956284
AT5G50850.1	Transketolase family protein, Symb...		2	1	1	3	2	4	4		3	3	2	3	1	1	4	6		-0.00176551	0.997262	0.997262	0.00119083
AT5G14740.1	carbonic anhydrase 2, Symbols: CA2...		15	21	30	31	27	24	29		31	32	36	34	39	40	49	53		0.385646	0.0892845	0.179351	0.746295
AT4G02510.1	translocon at the outer envelope m...		2	0	4	7	3	2	2		3	7	5	5	5	5	5	7		0.617718	0.139527	0.233257	0.632166
AT2G37220.1	RNA-binding (RRM/RBD/RNP motifs) f...		4	5	9	5	10	10	12		9	5	11	7	11	9	8	14		-0.00196717	0.994816	0.99525	0.00206773
AT2G43910.2	HARMLESS TO OZONE LAYER 1, Symbols...		2	1	0	1	0	0	3		2	2	1	2	1	2	1	2		0.418059	0.517495	0.585242	0.232664
ATCG00190.1	RNA polymerase subunit beta, Symbo...		1	0	1	2	1	3	0		0	0	2	2	1	1	4	3		0.241038	0.70097	0.766519	0.115477
AT3G11130.1	Clathrin, heavy chain		6	9	15	21	21	23	19		10	15	24	20	13	19	36	27		0.0815924	0.745497	0.798075	0.097956
AT1G15290.1	Tetratricopeptide repeat (TPR)-lik...		2	1	1	1	0	1	1		2	3	2	2	2	1	2	2		0.696805	0.262198	0.362511	0.440679
AT1G79850.1	ribosomal protein S17, Symbols: RP...		1	2	1	1	1	1	2		1	3	2	2	1	2	1	4		0.36638	0.533757	0.60087	0.221219
AT1G78900.1	vacuolar ATP synthase subunit A, S...		2	3	10	11	9	9	14		11	7	11	10	8	7	15	13		0.0652612	0.828706	0.863647	0.0636637
AT5G30510.1	ribosomal protein S1, Symbols: RPS...		1	2	6	3	6	7	6		3	1	6	5	5	3	8	7		-0.140376	0.718118	0.781913	0.106842
AT4G37930.1	serine transhydroxymethyltransfera...		4	3	9	10	12	11	14		9	6	12	10	8	7	13	17		-0.0555508	0.851646	0.881217	0.0549173
AT5G27670.1	histone H2A 7, Symbols: HTA7		1	1	2	2	3	2	3		2	3	3	2	3	3	2	1		0.0108562	0.983637	0.986767	0.00578525
AT2G01520.1	MLP-like protein 328, Symbols: MLP328		1	1	2	2	2	3	3		4	2	2	3	2	2	2	2		0.00987213	0.985083	0.986767	0.00578525
ATCG00790.1	ribosomal protein L16, Symbols: RPL16		1	2	2	1	2	2	1		1	2	3	3	3	2	2	3		0.333045	0.5411	0.608837	0.215499
AT3G20820.1	Leucine-rich repeat (LRR) family p...		0	1	3	3	3	5	7		4	2	3	4	2	2	2	3		-0.408958	0.37238	0.451823	0.345031
AT3G46740.1	translocon at the outer envelope m...		2	1	3	2	0	3	1		3	7	4	1	2	3	2	3		0.597261	0.240037	0.359819	0.443916
AT1G78300.1	general regulatory factor 2, Symbo...		3	0	2	3	2	1	2		1	1	5	3	3	0	6	6		0.474895	0.341549	0.41662	0.38026
AT1G61520.1	photosystem I light harvesting com...		3	3	2	3	3	3	2		5	4	4	4	5	7	2	3		0.400062	0.361448	0.43949	0.357051
AT3G08580.1	ADP/ATP carrier 1, Symbols: AAC1		15	18	15	13	13	10	11		24	29	17	22	26	29	19	19		0.536035	0.0352505	0.0907075	1.04236
AT3G01500.2	carbonic anhydrase 1, Symbols: CA1		21	28	22	29	26	26	30		32	35	39	35	37	36	40	51		0.307727	0.174366	0.285298	0.544701
AT4G23670.1	Polyketide cyclase/dehydrase and l...		3	2	4	6	6	5	6		6	7	5	6	5	6	5	5		0.0663272	0.85981	0.888897	0.0511486
AT5G27640.2	translation initiation factor 3B1,...		2	2	4	3	4	3	3		3	3	6	7	3	4	4	3		0.215851	0.617088	0.685587	0.163937
AT4G23680.1	Polyketide cyclase/dehydrase and l...		1	1	2	2	2	3	3		2	2	2	3	2	2	2	3		-0.0663307	0.898705	0.923277	0.0346678
AT4G26530.1	Aldolase superfamily protein		1	1	2	3	4	4	3		0	2	7	2	0	0	4	6		-0.207008	0.667703	0.735757	0.133265
AT3G14990.1	Class I glutamine amidotransferase...		1	1	0	3	1	1	0		0	2	3	3	0	1	2	4		0.607408	0.334434	0.408812	0.388476
AT1G32470.1	Single hybrid motif superfamily pr...		1	0	1	2	2	2	3		2	0	1	1	3	2	1	2		-0.284423	0.632891	0.701783	0.153797
AT4G38680.1	glycine rich protein 2, Symbols: G...		1	1	0	1	1	1	1		1	1	1	1	1	2	1	1		0.133518	0.849492	0.87961	0.0557099
AT4G12780.1	Chaperone DnaJ-domain superfamily ...		1	0	1	1	2	0	2		0	1	1	1	1	3	0	2		-0.0643422	0.925094	0.939856	0.0269385
AT5G02530.1	RNA-binding (RRM/RBD/RNP motifs) f...		0	0	1	1	4	4	2		1	2	1	0	1	1	0	0		-1.28583	0.0522552	0.127617	0.89409
AT1G20693.1	high mobility group B2, Symbols: H...		0	0	1	1	1	1	1		1	1	2	1	0	0	1	0		-0.146748	0.849676	0.87961	0.0557099
AT1G07320.1	ribosomal protein L4, Symbols: RPL4		0	0	1	1	0	0	1		0	1	0	0	3	2	0	0		0.463655	0.579858	0.647694	0.18863
AT2G24330.1	Protein of unknown function (DUF2296)		0	0	1	1	1	1	1		0	0	2	2	0	0	1	1		-0.146753	0.849597	0.87961	0.0557099
AT4G16100.1	Protein of unknown function (DUF789)		0	0	1	1	2	2	2		0	1	1	1	0	0	1	2		-0.74843	0.292628	0.362511	0.440679
AT1G13320.1	protein phosphatase 2A subunit A3...		1	0	0	1	1	0	0		1	1	0	0	0	2	1	1		0.463647	0.579792	0.647694	0.18863
AT5G46580.1	pentatricopeptide (PPR) repeat-con...		0	0	2	0	1	1	0		0	0	1	0	0	1	3	1		0.126394	0.874593	0.900795	0.045374
AT2G43750.1	O-acetylserine (thiol) lyase B, Sy...		0	0	1	1	0	0	0		0	0	0	0	1	1	1	3		0.904571	0.306072	0.377373	0.423229
AT3G14210.1	epithiospecifier modifier 1, Symbo...		0	0	0	1	0	1	0		1	0	1	1	0	0	0	0		0.109056	0.908828	0.925064	0.0338283
AT1G21170.1	Exocyst complex component SEC5, Sy...		0	0	1	0	1	0	0		1	0	1	1	0	0	0	0		0.109055	0.908828	0.925064	0.0338283
AT4G23400.1	plasma membrane intrinsic protein ...		0	0	0	1	1	1	0		0	1	2	0	0	0	0	0		-0.331876	0.712665	0.776344	0.109946
AT1G49040.1	stomatal cytokinesis defective / S...		0	0	1	0	1	0	0		0	0	1	2	0	0	0	0		0.109054	0.908828	0.925064	0.0338283
AT3G20000.1	translocase of the outer mitochond...		0	1	0	0	0	0	0		1	1	0	0	1	0	0	0		0.747246	0.464769	0.531297	0.274662
AT4G34920.1	PLC-like phosphodiesterases superf...		1	0	0	0	0	0	0		1	1	0	0	1	0	0	0		0.747246	0.464769	0.531297	0.274662
AT1G47490.1	RNA-binding protein 47C, Symbols: ...		0	0	1	0	1	0	2		0	1	1	0	0	1	0	0		-0.669123	0.439922	0.516019	0.287334
AT3G51880.2	high mobility group B1, Symbols: H...		0	0	1	0	0	0	1		0	0	0	2	0	1	0	0		0.109054	0.908828	0.925064	0.0338283
ATCG00860.1	Chloroplast Ycf2;ATPas...		0	0	1	0	0	0	0		0	0	0	1	1	1	0	0		0.747246	0.464769	0.531297	0.274662
AT5G50310.1	Galactose oxidase/kelch repeat sup...		0	0	1	0	1	0	0		0	0	1	0	1	1	0	0		0.109054	0.908828	0.925064	0.0338283
AT3G09820.1	adenosine kinase 1, Symbols: ADK1,...		0	0	0	1	0	0	1		0	1	0	1	0	0	0	1		0.109051	0.908828	0.925064	0.0338283
AT4G34050.1	S-adenosyl-L-methionine-dependent ...		0	1	0	0	0	0	0		1	0	0	0	1	1	0	0		0.747246	0.464769	0.531297	0.274662
AT1G49600.1	RNA-binding protein 47A, Symbols: ...		0	0	1	0	1	0	2		0	1	1	0	0	0	0	1		-0.669127	0.439841	0.516019	0.287334
AT3G22845.1	emp24/gp25L/p24 family/GOLD family...		0	0	1	0	0	1	1		0	0	1	1	0	0	0	1		-0.331882	0.712665	0.776344	0.109946
AT1G21500.1	unknown protein		0	1	0	0	0	0	0		1	1	0	0	0	0	0	1		0.747242	0.464769	0.531297	0.274662
AT4G25100.1	Fe superoxide dismutase 1, Symbols...		0	0	0	1	0	0	0		0	0	1	0	1	0	0	1		0.747242	0.464769	0.531297	0.274662
AT1G77590.1	long chain acyl-CoA synthetase 9, ...		0	0	0	1	0	0	0		0	0	1	0	1	0	0	1		0.747242	0.464769	0.531297	0.274662
AT2G04520.1	Nucleic acid-binding, OB-fold-like...		0	0	0	1	2	1	0		0	0	1	0	0	1	0	1		-0.669126	0.439516	0.516019	0.287334
AT4G29510.1	arginine methyltransferase 11, Sym...		0	0	1	0	3	2	0		0	0	0	0	1	1	0	1		-1.17186	0.153473	0.254714	0.593947
AT3G22960.1	Pyruvate kinase family protein, Sy...		0	0	1	0	1	0	0		0	1	0	0	0	0	1	1		0.109047	0.908828	0.925064	0.0338283
AT3G52180.1	dual specificity protein phosphata...		0	0	0	1	0	0	0		0	0	0	1	0	0	1	1		0.747238	0.464769	0.531297	0.274662
AT3G29360.1	UDP-glucose 6-dehydrogenase family...		0	1	0	0	0	0	0		0	0	0	1	0	0	2	0		0.747237	0.464769	0.531297	0.274662
AT5G48180.1	nitrile specifier protein 5, Symbo...		1	0	0	0	0	0	0		0	1	0	0	0	0	1	1		0.747237	0.464769	0.531297	0.274662
AT5G52920.1	plastidic pyruvate kinase beta sub...		0	0	0	1	0	2	1		0	0	0	0	0	1	1	1		-0.66913	0.439294	0.516019	0.287334
AT3G02520.1	general regulatory factor 7, Symbo...		3	0	2	3	2	1	2		1	1	4	4	3	1	5	4		0.364012	0.472656	0.539774	0.267788
AT3G49720.1	unknown protein		0	2	3	2	2	2	3		2	4	3	3	3	3	1	1		0.0828725	0.871942	0.899411	0.0460419
AT3G22330.1	putative mitochondrial RNA helicas...		1	3	1	2	3	9	3		3	3	3	0	4	3	1	3		-0.538667	0.248143	0.362511	0.440679
AT3G25860.1	2-oxoacid dehydrogenases acyltrans...		1	0	3	3	3	3	6		2	1	2	2	3	5	3	2		-0.340034	0.479046	0.546799	0.262172
AT1G20630.1	catalase 1, Symbols: CAT1		2	2	8	15	12	11	9		8	7	9	9	7	8	14	15		-0.0513289	0.865762	0.893841	0.0487398
AT1G06680.1	photosystem II subunit P-1, Symbol...		1	2	2	1	3	2	2		2	2	1	2	2	1	2	5		-0.0469489	0.930459	0.943634	0.0251964
AT3G08940.2	light harvesting complex photosyst...		1	3	4	3	2	2	3		4	4	4	4	7	4	1	3		0.34584	0.442525	0.517748	0.285882
AT1G03130.1	photosystem I subunit D-2, Symbols...		3	2	3	3	0	1	3		4	3	7	4	4	2	3	4		0.588631	0.207858	0.318244	0.49724
AT5G49360.1	beta-xylosidase 1, Symbols: BXL1, ...		0	0	1	4	4	2	2		2	0	5	4	1	1	0	1		-0.300816	0.589159	0.656467	0.182787
AT1G76010.1	Alba DNA/RNA-binding protein		0	0	2	3	5	4	3		1	0	1	4	2	2	3	1		-0.670689	0.201297	0.309438	0.509426
AT2G46820.1	photosystem I P subunit, Symbols: ...		0	1	1	3	2	0	2		1	0	2	3	2	1	3	2		0.186201	0.75786	0.809043	0.0920283
AT5G09810.1	actin 7, Symbols: ACT7		14	22	22	24	25	24	20		20	29	25	23	29	33	35	34		0.159468	0.499612	0.567167	0.246289
AT1G31330.1	photosystem I subunit F, Symbols: ...		2	5	4	2	3	2	3		1	6	5	4	3	7	5	5		0.33047	0.436775	0.516019	0.287334
ATCG00680.1	photosystem II reaction center pro...		1	5	4	6	6	6	5		7	6	9	7	0	2	7	6		-0.0148347	0.968162	0.977545	0.00986334
AT4G37800.1	xyloglucan endotransglucosylase/hy...		1	2	0	1	1	4	1		2	2	4	3	0	0	0	0		-0.268682	0.663628	0.731858	0.135573
AT3G46780.1	plastid transcriptionally active 1...		11	15	21	18	21	22	17		28	22	20	24	20	18	21	22		0.0673828	0.785051	0.827281	0.082347
AT1G52400.1	beta glucosidase 18, Symbols: BGL1...		4	4	4	3	4	4	2		6	6	6	4	4	3	7	5		0.271376	0.498294	0.565951	0.247221
AT1G20620.1	catalase 3, Symbols: CAT3, SEN2, A...		9	11	13	17	11	13	8		14	18	17	12	17	18	20	20		0.293096	0.273731	0.362511	0.440679
ATCG00280.1	photosystem II reaction center pro...		5	5	7	4	4	4	4		11	7	8	6	5	5	7	8		0.348853	0.328628	0.402573	0.395155
AT2G38540.1	lipid transfer protein 1, Symbols:...		2	2	1	2	1	1	1		1	2	1	3	2	4	2	4		0.458439	0.410036	0.490502	0.309359
AT4G35090.1	catalase 2, Symbols: CAT2		6	10	20	26	15	15	17		19	15	21	21	19	24	26	21		0.177104	0.483087	0.551138	0.25874
AT5G23060.1	calcium sensing receptor, Symbols:...		11	9	13	12	17	26	13		24	19	20	14	11	8	10	12		-0.176653	0.503227	0.570706	0.243588
AT1G75750.1	GAST1 protein homolog 1, Symbols: ...		0	0	2	1	1	1	1		3	0	0	2	1	2	0	0		-0.0172722	0.980787	0.986767	0.00578525
AT2G30620.1	winged-helix DNA-binding transcrip...		0	0	1	2	1	2	1		0	1	1	2	0	0	2	2		-0.215323	0.757026	0.809043	0.0920283
AT3G13860.1	heat shock protein 60-3A, Symbols:...		0	1	1	1	0	0	1		1	0	0	1	1	1	1	3		0.485442	0.529477	0.596638	0.224289
AT3G12780.1	phosphoglycerate kinase 1, Symbols...		9	9	8	10	10	10	12		10	9	10	9	11	11	16	21		0.0644231	0.82123	0.86263	0.0641754
AT2G37620.1	actin 1, Symbols: ACT1...		10	11	14	17	20	20	14		16	17	12	15	19	20	22	17		-0.0441157	0.864154	0.892985	0.0491559
AT3G16430.1	jacalin-related lectin 31, Symbols...		2	3	4	2	4	7	5		5	3	6	7	1	3	2	2		-0.307566	0.462793	0.531297	0.274662
ATCG00540.1	photosynthetic electron transfer A...		0	3	2	3	1	2	3		3	1	3	3	2	2	3	4		0.141259	0.780663	0.823415	0.0843814
ATCG01240.1	ribosomal protein S7, ...		0	4	2	2	1	4	2		0	0	6	5	2	1	4	3		0.0461945	0.926287	0.940651	0.0265715
ATCG00480.1	ATP synthase subunit beta, Symbols...		30	30	33	43	39	39	36		47	42	45	39	42	39	44	52		0.0598838	0.782753	0.825239	0.0834201
AT5G65220.1	Ribosomal L29 family protein		1	2	1	1	1	2	1		2	1	2	1	1	3	0	3		0.0890844	0.88452	0.90952	0.0411876
AT3G11630.1	Thioredoxin superfamily protein		1	1	1	2	2	2	2		2	1	1	0	2	3	1	3		-0.179213	0.759925	0.810311	0.0913483
ATCG00120.1	ATP synthase subunit alpha, Symbol...		16	19	21	27	22	30	23		24	27	29	27	19	25	31	32		0.00886811	0.97008	0.979051	0.00919479
AT5G35630.1	glutamine synthetase 2, Symbols: G...		8	7	7	11	6	6	5		10	11	9	6	9	11	14	16		0.333205	0.278622	0.362511	0.440679
AT5G38430.1	Ribulose bisphosphate carboxylase ...		7	8	12	18	21	21	12		7	12	17	14	9	13	21	24		-0.198053	0.45509	0.528134	0.277256
AT1G67090.1	ribulose bisphosphate carboxylase ...		8	11	10	18	24	22	14		10	10	17	16	11	14	21	23		-0.246034	0.346225	0.422099	0.374585
ATCG00650.1	ribosomal protein S18, Symbols: RPS18		0	0	1	1	1	3	0		1	1	1	0	1	0	0	1		-0.596082	0.439017	0.516019	0.287334
AT1G74970.1	ribosomal protein S9, Symbols: RPS...		0	0	1	1	0	2	2		0	1	2	1	0	0	0	1		-0.596084	0.438964	0.516019	0.287334
ATCG00350.1	Photosystem I, PsaA/PsaB protein, ...		1	1	0	0	0	0	0		2	1	0	0	1	1	0	0		0.68483	0.447587	0.51969	0.284255
AT1G04430.1	S-adenosyl-L-methionine-dependent ...		0	0	0	2	0	1	1		0	0	2	2	0	0	1	0		-0.0933506	0.909295	0.925064	0.0338283
AT1G04630.1	GRIM-19 protein, Symbols: MEE4		0	1	1	0	0	0	1		1	1	0	0	1	1	0	1		0.243893	0.775237	0.818445	0.0870104
AT3G21180.1	autoinhibited Ca(2+)-ATPase 9, Sym...		1	0	1	0	1	0	1		0	1	1	0	0	0	2	1		-0.0933604	0.909293	0.925064	0.0338283
AT5G38410.3	Ribulose bisphosphate carboxylase ...		11	11	14	21	26	26	15		15	15	21	16	9	15	26	28		-0.211718	0.400295	0.480354	0.318438
AT1G52100.1	Mannose-binding lectin superfamily...		1	1	4	2	2	3	1		4	3	6	7	0	0	0	0		0.0863511	0.867136	0.894856	0.048247
AT5G01530.1	light harvesting complex photosyst...		3	4	5	4	1	2	4		8	6	4	4	7	5	2	4		0.362583	0.376072	0.456062	0.340976
AT1G62750.1	Translation elongation factor EFG/...		1	0	1	2	0	0	1		0	2	1	2	0	0	3	2		0.499545	0.485123	0.553185	0.25713
AT5G07440.1	glutamate dehydrogenase 2, Symbols...		1	1	2	2	3	3	4		0	0	4	2	0	2	4	3		-0.50038	0.340707	0.415815	0.3811
AT3G61760.1	DYNAMIN-like 1B, Symbols: ADL1B, DL1B		2	2	2	2	3	4	2		3	4	2	3	0	4	3	1		-0.185207	0.706118	0.77178	0.112507
AT1G56190.1	Phosphoglycerate kinase family pro...		5	4	4	7	8	6	8		5	5	5	3	5	5	9	13		-0.190581	0.584339	0.652048	0.185721
AT4G11150.1	vacuolar ATP synthase subunit E1, ...		1	1	2	3	2	2	3		1	3	2	4	2	2	2	1		-0.142124	0.787357	0.82933	0.0812727
AT3G46520.1	actin-12, Symbols: ACT12		14	15	18	20	21	20	16		16	19	17	18	23	23	26	21		-0.0361759	0.884352	0.90952	0.0411876
AT3G51140.1	Protein of unknown function (DUF3353)		2	1	2	2	1	1	2		3	2	2	2	2	2	2	2		0.182184	0.743685	0.797211	0.0984267
AT2G41475.1	Embryo-specific protein 3, (ATS3)		0	1	3	3	3	5	2		1	1	5	3	1	1	3	2		-0.409526	0.418567	0.499404	0.301548
AT1G09340.1	chloroplast RNA binding, Symbols: ...		4	7	3	7	3	8	5		10	5	8	4	5	7	7	5		0.034848	0.922171	0.937301	0.0281207
AT3G12110.1	actin-11, Symbols: ACT11		14	15	18	22	21	21	16		17	19	17	18	23	23	28	23		-0.0296431	0.904602	0.925064	0.0338283
AT4G24830.1	arginosuccinate synthase family		0	0	2	3	2	0	2		2	1	1	2	1	2	2	1		-0.0169983	0.978103	0.986713	0.00580933
AT2G34970.1	Trimeric LpxA-like enzyme		2	0	2	1	2	1	2		1	3	2	2	0	0	3	1		-0.158233	0.794779	0.835996	0.077796
AT2G37170.1	plasma membrane intrinsic protein ...		3	0	4	3	1	2	1		4	4	3	4	3	3	2	1		0.333464	0.501433	0.568953	0.244924
AT5G16050.1	general regulatory factor 5, Symbo...		3	0	2	3	2	1	2		1	2	3	4	3	2	2	2		0.108176	0.83683	0.868273	0.0613438
AT1G06760.1	winged-helix DNA-binding transcrip...		0	0	1	2	1	1	1		0	2	1	2	0	0	1	1		-0.185665	0.800058	0.841162	0.0751202
AT2G20760.1	Clathrin light chain protein		0	0	2	1	1	1	0		0	0	1	1	1	1	2	1		0.0439078	0.953745	0.963688	0.0160637
ATCG00020.1	photosystem II reaction center pro...		1	2	3	8	3	3	2		4	2	5	6	2	2	6	6		0.141665	0.740113	0.797211	0.0984267
AT2G07698.1	ATPase, F1 complex, alpha subunit ...		9	10	11	14	23	25	25		15	11	12	15	14	14	11	10		-0.599944	0.0227943	0.0674995	1.1707
AT3G09260.1	Glycosyl hydrolase superfamily pro...		16	24	23	24	33	35	27		33	32	36	29	19	19	16	12		-0.282664	0.227275	0.342481	0.465363
AT3G61430.1	plasma membrane intrinsic protein ...		4	6	5	7	5	7	7		10	6	7	9	5	6	4	4		-0.101853	0.769475	0.816121	0.0882456
AT3G60750.1	Transketolase		13	14	13	24	18	21	20		20	12	23	21	14	12	21	26		-0.156574	0.533081	0.600404	0.221556
AT1G54010.1	GDSL-like Lipase/Acylhydrolase sup...		3	4	4	2	4	8	5		8	8	6	1	1	3	2	1		-0.403146	0.322593	0.395604	0.40274
AT1G04820.1	tubulin alpha-4 chain,...		21	25	21	22	16	16	14		24	35	43	26	13	17	24	20		0.156219	0.517577	0.585242	0.232664
AT2G47400.1	CP12 domain-containing protein 1, ...		5	0	2	3	4	4	5		4	2	2	3	5	2	2	3		-0.412065	0.360853	0.438999	0.357536
AT4G13930.1	serine hydroxymethyltransferase 4,...		2	2	3	3	2	2	2		3	3	1	2	3	3	4	4		0.0825479	0.864905	0.893358	0.0489745
AT2G34420.1	photosystem II light harvesting co...		11	16	12	8	6	6	8		15	19	14	10	16	12	9	11		0.233686	0.409628	0.49027	0.309564
AT2G45960.3	plasma membrane intrinsic protein ...		4	9	7	8	6	8	9		12	10	7	11	7	8	3	5		-0.106545	0.740074	0.797211	0.0984267
AT1G29910.1	chlorophyll A/B bindin...		12	17	12	8	6	6	8		16	19	16	10	16	12	9	12		0.243599	0.385991	0.467102	0.330589
AT1G07660.1	Histone superfamily protein		0	0	3	5	7	8	5		0	1	4	3	1	2	4	3		-1.02468	0.023861	0.0690523	1.16082
AT1G72610.1	germin-like protein 1, Symbols: GL...		1	1	3	4	2	3	4		2	3	4	6	1	3	1	0		-0.259077	0.593405	0.660876	0.17988
AT3G63490.1	Ribosomal protein L1p/L10e family		1	6	6	9	12	9	7		7	5	6	7	4	4	8	8		-0.451138	0.181208	0.294542	0.530852
AT3G01290.1	SPFH/Band 7/PHB domain-containing ...		1	1	2	1	0	0	1		1	2	0	1	0	2	3	2		0.393521	0.564915	0.633457	0.198283
AT1G63680.1	acid-amino acid ligases;ligases;AT...		0	0	1	0	0	0	0		1	1	0	0	0	0	0	0		0.341339	0.744342	0.797211	0.0984267
AT3G55460.1	SC35-like splicing factor 30, Symb...		0	0	1	0	0	0	1		1	1	0	0	0	0	0	0		-0.296853	0.763644	0.810311	0.0913483
AT1G54780.1	thylakoid lumen 18.3 kDa protein, ...		0	0	0	1	1	0	0		1	0	1	0	0	0	0	0		-0.296853	0.763644	0.810311	0.0913483
AT3G54210.1	Ribosomal protein L17 family protein		1	0	0	0	0	1	0		1	0	1	0	0	0	0	0		-0.296854	0.763644	0.810311	0.0913483
AT5G45240.1	Disease resistance protein (TIR-NB...		0	0	0	1	0	0	1		0	0	0	0	1	1	0	0		-0.296854	0.763644	0.810311	0.0913483
[truncated: 315 more rows]
