# Supplementary material for: The Arabidopsis F-box protein FBW2 targets AGO1 for degradation to prevent spurious loading of illegitimate small RNA
Source: Cell Rep. 2022 Apr 13;39(2):110671. doi: 10.1016/j.celrep.2022.110671 (PMC9035678; doi:10.1016/j.celrep.2022.110671)
Supplement: Table S2. Deep-sequencing analyses of total and AGO1-IP small RNA and PARE, related to Figures 5 and 6 [file mmc3.xlsx]

## Sheet: Statistics
	Name	Type	Code	Raw reads	Clean Reads	(%)	Reads mapping the genome	(%)2
small RNA seq	Col0_Rep1	Total RNA	A	34044897	17549645	51.5485	15211639	86.6778
	Col0_Rep2	Total RNA	G	27848817	16873346	60.5891	14642715	86.7802
	Col0_Rep3	Total RNA	M	13457160	7603641	56.5026	6328121	83.2249
	fbw2_Rep1	Total RNA	B	26458933	14429379	54.535	12337161	85.5003
	fbw2_Rep2	Total RNA	H	29003531	14142722	48.7621	11664781	82.479
	fbw2_Rep3	Total RNA	N	21417760	13334941	62.2611	9460409	70.9445
	hen1_Rep1	Total RNA	E	34499479	14142193	40.9925	11200464	79.1989
	hen1_Rep2	Total RNA	K	15663969	8126463	51.88	6339574	78.0115
	hen1_Rep3	Total RNA	Q	21444892	12079189	56.3266	9249794	76.5763
	hen1fbw2_Rep1	Total RNA	F	27445422	13768186	50.1657	10738207	77.9929
	hen1fbw2_Rep2	Total RNA	L	44314682	15772162	35.5913	12220611	77.4822
	hen1fbw2_Rep3	Total RNA	R	21874674	11365816	51.9588	8648712	76.0941
	hyl1_Rep1	Total RNA	C	22473498	11954781	53.195	10411627	87.0917
	hyl1_Rep2	Total RNA	I	28613105	16512651	57.7101	14161351	85.7606
	hyl1_Rep3	Total RNA	O	22712856	15061929	66.3146	12642779	83.9386
	hyl1fbw2_Rep1	Total RNA	D	31172523	17474283	56.0567	14856255	85.0178
	hyl1fbw2_Rep2	Total RNA	J	20441284	10288062	50.3298	8681867	84.3878
	hyl1fbw2_Rep3	Total RNA	P	26861455	16536706	61.563	13504000	81.6608
	Col0_Rep1	AGO1IP	IP_A	22682707	13754742	60.6398	8320889	60.4947
	Col0_Rep2	AGO1IP	IP_G	23820754	11693574	49.0899	3800280	32.4989
	Col0_Rep3	AGO1IP	IP_M	15279365	12786040	83.6817	10797569	84.4481
	fbw2_Rep1	AGO1IP	IP_B	18737103	15690567	83.7406	12626730	80.4734
	fbw2_Rep2	AGO1IP	IP_H	25021728	20192663	80.7005	15643773	77.4726
	fbw2_Rep3	AGO1IP	IP_N	15203192	13176363	86.6684	11024984	83.6724
	hen1_Rep1	AGO1IP	IP_E	20226604	13612274	67.2989	5665307	41.6191
	hen1_Rep2	AGO1IP	IP_K	17593860	14954640	84.9992	7205287	48.1809
	hen1_Rep3	AGO1IP	IP_Q	12057881	10241044	84.9324	4828925	47.1527
	hen1fbw2_Rep1	AGO1IP	IP_F	12562436	9061426	72.1311	3959198	43.6929
	hen1fbw2_Rep2	AGO1IP	IP_L	12065260	10164569	84.2466	4953589	48.7339
	hen1fbw2_Rep3	AGO1IP	IP_R	9578848	7982045	83.3299	3923829	49.1582
	hyl1_Rep1	AGO1IP	IP_C	19301528	13637664	70.6559	9074089	66.537
	hyl1_Rep2	AGO1IP	IP_I	24713327	14897281	60.2804	9925144	66.6239
	hyl1_Rep3	AGO1IP	IP_O	12127312	10104627	83.3212	8159624	80.7514
	hyl1fbw2_Rep1	AGO1IP	IP_D	15659572	11852316	75.6874	8756586	73.8808
	hyl1fbw2_Rep2	AGO1IP	IP_J	20676588	16121776	77.9712	12018353	74.5473
	hyl1fbw2_Rep3	AGO1IP	IP_P	9251701	7285732	78.7502	5583801	76.6402
	Name	Type	Code	Raw reads	Clean Reads	(%)	Reads mapping the genome	(%)2
PARE seq	Col0_Rep1	Total RNA	A	18546625	15346241	82.7441	10721284	69.8626
	Col0_Rep2	Total RNA	G	21811857	20132481	92.3006	16259988	80.7649
	Col0_Rep3	Total RNA	M	28705738	27811325	96.8842	23182271	83.3555
	fbw2_Rep1	Total RNA	B	19958160	19169862	96.0502	16035962	83.6519
	fbw2_Rep2	Total RNA	H	16650508	15921945	95.6244	13354259	83.8733
	fbw2_Rep3	Total RNA	N	15681511	13690947	87.3063	8501638	62.0968
	hyl1_Rep1	Total RNA	C	26521287	24774906	93.4152	19854662	80.1402
	hyl1_Rep2	Total RNA	I	31690070	30045752	94.8113	18290925	60.8769
	hyl1_Rep3	Total RNA	O	26792183	25429086	94.9123	20523433	80.7085
	hyl1fbw2_Rep1	Total RNA	D	32894475	31291477	95.1268	25376437	81.097
	hyl1fbw2_Rep2	Total RNA	J	36812111	35003960	95.0882	29184879	83.3759
	hyl1fbw2_Rep3	Total RNA	P	28510569	26794623	93.9814	21992304	82.0773
