# Supplementary material for: The Arabidopsis F-box protein FBW2 targets AGO1 for degradation to prevent spurious loading of illegitimate small RNA
Source: Cell Rep. 2022 Apr 13;39(2):110671. doi: 10.1016/j.celrep.2022.110671 (PMC9035678; doi:10.1016/j.celrep.2022.110671)
Supplement: Table S3. Parallel Analysis of RNA End (PARE) libraries information, related to Figure 6 — Present here are the details of the 4,301 small RNAs/targets identified. Only considered are small RNA/target signatures present in all the biological replicates, and produced by small RNA identified in AGO1 IP libraries between 19 and 24 nt in length. The specific data for each genotype are presented in a different sheet of the Table. The information contained is as follows, in order from left to right: Name of the small RNA/target signatures - Unique signatures (identified in the specific genotype (yes)) – sRNA name - sRNA_type – DA_miRNA (Differential accumulation of the small RNA in the corresponding genotype (yes)) - Target name – Target Start – Target Stop – Target Slice - Pairing structure - sRNA_sequence - Target_sequence - Target_annotation [file mmc4.xlsx]

## Sheet: Col0
Name	Unique un Col0	sRNA	sRNA_type	Target	Target_Start	Target_Stop	Target_Slice	Pairing_structure	sRNA_sequence	Target_sequence	Target_annotation
ath-miR156a-3p_AT4G24770.1		ath-miR156a-3p	miRNA	AT4G24770.1	481	502	493	(.(((..((((((((.((((((&)))))).))))))))..))).)	UGUGAGCGAAGGAGCUGUGAGC	GCUCACUGCUCUUUCUGUCAGA	31-kDa RNA binding protein
ath-miR156d-3p_AT1G03610.1	Yes	ath-miR156d-3p	miRNA	AT1G03610.1	1118	1140	1131	((...(((((((((((((((.(.&.).)))))))))))))))...))	GUGGGGACAAGGAGAGAGUGCGG	GCUCACUCUCUUUUUGUCAUAAC	Protein of unknown function (DUF789)
ath-miR156d-3p_AT3G15000.1		ath-miR156d-3p	miRNA	AT3G15000.1	1312	1335	1325	....(((.((((((((((((.(((&)))-)))))))))))).)))....	AAUUUGAGGAAGAGAGAGUGCAGU	GCU-CACUCUCUUUUUGUCAUAAC	cobalt ion binding
ath-miR156e_AT3G13870.1	Yes	ath-miR156e	miRNA	AT3G13870.1	1467	1487	1478	..((((((.(((((((((((.&.)))))))))))-))))))..	AAGCUCAUAUCUCUUCUGUCC	UGACAGAAGAGA-GUGAGCAC	Root hair defective 3 GTP-binding protein (RHD3)
ath-miR156f-3p_AT2G09990.1		ath-miR156f-3p	miRNA	AT2G09990.1	474	499	489	.(((((((((....(((((.((((((&))))))-)))))----))))))))).	UGUGGCGGAUCCGAGGAGGUGUGAGC	GCUCAC-UCUCU----AUCCGUCACC	Ribosomal protein S5 domain 2-like superfamily protein
ath-miR156f-3p_AT3G43240.1	Yes	ath-miR156f-3p	miRNA	AT3G43240.1	2366	2395	2386	(((((....(((((.....(((((((((((&)))))))))))-----)))))----)))))	GGUGAACUGUGGAUCAUGUGGAGAGUGGGC	GCUCACUCUCU-----AUCCG----UCACC	ARID/BRIGHT DNA-binding domain-containing protein
ath-miR156f-3p_AT5G18380.1		ath-miR156f-3p	miRNA	AT5G18380.1	425	450	440	.(((((((((....(((((.((((((&))))))-)))))----))))))))).	UGUGGCGGAUCCGAGGAGGUGUGAGC	GCUCAC-UCUCU----AUCCGUCACC	Ribosomal protein S5 domain 2-like superfamily protein
ath-miR156f-5p_AT3G13870.2	Yes	ath-miR156f-5p	miRNA	AT3G13870.2	1471	1491	1482	..((((((.(((((((((((.&.)))))))))))-))))))..	AAGCUCAUAUCUCUUCUGUCC	UGACAGAAGAGA-GUGAGCAC	Root hair defective 3 GTP-binding protein (RHD3)
ath-miR156h_AT2G03750.1	Yes	ath-miR156h	miRNA	AT2G03750.1	1104	1123	1114	((((((((((((((((((((&))))))))))))))))))))	GUGUUUUUUUUCUUUUGUCA	UGACAGAAGAAAGAGAGCAC	P-loop containing nucleoside triphosphate hydrolases superfamily protein
ath-miR156i_AT1G35720.1		ath-miR156i	miRNA	AT1G35720.1	1091	1110	1101	(((((((....(((((((((&)))))))))....)))))))	CUGCUCUACAGCUUCUGUUA	UGACAGAAGAGAGAGAGCAG	annexin 1
ath-miR156i_AT1G53160.1		ath-miR156i	miRNA	AT1G53160.1	592	611	602	((((((((((((((((((((&))))))))))))))))))))	CUGCUCUCUCUCUUCUGUCA	UGACAGAAGAGAGAGAGCAG	squamosa promoter binding protein-like 4
ath-miR156i_AT1G71260.1	Yes	ath-miR156i	miRNA	AT1G71260.1	225	248	235	(((((((((((.((....(((((.&.)))))----)).)))))))))))	CUGCUCUCUCUGUUGAACCUGUUC	UGACAG----AAGAGAGAGAGCAG	WHIRLY 2
ath-miR156i_AT2G01970.1		ath-miR156i	miRNA	AT2G01970.1	1100	1121	1112	(((.((.((((((((.((((((&)))))).))))))))-))-)))	CUGCCUCCUCUUUCUACUGUCA	UGACAGAAGAGAGAG-AG-CAG	Endomembrane protein 70 protein family
ath-miR156j_AT1G27370.3	Yes	ath-miR156j	miRNA	AT1G27370.3	1228	1247	1238	((((((((((((((((((((&))))))))))))))))))))	GUGCUCUCUCUCUUCUGUCA	UGACAGAAGAGAGAGAGCAC	squamosa promoter binding protein-like 10
ath-miR156j_AT2G37130.2		ath-miR156j	miRNA	AT2G37130.2	482	502	493	.((.(((((((((.(((((((&))))))).)))))))))-)).	AUGACUCUCUCUCAUCUGUUA	UGACAGAAGAGAGAGAG-CAC	Peroxidase superfamily protein
ath-miR156j_AT3G13720.1		ath-miR156j	miRNA	AT3G13720.1	860	879	870	...((((((((((((((((.&.))))))))))))))))...	UUUCUCUCUCUCUUUUGUUU	UGACAGAAGAGAGAGAGCAC	PRA1 (Prenylated rab acceptor) family protein
ath-miR156j_AT5G47610.1	Yes	ath-miR156j	miRNA	AT5G47610.1	172	194	182	((((((((((((((....(((-((&)).)))----))))))))))))))	GUGCUCUCUCUCUUUACGCUG-CA	UGACAG----AAGAGAGAGAGCAC	RING/U-box superfamily protein
ath-miR156j_AT5G50570.1		ath-miR156j	miRNA	AT5G50570.1	1102	1121	1112	((((((((((((((((((((&))))))))))))))))))))	GUGCUCUCUCUCUUCUGUCA	UGACAGAAGAGAGAGAGCAC	Squamosa promoter-binding protein-like (SBP domain) transcription factor family protein
ath-miR156j_AT5G50670.1		ath-miR156j	miRNA	AT5G50670.1	1102	1121	1112	((((((((((((((((((((&))))))))))))))))))))	GUGCUCUCUCUCUUCUGUCA	UGACAGAAGAGAGAGAGCAC	Squamosa promoter-binding protein-like (SBP domain) transcription factor family protein
ath-miR157a-5p_AT3G21200.1	Yes	ath-miR157a-5p	miRNA	AT3G21200.1	88	108	99	..((((((.((((((((.((.&.)).)))))))).))))))..	UCGCUCUCAAUCUUCUGCCAU	UUGACAGAAGAUAGAGAGCAC	proton gradient regulation 7
ath-miR157b-3p_AT5G07090.2	Yes	ath-miR157b-3p	miRNA	AT5G07090.2	658	683	669	((((((.((((((......(((((((&)))))))-----.)))))).))))))	GGUGACUGGAGGCAGAAACAGAGGGC	GCUCUCU-----AGCCUUCUGUCAUC	Ribosomal protein S4 (RPS4A) family protein
ath-miR157c-3p_AT1G01620.1	Yes	ath-miR157c-3p	miRNA	AT1G01620.1	339	359	350	.((((((((((((.(((((((&))))))).)))))))))))).	AGUGAUGGGAGUGAAGAGAGC	GCUCUCUAUACUUCUGUCACC	plasma membrane intrinsic protein 1C
ath-miR157c-3p_AT1G01620.2		ath-miR157c-3p	miRNA	AT1G01620.2	310	330	321	.((((((((((((.(((((((&))))))).)))))))))))).	AGUGAUGGGAGUGAAGAGAGC	GCUCUCUAUACUUCUGUCACC	plasma membrane intrinsic protein 1C
ath-miR157c-3p_AT3G23450.1	Yes	ath-miR157c-3p	miRNA	AT3G23450.1	1362	1379	1373	((((((((((((--((((-((&)).))))..))))))))))))	GGUGGCGGAGGU--GGAG-GC	GCUCUCUAUACUUCUGUCACC	unknown protein
ath-miR157c-3p_AT4G23400.1		ath-miR157c-3p	miRNA	AT4G23400.1	28	46	38	((((((((-((((-((((((.&.)))))).)))).))))))))	GGUGAUAG-AGUG-AGAGAGA	GCUCUCUAUACUUCUGUCACC	plasma membrane intrinsic protein 1;5
ath-miR157c-3p_AT5G19940.1		ath-miR157c-3p	miRNA	AT5G19940.1	345	367	356	(((((((.(((((...(((((((&)))))))--.))))).)))))))	GGUGGCACAAGUGGCCGGAGAGC	GCUCUCU--AUACUUCUGUCACC	Plastid-lipid associated protein PAP / fibrillin family protein
ath-miR157c-3p_AT5G19940.2		ath-miR157c-3p	miRNA	AT5G19940.2	345	367	356	(((((((.(((((...(((((((&)))))))--.))))).)))))))	GGUGGCACAAGUGGCCGGAGAGC	GCUCUCU--AUACUUCUGUCACC	Plastid-lipid associated protein PAP / fibrillin family protein
ath-miR157c-3p_AT5G42270.1		ath-miR157c-3p	miRNA	AT5G42270.1	2108	2130	2122	((.((..(((((((((-(((((((&))))))).)))))))))--))-))	GGUUGAUGCGGAAGUG-AGAGAGC	GCUCUCUAUACUUCUGU--CA-CC	FtsH extracellular protease family
ath-miR157c-5p_AT1G27370.2	Yes	ath-miR157c-5p	miRNA	AT1G27370.2	1446	1466	1457	(((((((((.(((((((((((&))))))))))).)))))))))	GUGCUCUCUCUCUUCUGUCAA	UUGACAGAAGAUAGAGAGCAC	squamosa promoter binding protein-like 10
ath-miR157d_AT1G27090.1		ath-miR157d	miRNA	AT1G27090.1	1427	1445	1436	((((-((((((((((((...&...)))))))))))).))))	GUGC-CUCUGUCUUUUGGGU	UGACAGAAGAUAGAGAGCAC	glycine-rich protein
ath-miR157d_AT1G51570.1		ath-miR157d	miRNA	AT1G51570.1	2150	2174	2162	.((((((((..((((...((((((.&.))))))---))))--)))))))).	CUGCUCUCUUCGUCUUGUUCUGUCU	UGACAGA---AGAU--AGAGAGCAC	Calcium-dependent lipid-binding (CaLB domain) plant phosphoribosyltransferase family protein
ath-miR157d_AT5G53540.1		ath-miR157d	miRNA	AT5G53540.1	1191	1210	1201	..((((((.((((((((((.&.)))))))))).))))))..	AAGCUCUCAAUCUUCUGUCU	UGACAGAAGAUAGAGAGCAC	P-loop containing nucleoside triphosphate hydrolases superfamily protein
ath-miR158a-5p_AT3G11510.1	Yes	ath-miR158a-5p	miRNA	AT3G11510.1	491	511	502	...((((((..((((((((((&))))))))))..))))))...	ACGCCGAAAGGGUGGACGAAG	CUUUGUCUACAAUUUUGGAAA	Ribosomal protein S11 family protein
ath-miR158a-5p_AT5G02480.1	Yes	ath-miR158a-5p	miRNA	AT5G02480.1	2042	2061	2053	.(((((((((((-(((.((((&)))).))).))))))))))).	GUUCCAAAAUUG-AGAGGAGG	CUUUGUCUACAAUUUUGGAAA	HSP20-like chaperones superfamily protein
ath-miR158a-5p_AT5G60540.1		ath-miR158a-5p	miRNA	AT5G60540.1	8	27	18	..((((((..-((((((((((&))))))))))...))))))..	AAUCCAAAUC-GUGGGCAAAG	CUUUGUCUACAAUUUUGGAAA	pyridoxine biosynthesis 2
ath-miR158b_AT1G72150.1		ath-miR158b	miRNA	AT1G72150.1	1963	1983	1973	((((((((((..((.((((((&))))))-))..))))))))))	UGCUUUGUUUUGGUAUUGGGG	CCCCAA-AUGUAGACAAAGCA	PATELLIN 1
ath-miR159a_AT2G34010.1		ath-miR159a	miRNA	AT2G34010.1	438	458	449	((((((.((((((((.(((((&))))).)))))))).))))))	UAGAGCCCCCUUCAAACCAAA	UUUGGAUUGAAGGGAGCUCUA	unknown protein
ath-miR159a_AT2G45960.1	Yes	ath-miR159a	miRNA	AT2G45960.1	986	1010	1000	.(((((..((((.(((.((((((((&))))))))-)))-))))--))))).	CAGAGCCAUCCCAUUCAAGUCCAGA	UUUGGAUU-GAA-GGGA--GCUCUA	plasma membrane intrinsic protein 1B
ath-miR159a_AT2G45960.2		ath-miR159a	miRNA	AT2G45960.2	1074	1098	1088	.(((((..((((.(((.((((((((&))))))))-)))-))))--))))).	CAGAGCCAUCCCAUUCAAGUCCAGA	UUUGGAUU-GAA-GGGA--GCUCUA	plasma membrane intrinsic protein 1B
ath-miR159a_AT5G44510.1		ath-miR159a	miRNA	AT5G44510.1	2798	2817	2809	(((((((((((((.-((((..&..))))..)))))))))))))	UAGAGCUCCCUUCC-UCCAUC	UUUGGAUUGAAGGGAGCUCUA	target of AVRB operation1
ath-miR159a_AT5G58440.1	Yes	ath-miR159a	miRNA	AT5G58440.1	1535	1555	1546	.((((((((((((..(.((((&)))).)..)))))))))))).	CAGAGCUUCCUUCUCUGCAAA	UUUGGAUUGAAGGGAGCUCUA	sorting nexin 2A
ath-miR159b-3p_AT4G02500.1	Yes	ath-miR159b-3p	miRNA	AT4G02500.1	992	1012	1003	..((((((((.(.(((((...&...))))).).))))))))..	UUGGGCUCCCAUGGGUCCUAA	UUUGGAUUGAAGGGAGCUCUU	UDP-xylosyltransferase 2
ath-miR159b-3p_AT4G09650.1		ath-miR159b-3p	miRNA	AT4G09650.1	78	98	89	.....((((((((((((((((&)))))))))))))))).....	CUAUUCUCUCUUCAAUCCAAA	UUUGGAUUGAAGGGAGCUCUU	ATP synthase delta-subunit gene
ath-miR159b-3p_AT4G23400.1		ath-miR159b-3p	miRNA	AT4G23400.1	883	907	897	.(((((...(((((((.(((((((.&.)))))))-)))))))---))))).	CAGAGCUAUUCCUUUCAAGUCCAAG	UUUGGAUU-GAAGGGA---GCUCUU	plasma membrane intrinsic protein 1;5
ath-miR159b-3p_AT4G26530.1		ath-miR159b-3p	miRNA	AT4G26530.1	292	314	304	..(((((((.(((((.((((...&...))))-)))))-)))))))..	GUGAGCUCCUCUUCACGUCCCCU	UUUGGAU-UGAAG-GGAGCUCUU	Aldolase superfamily protein
ath-miR159c_AT1G59870.1		ath-miR159c	miRNA	AT1G59870.1	2255	2275	2267	.(((.(((((((((.-((((((&))))))..)))))))))-))).	CGGAGGCUUCCUUCU-UCCGAA	UUUGGAUUGAAGGGAGC-UCCU	ABC-2 and Plant PDR ABC-type transporter family protein
ath-miR159c_AT4G16950.1		ath-miR159c	miRNA	AT4G16950.1	3896	3919	3910	.((((((((((...(((((((...&...)))))))---)))))))))).	CGGAGCUCUCUUUCUCAAUCCUUC	UUUGGAUUGA---AGGGAGCUCCU	Disease resistance protein (TIR-NBS-LRR class) family
ath-miR160a-3p_ATMG01390.1		ath-miR160a-3p	miRNA	ATMG01390.1	1549	1568	1559	...(((((((-(((((((.((&)).))))))).)))))))...	UCCGCAUGGC-CCUUAUGGGC	GCGUAUGAGGAGCCAUGCAUA	Mitochondrial 18S ribosomal RNA, which is a component of the 30S small subunit of mitochondrial ribosome. The rRNA is degraded by a polynucleotide phosphorylase-like protein (AtmtPNPase).
ath-miR160c-3p_AT4G32340.1		ath-miR160c-3p	miRNA	AT4G32340.1	793	814	805	(((((.(((((((((((((((.&.)))))))))))))))-)))))	UUGUGUCUUGACUCUUUGUGCU	CGUACAAGGAGUCAAG-CAUGA	Tetratricopeptide repeat (TPR)-like superfamily protein
ath-miR161.1_AT1G06580.1		ath-miR161.1	miRNA	AT1G06580.1	864	884	875	((((.((((((.(((((((((&))))))))).)))))).))))	GCCCGGAUGUAAUCACUUUCA	UGAAAGUGACUACAUCGGGGU	Pentatricopeptide repeat (PPR) superfamily protein
ath-miR161.1_AT1G62670.1		ath-miR161.1	miRNA	AT1G62670.1	968	988	979	(((((((((((.(((((((((&))))))))).)))))))))))	ACCCUGAUGUAUUCACUUUCA	UGAAAGUGACUACAUCGGGGU	rna processing factor 2
ath-miR161.1_AT1G62860.1	Yes	ath-miR161.1	miRNA	AT1G62860.1	980	1000	991	((((((((((.((((((((((&)))))))))).))))))))))	ACCCUGAUGUUGUUACUUUCA	UGAAAGUGACUACAUCGGGGU	pseudogene of pentatricopeptide (PPR) repeat-containing protein
ath-miR161.2_AT1G62590.1		ath-miR161.2	miRNA	AT1G62590.1	1039	1059	1050	(((((((.(((((((((((((&))))))))))))).)))))))	UAGUCACGUUCAAUGCAUUGA	UCAAUGCAUUGAAAGUGACUA	pentatricopeptide (PPR) repeat-containing protein
ath-miR161.2_AT1G62910.1		ath-miR161.2	miRNA	AT1G62910.1	986	1006	997	(((((((((((((.(((((((&))))))).)))))))))))))	UAGUCACUUUCAGCGCAUUGA	UCAAUGCAUUGAAAGUGACUA	Pentatricopeptide repeat (PPR) superfamily protein
ath-miR161.2_AT1G62914.1		ath-miR161.2	miRNA	AT1G62914.1	968	988	979	(((((((((((((.(((((((&))))))).)))))))))))))	UAGUCACUUUCAGCGCAUUGA	UCAAUGCAUUGAAAGUGACUA	pentatricopeptide (PPR) repeat-containing protein
ath-miR161.2_AT1G62930.1		ath-miR161.2	miRNA	AT1G62930.1	974	994	985	(((((((((((((.(((((((&))))))).)))))))))))))	UAGUCACUUUCAGCGCAUUGA	UCAAUGCAUUGAAAGUGACUA	Tetratricopeptide repeat (TPR)-like superfamily protein
ath-miR161.2_AT1G63130.1		ath-miR161.2	miRNA	AT1G63130.1	1101	1121	1112	(((((((((((((.(((((((&))))))).)))))))))))))	UAGUCACUUUCAGCGCAUUGA	UCAAUGCAUUGAAAGUGACUA	Tetratricopeptide repeat (TPR)-like superfamily protein
ath-miR161.2_AT1G63150.1		ath-miR161.2	miRNA	AT1G63150.1	986	1006	997	..(((((((((((((((((((&)))))))))))))))))))..	UUGUUACUUUCAAUGCAUUGA	UCAAUGCAUUGAAAGUGACUA	Tetratricopeptide repeat (TPR)-like superfamily protein
ath-miR161.2_AT1G63330.1		ath-miR161.2	miRNA	AT1G63330.1	764	784	775	(((((((.(((((((((((((&))))))))))))).)))))))	UAGUCACGUUCAAUGCAUUGA	UCAAUGCAUUGAAAGUGACUA	Pentatricopeptide repeat (PPR) superfamily protein
ath-miR161.2_AT1G63400.1		ath-miR161.2	miRNA	AT1G63400.1	989	1009	1000	(((((((((((((.(((((((&))))))).)))))))))))))	UAGUCACUUUCAACGCAUUGA	UCAAUGCAUUGAAAGUGACUA	Pentatricopeptide repeat (PPR) superfamily protein
ath-miR161.2_AT4G04780.1		ath-miR161.2	miRNA	AT4G04780.1	121	142	132	...(((((((((((((..((((&))))-.)))))))))))))...	CUAUCACUUUCAAUGCUUUUGG	UCAA-UGCAUUGAAAGUGACUA	mediator 21
ath-miR161.2_AT5G41170.1		ath-miR161.2	miRNA	AT5G41170.1	881	901	892	...((((((((((((((((((&))))))))))))))))))...	UAAUCACUUUCAAUGCAUUGA	UCAAUGCAUUGAAAGUGACUA	Pentatricopeptide repeat (PPR-like) superfamily protein
ath-miR162a-5p_AT3G29240.1	Yes	ath-miR162a-5p	miRNA	AT3G29240.1	542	571	562	((((.(((((((........(((((((((.&.)))))))))--------))))))).))))	GAUCCAUGAGCCAGAGACAGGCUGCCUCCU	UGGAGGCAGC--------GGUUCAUCGAUC	Protein of unknown function (DUF179)
ath-miR163_AT1G15125.1		ath-miR163	miRNA	AT1G15125.1	249	272	263	.....(((((((((((((((((((&))))))))))))))))))).....	UCCUCAGUUUCAAGUCUUCUUCAA	UUGAAGAGGACUUGGAACUUCGAU	S-adenosyl-L-methionine-dependent methyltransferases superfamily protein
ath-miR163_AT1G66700.3		ath-miR163	miRNA	AT1G66700.3	333	355	346	((((-(((((((((((((((((((&))))))))))))))))))).))))	AUCG-AGUUCCAAGUCCUCUUCAA	UUGAAGAGGACUUGGAACUUCGAU	S-adenosyl-L-methionine-dependent methyltransferases superfamily protein
ath-miR164b-3p_AT1G01100.1		ath-miR164b-3p	miRNA	AT1G01100.1	250	271	261	((((((((((((((.((.....&.....))-))))))))))))))	GGUGGUGGAGGUGGUGCUCCGG	CAUGUGC-CCAUCUUCACCAUC	60S acidic ribosomal protein family
ath-miR164b-3p_AT1G01100.2		ath-miR164b-3p	miRNA	AT1G01100.2	279	300	290	((((((((((((((.((.....&.....))-))))))))))))))	GGUGGUGGAGGUGGUGCUCCGG	CAUGUGC-CCAUCUUCACCAUC	60S acidic ribosomal protein family
ath-miR164b-3p_AT1G01100.4		ath-miR164b-3p	miRNA	AT1G01100.4	270	291	281	((((((((((((((.((.....&.....))-))))))))))))))	GGUGGUGGAGGUGGUGCUCCGG	CAUGUGC-CCAUCUUCACCAUC	60S acidic ribosomal protein family
ath-miR164b-3p_AT1G05135.1	Yes	ath-miR164b-3p	miRNA	AT1G05135.1	1021	1042	1032	(((((((..(((((.(.(((((&))))).)-)))))..)))))))	GGUGGUGUUGGUGGAGGGCAUG	CAUGUGC-CCAUCUUCACCAUC	pseudogene of unknown protein
ath-miR164b-3p_AT2G18960.1		ath-miR164b-3p	miRNA	AT2G18960.1	2670	2691	2682	...((.((((((((((((.(((&))).))))))))))))-))...	AUCGGUUGGGGAUGGGCAGGUG	CAUGUGCCCAUCUUCA-CCAUC	H(+)-ATPase 1
ath-miR164b-3p_AT3G17050.1		ath-miR164b-3p	miRNA	AT3G17050.1	1693	1714	1704	((((((((.(((((.(((.(((&))).)))-))))).))))))))	GGUGGUGGUGGUGGUGCAGGUG	CAUGUGC-CCAUCUUCACCAUC	transposable element gene
ath-miR164c-3p_AT3G04790.1		ath-miR164c-3p	miRNA	AT3G04790.1	791	811	802	...((((((((((((((((..&..))))))))))))))))...	CAAGGAGUGGUGGAGCAUGGU	CACGUGUUCUACUACUCCAAC	Ribose 5-phosphate isomerase, type A protein
ath-miR164c-5p_AT1G04680.1		ath-miR164c-5p	miRNA	AT1G04680.1	1295	1317	1306	(((((((((((...((.(((((.&.))))).))--.)))))))))))	CGCACGUGCCUCCAGCCUUUCCG	UGGAGAAGC--AGGGCACGUGCG	Pectin lyase-like superfamily protein
ath-miR164c-5p_AT5G02540.1	Yes	ath-miR164c-5p	miRNA	AT5G02540.1	334	354	346	((((((((((.((-((((((((&)))))))).))-))))))))))	CGCACGUGUCACU-CUUCUUCA	UGGAGAAGCAG-GGCACGUGCG	NAD(P)-binding Rossmann-fold superfamily protein
ath-miR165a-3p_AT5G58220.3	Yes	ath-miR165a-3p	miRNA	AT5G58220.3	701	723	714	((.((.(((((((((((((((..&..)))))))))))))))-))-))	GGAGGUGGUGGGGUCUGGUCCAG	UCGGACCAGGCUUCAUC-CC-CC	transthyretin-like protein
ath-miR165a-5p_AT2G21870.2		ath-miR165a-5p	miRNA	AT2G21870.2	329	346	340	((((((((((((.(((---((&))...))).))))))))))))	CCUUGAUCCAGAGGAC---CC	GGAAUGUUGUCUGGAUCGAGG	copper ion binding;cobalt ion binding;zinc ion binding
ath-miR165a-5p_AT3G20350.1	Yes	ath-miR165a-5p	miRNA	AT3G20350.1	1933	1955	1946	.(((((.(((.((((((((.(((&))).))))))))-)))-))))).	GCUCGGUUCCAAGACGACAAUCC	GGAAUGUUGUCU-GGA-UCGAGG	unknown protein
ath-miR165a-5p_AT5G03280.1		ath-miR165a-5p	miRNA	AT5G03280.1	3659	3676	3670	((((((((((((((((---((&))...))))))))))))))))	CUUUGGUCCAGACAGC---CC	GGAAUGUUGUCUGGAUCGAGG	NRAMP metal ion transporter family protein
ath-miR166a-5p_AT1G16240.3	Yes	ath-miR166a-5p	miRNA	AT1G16240.3	540	560	551	.(((((((((((((.((..((&))..)).))))))))))))).	GCUCGGGCCAGAUAUCAAGCC	GGACUGUUGUCUGGCUCGAGG	syntaxin of plants 51
ath-miR167a-3p_AT1G01240.2	Yes	ath-miR167a-3p	miRNA	AT1G01240.2	1111	1134	1122	((((((((((.((...(((((((.&.)))))))---)).))))))))))	GGUGAGACUGGGAGAUAUAUGAUG	GAUCAUGU---UCGCAGUUUCACC	unknown protein
ath-miR167c-3p_AT1G57860.1	Yes	ath-miR167c-3p	miRNA	AT1G57860.1	405	435	418	((((((((((((((((..........(((((&)))))--------..))))))))))))))))	GGUGAGACUAUCAGCACCAAGAGACAGCCUA	UAGGU--------CAUGCUGGUAGUUUCACC	Translation protein SH3-like family protein
ath-miR167c-5p_AT1G07110.1	Yes	ath-miR167c-5p	miRNA	AT1G07110.1	2055	2075	2067	(((((((.(((((((-((((((&)))))).)))))))-)))))))	CGAGAUCAAUGCUGG-AGUUUG	UAAGCUGCCAGCAU-GAUCUUG	fructose-2,6-bisphosphatase
ath-miR167c-5p_AT1G30330.1		ath-miR167c-5p	miRNA	AT1G30330.1	3315	3335	3326	.(((((((.((((((((((((&)))))))))))).))))))).	UGAGAUCAGGCUGGCAGCUUG	UAAGCUGCCAGCAUGAUCUUG	auxin response factor 6
ath-miR167c-5p_AT3G01280.1		ath-miR167c-5p	miRNA	AT3G01280.1	621	645	633	(((((((.((((((((...(((((.&.)))))---))))))))-)))))))	CAAGAUCAAUGCUGGUUUAAGCUUC	UAAGCU---GCCAGCAU-GAUCUUG	voltage dependent anion channel 1
ath-miR167c-5p_AT3G56040.1		ath-miR167c-5p	miRNA	AT3G56040.1	952	977	963	.(((((((((((.....(((((((..&..)))))))-----))))))))))).	GAAGAUUAUGCUUCACAGGCGGCUCU	UAAGCUGCC-----AGCAUGAUCUUG	UDP-glucose pyrophosphorylase 3
ath-miR167c-5p_AT4G27090.1		ath-miR167c-5p	miRNA	AT4G27090.1	389	421	400	(((((((((((((((............((((..&..))))------------)))))))))))))))	CAAGAUCAUGUUGGCCAAGAUCAAGAAAGCUGG	UAAGCU------------GCCAGCAUGAUCUUG	Ribosomal protein L14
ath-miR167d_AT3G01280.1		ath-miR167d	miRNA	AT3G01280.1	620	646	634	((.(((((.((((((((...(((((((&)))))))---))))))))-)))))-))	CCAAGAUCAAUGCUGGUUUAAGCUUCA	UGAAGCU---GCCAGCAU-GAUCU-GG	voltage dependent anion channel 1
ath-miR168a-3p_AT2G40000.1	Yes	ath-miR168a-3p	miRNA	AT2G40000.1	1165	1187	1176	.(((((..(((((((..(((((.&.)))))--)))))))..))))).	CUUCAGGGGAUGCAAGCGGUGGA	CCCGCC--UUGCAUCAACUGAAU	ortholog of sugar beet HS1 PRO-1 2
ath-miR168a-3p_AT3G55610.1		ath-miR168a-3p	miRNA	AT3G55610.1	2087	2110	2100	((((((..(((((((.((((((((&))))))))-)))))))--))))))	GUUCGGACUUGGUGCUGAGGUGGG	CCCGCCUU-GCAUCAA--CUGAAU	delta 1-pyrroline-5-carboxylate synthase 2
ath-miR168b-5p_AT1G48410.1	Yes	ath-miR168b-5p	miRNA	AT1G48410.1	511	531	522	(((((((.(((((((((((..&..))))))))))).)))))))	UUCCCGAGCUGCAUCAAGCUA	UCGCUUGGUGCAGGUCGGGAA	Stabilizer of iron transporter SufD / Polynucleotidyl transferase
ath-miR169a-3p_AT1G13210.1	Yes	ath-miR169a-3p	miRNA	AT1G13210.1	2099	2123	2109	..(((((((((((.....((((((.&.))))))-----)))))))))))..	AGGGCUAAGGACAUUGAUACUUGCA	GGCAAGU-----UGUCCUUGGCUAC	autoinhibited Ca2+/ATPase II
ath-miR169a-3p_AT3G51400.1		ath-miR169a-3p	miRNA	AT3G51400.1	285	307	296	..(((((((.((((..(((((((&)))))))--))))-)))))))..	CAAGCUAAGAGACAUCACUUGCC	GGCAAGU--UGUC-CUUGGCUAC	Arabidopsis protein of unknown function (DUF241)
ath-miR169a-3p_AT3G54050.1		ath-miR169a-3p	miRNA	AT3G54050.1	760	780	771	..((((((((.((((((((((&))))))))))-))))))))..	CCAGCCAGGGAACAACUUGUU	GGCAAGUUGU-CCUUGGCUAC	high cyclic electron flow 1
ath-miR169a-3p_AT3G54050.2		ath-miR169a-3p	miRNA	AT3G54050.2	773	793	784	..((((((((.((((((((((&))))))))))-))))))))..	CCAGCCAGGGAACAACUUGUU	GGCAAGUUGU-CCUUGGCUAC	high cyclic electron flow 1
ath-miR169b-3p_AT3G15710.1		ath-miR169b-3p	miRNA	AT3G15710.1	501	524	513	....(((((((((((((((..(((&)))--)))))))))))))))....	CUAUGCUGAAGGACAGCUUUGGCU	GGC--AAGUUGUCCUUCGGCUACA	Peptidase S24/S26A/S26B/S26C family protein
ath-miR169f-3p_AT1G01090.1		ath-miR169f-3p	miRNA	AT1G01090.1	626	649	638	(((((.((((((((.(((...(((&)))--.))).))))))))-)))))	GCAGAGGCCAAGGUGGAUCCAUGC	GCA--AGUUGACCUUGGC-UCUGC	pyruvate dehydrogenase E1 alpha
ath-miR169f-3p_AT5G30510.1		ath-miR169f-3p	miRNA	AT5G30510.1	838	860	851	(((((..((((((.((((((((.&.)))))))).))))))--)))))	GCAGAUAGCCAAGCUCAGCUUGG	GCAAGUUGACCUUGGC--UCUGC	ribosomal protein S1
ath-miR169g-3p_AT1G04250.1		ath-miR169g-3p	miRNA	AT1G04250.1	358	379	370	((((((((..(((.((((.(((&))).)))).)))-.))))))))	GGCCAAGGCACAAGUUGUGGGA	UCCGGCAAGUUG-ACCUUGGCU	AUX/IAA transcriptional regulator family protein
ath-miR169g-3p_AT3G04730.1	Yes	ath-miR169g-3p	miRNA	AT3G04730.1	385	406	397	((((((((..(((.((((.(((&))).)))).)))-.))))))))	AGCCAAGGCACAAGUUGUGGGA	UCCGGCAAGUUG-ACCUUGGCU	indoleacetic acid-induced protein 16
ath-miR169g-3p_AT4G05320.2		ath-miR169g-3p	miRNA	AT4G05320.2	1116	1138	1127	(((.(((((((((..((((((((&))))))))--))))))))).)))	AGCAGAGGUUGAUCUUUGCCGGA	UCCGGCAA--GUUGACCUUGGCU	polyubiquitin 10
ath-miR169g-3p_AT4G05320.3		ath-miR169g-3p	miRNA	AT4G05320.3	1091	1113	1102	(((.(((((((((..((((((((&))))))))--))))))))).)))	AGCAGAGGUUGAUCUUUGCCGGA	UCCGGCAA--GUUGACCUUGGCU	polyubiquitin 10
ath-miR169g-3p_AT4G05320.4	Yes	ath-miR169g-3p	miRNA	AT4G05320.4	1081	1103	1092	(((.(((((((((..((((((((&))))))))--))))))))).)))	AGCAGAGGUUGAUCUUUGCCGGA	UCCGGCAA--GUUGACCUUGGCU	polyubiquitin 10
ath-miR169g-3p_AT4G05320.5		ath-miR169g-3p	miRNA	AT4G05320.5	660	682	671	(((.(((((((((..((((((((&))))))))--))))))))).)))	AGCAGAGGUUGAUCUUUGCCGGA	UCCGGCAA--GUUGACCUUGGCU	polyubiquitin 10
ath-miR169g-3p_AT4G05320.6		ath-miR169g-3p	miRNA	AT4G05320.6	871	893	882	(((.(((((((((..((((((((&))))))))--))))))))).)))	AGCAGAGGUUGAUCUUUGCCGGA	UCCGGCAA--GUUGACCUUGGCU	polyubiquitin 10
ath-miR169g-3p_AT5G14040.1		ath-miR169g-3p	miRNA	AT5G14040.1	945	966	957	.(((.(((((((..((((((((&))))))))..)))))))-))).	UGCCGGAGGUUACGUUGCCGGA	UCCGGCAAGUUGACCUU-GGCU	phosphate transporter 3;1
ath-miR169g-3p_AT5G57660.1		ath-miR169g-3p	miRNA	AT5G57660.1	1059	1079	1071	((((((((.((((..-(((((.&.)))))...))))-))))))))	GGCCAAGGAUCAAAG-GCCGGU	UCCGGCAAGUUGA-CCUUGGCU	CONSTANS-like 5
ath-miR170-3p_AT4G01690.2	Yes	ath-miR170-3p	miRNA	AT4G01690.2	1399	1422	1413	(((((...((((((((((.(((((&))))).))))))))))---)))))	GAUAUCCUUGACACGGCUAAAUCA	UGAUUGAGCCGUGUCA---AUAUC	Flavin containing amine oxidoreductase family
ath-miR171a-3p_AT4G00150.1	Yes	ath-miR171a-3p	miRNA	AT4G00150.1	856	876	867	(((((((((((((((((((((&)))))))))))))))))))))	GAUAUUGGCGCGGCUCAAUCA	UGAUUGAGCCGCGCCAAUAUC	GRAS family transcription factor
ath-miR171c-5p_AT1G01430.1		ath-miR171c-5p	miRNA	AT1G01430.1	1325	1345	1336	....((((((((((((((((.&.))))))))))))))))....	UCCGGGACCGUACCGGUAUCC	AGAUAUUGGUGCGGUUCAAUC	TRICHOME BIREFRINGENCE-LIKE 25
ath-miR171c-5p_AT1G04410.1	Yes	ath-miR171c-5p	miRNA	AT1G04410.1	657	676	667	(((((((-(((((((((((((&))))))))))))).)))))))	GGUUGAG-CGUGCCAGUGUCU	AGAUAUUGGUGCGGUUCAAUC	Lactate/malate dehydrogenase family protein
ath-miR172d-3p_AT4G36920.1	Yes	ath-miR172d-3p	miRNA	AT4G36920.1	1329	1349	1340	(((((((((((((((((((((&)))))))))))))))))))))	CUGCAGCAUCAUCAGGAUUCU	AGAAUCUUGAUGAUGCUGCAG	Integrase-type DNA-binding superfamily protein
ath-miR172d-5p_AT5G58330.2	Yes	ath-miR172d-5p	miRNA	AT5G58330.2	531	551	542	......(((((((((((((((&)))))))))))))))......	UCAAGCUCUUGAAGGUGUUGC	GCAACAUCUUCAAGAUUCAGA	lactate/malate dehydrogenase family protein
ath-miR172d-5p_AT5G58330.3	Yes	ath-miR172d-5p	miRNA	AT5G58330.3	435	455	446	......(((((((((((((((&)))))))))))))))......	UCAAGCUCUUGAAGGUGUUGC	GCAACAUCUUCAAGAUUCAGA	lactate/malate dehydrogenase family protein
ath-miR172e-3p_AT3G54990.1		ath-miR172e-3p	miRNA	AT3G54990.1	965	985	976	.((((((((((((((((((((&)))))))))))))))))))).	UUGCAGCAUCAUCAGGAUUCC	GGAAUCUUGAUGAUGCUGCAU	Integrase-type DNA-binding superfamily protein
ath-miR172e-3p_AT5G21930.1		ath-miR172e-3p	miRNA	AT5G21930.1	2369	2392	2381	(((((((((((.(((......(((&)))--....)))-)))))))))))	AUGCAGCAUCAGUCAUACUUGUCC	GGA--AUCUUGA-UGAUGCUGCAU	P-type ATPase of Arabidopsis 2
ath-miR172e-3p_AT5G21930.2		ath-miR172e-3p	miRNA	AT5G21930.2	2460	2483	2472	(((((((((((.(((......(((&)))--....)))-)))))))))))	AUGCAGCAUCAGUCAUACUUGUCC	GGA--AUCUUGA-UGAUGCUGCAU	P-type ATPase of Arabidopsis 2
ath-miR172e-3p_AT5G21930.3		ath-miR172e-3p	miRNA	AT5G21930.3	2427	2450	2439	(((((((((((.(((......(((&)))--....)))-)))))))))))	AUGCAGCAUCAGUCAUACUUGUCC	GGA--AUCUUGA-UGAUGCUGCAU	P-type ATPase of Arabidopsis 2
ath-miR173-5p_AT1G50055.1		ath-miR173-5p	miRNA	AT1G50055.1	362	383	374	((((((((((((..((((((((&))))))))..))))))))))))	GUGAUUUUUCUCAACAAGCGAA	UUCGCUUGCAGAGAGAAAUCAC	TAS1B; other RNA
ath-miR173-5p_AT1G79470.1		ath-miR173-5p	miRNA	AT1G79470.1	41	64	55	((((((((...(((((((((((((&)))))))))))))--.))))))))	GUGGUUUCGAACUCUGUGGGUGAA	UUCGCUUGCAGAG--AGAAAUCAC	Aldolase-type TIM barrel family protein
ath-miR173-5p_AT2G27400.1		ath-miR173-5p	miRNA	AT2G27400.1	367	388	379	(((((((((((((.((((((((&)))))))).)))))))))))))	GUGAUUUUUCUCUACAAGCGAA	UUCGCUUGCAGAGAGAAAUCAC	TAS1A; other RNA
ath-miR173-5p_AT2G39675.1		ath-miR173-5p	miRNA	AT2G39675.1	367	388	379	(((((((((((((.((((((((&)))))))).)))))))))))))	GUGAUUUUUCUCUACAAGCGAA	UUCGCUUGCAGAGAGAAAUCAC	TAS1C; other RNA
ath-miR173-5p_AT2G39681.1		ath-miR173-5p	miRNA	AT2G39681.1	406	427	418	(((((((((((((.((((((((&)))))))).)))))))))))))	GUGAUUUUUCUCUCCAAGCGAA	UUCGCUUGCAGAGAGAAAUCAC	TAS2; other RNA
ath-miR1886.1_AT1G26630.1		ath-miR1886.1	miRNA	AT1G26630.1	39	59	50	...(((..((((((((((((.&.))))))))))))..)))...	CGCUUUUGCUCACUUCUCUCU	UGAGAGAAGUGAGAUGAAAUC	Eukaryotic translation initiation factor 5A-1 (eIF-5A 1) protein
ath-miR1886.1_AT1G26630.2		ath-miR1886.1	miRNA	AT1G26630.2	39	59	50	...(((..((((((((((((.&.))))))))))))..)))...	CGCUUUUGCUCACUUCUCUCU	UGAGAGAAGUGAGAUGAAAUC	Eukaryotic translation initiation factor 5A-1 (eIF-5A 1) protein
ath-miR1886.1_AT2G47940.2	Yes	ath-miR1886.1	miRNA	AT2G47940.2	37	57	48	..((((.(((((((((((((.&.))))))))))))).))))..	UCUUUCUUCUCACUUCUCUCU	UGAGAGAAGUGAGAUGAAAUC	DEGP protease 2
ath-miR1886.1_AT4G16860.1	Yes	ath-miR1886.1	miRNA	AT4G16860.1	2824	2844	2835	.....(((((((((((((((.&.))))))))))))))).....	CAGAAUAUCUCACUUUUCUCG	UGAGAGAAGUGAGAUGAAAUC	Disease resistance protein (TIR-NBS-LRR class) family
ath-miR1886.1_AT4G32340.1		ath-miR1886.1	miRNA	AT4G32340.1	34	54	45	..(((((((((.((((((((.&.)))))))).)))))))))..	CUUUUCAUCUCUCUUCUCUUC	UGAGAGAAGUGAGAUGAAAUC	Tetratricopeptide repeat (TPR)-like superfamily protein
ath-miR1886.1_AT4G34620.1		ath-miR1886.1	miRNA	AT4G34620.1	40	60	51	..((((.(((((((((((...&...))))))))))).))))..	UCUUUCUUCUCACUUCUCAGA	UGAGAGAAGUGAGAUGAAAUC	small subunit ribosomal protein 16
ath-miR1886.1_AT5G02840.2	Yes	ath-miR1886.1	miRNA	AT5G02840.2	2	23	14	(((.(((((.(((((((((((.&.)))))))))))-))))).)))	GAUAUCGUCGUCAUUUCUCUCU	UGAGAGAAGUGA-GAUGAAAUC	LHY/CCA1-like 1
ath-miR1886.1_AT5G12250.1	Yes	ath-miR1886.1	miRNA	AT5G12250.1	53	74	64	.....((((((((((.(((((.&.)))))-)))))))))).....	CCACCCGUCUCACUUCCUCUCC	UGAGAG-AAGUGAGAUGAAAUC	beta-6 tubulin
ath-miR1886.1_AT5G47370.1		ath-miR1886.1	miRNA	AT5G47370.1	79	99	90	.....((((((((.((((((.&.)))))).)))))))).....	AUUACCAUCUCACAUCUCUCU	UGAGAGAAGUGAGAUGAAAUC	Homeobox-leucine zipper protein 4 (HB-4) / HD-ZIP protein
ath-miR1886.2_AT1G48450.1	Yes	ath-miR1886.2	miRNA	AT1G48450.1	872	892	883	.(((((((((((((((.(((.&.))).))))))))))))))).	UCGAUCAAAGGUUUCAGCUUG	UGAGAUGAAAUCUUUGAUUGG	Protein of unknown function (DUF760)
ath-miR1886.2_AT1G48450.2	Yes	ath-miR1886.2	miRNA	AT1G48450.2	867	887	878	.(((((((((((((((.(((.&.))).))))))))))))))).	UCGAUCAAAGGUUUCAGCUUG	UGAGAUGAAAUCUUUGAUUGG	Protein of unknown function (DUF760)
ath-miR1886.2_AT1G48450.3	Yes	ath-miR1886.2	miRNA	AT1G48450.3	872	892	883	.(((((((((((((((.(((.&.))).))))))))))))))).	UCGAUCAAAGGUUUCAGCUUG	UGAGAUGAAAUCUUUGAUUGG	Protein of unknown function (DUF760)
ath-miR1886.2_AT1G75800.1		ath-miR1886.2	miRNA	AT1G75800.1	862	880	873	(((((((((..--((((((((&))))))))....)))))))))	CCAGUCAAAAA--UCAUCUCA	UGAGAUGAAAUCUUUGAUUGG	Pathogenesis-related thaumatin superfamily protein
ath-miR1886.3_AT1G65310.1	Yes	ath-miR1886.3	miRNA	AT1G65310.1	348	368	359	.(((((((((((((.......&.......))))))))))))).	CGUGGGAUGAGAUCGAUUUCG	AAUUAAAGAUUUCAUCUUACU	xyloglucan endotransglucosylase/hydrolase 17
ath-miR1888a_AT3G12320.1	Yes	ath-miR1888a	miRNA	AT3G12320.1	736	756	747	..(((((((((..((((((..&..))))))..)))))))))..	GGCUUCACAAAAGUUGACUGA	UAAGUUAAGAUUUGUGAAGAA	unknown protein
ath-miR1888a_AT4G00585.1	Yes	ath-miR1888a	miRNA	AT4G00585.1	362	383	373	..((((((((((((...((...&...))-..))))))))))))..	UCCUUCACAGAUCUGGUGCAAG	UAAGU-UAAGAUUUGUGAAGAA	unknown protein
ath-miR1888b_AT1G01960.1	Yes	ath-miR1888b	miRNA	AT1G01960.1	3289	3310	3300	....((((((((((.(((((((&)))))))-))))))))))....	GAUCCACGGGUCUUCAGCCUAA	UUAGGCU-AAGAUUUGUGAAGA	SEC7-like guanine nucleotide exchange family protein
ath-miR1888b_AT4G33010.1	Yes	ath-miR1888b	miRNA	AT4G33010.1	2926	2947	2938	....(((((.(((((((((((.&.)))))))))))-)))))....	GACCCACAAUGUCUUGGCCUGU	UUAGGCUAAGAU-UUGUGAAGA	glycine decarboxylase P-protein 1
ath-miR1888b_AT4G33010.2		ath-miR1888b	miRNA	AT4G33010.2	2926	2947	2938	....(((((.(((((((((((.&.)))))))))))-)))))....	GACCCACAAUGUCUUGGCCUGU	UUAGGCUAAGAU-UUGUGAAGA	glycine decarboxylase P-protein 1
ath-miR2111a-3p_AT3G15780.1		ath-miR2111a-3p	miRNA	AT3G15780.1	177	203	191	((...((((((((.....(((((((((&)))))))))---..))))))))---))	GGCCCUGAUCCGCCUCCGCCUGAGGAC	GUCCUCGGG---AUGCGGAUUA---CC	unknown protein
ath-miR2111a-5p_AT1G68580.2	Yes	ath-miR2111a-5p	miRNA	AT1G68580.2	1334	1354	1345	.((..(((((((((((((...&...)))))))))))))..)).	AGAUAUUCAGGAUGCAGACGA	UAAUCUGCAUCCUGAGGUUUA	agenet domain-containing protein / bromo-adjacent homology (BAH) domain-containing protein
ath-miR2111b-3p_AT4G15560.1		ath-miR2111b-3p	miRNA	AT4G15560.1	1223	1245	1235	(((((((..((((.((((((((.&.))))))))-))))-.)))))))	GGUAGAUGAGUAUGCUCGAGGAA	AUCCUCGGG-AUAC-AGUUUACC	Deoxyxylulose-5-phosphate synthase
ath-miR2112-5p_AT3G51820.1	Yes	ath-miR2112-5p	miRNA	AT3G51820.1	1453	1475	1466	..((((((((..(((((((((((&)))))))))))--))))))))..	UAAUUGAUGUUACCGUAUUUGCG	CGCAAAUGCGG--AUAUCAAUGU	UbiA prenyltransferase family protein
ath-miR2934-3p_AT3G27090.1		ath-miR2934-3p	miRNA	AT3G27090.1	886	905	896	..((((((((-((((((((..&..)))))))).))))))))..	AAUCUGCAAA-GCCUUGGAAG	CAUCCAAGGUGUUUGUAGAAA	DCD (Development and Cell Death) domain protein
ath-miR2934-3p_AT4G15560.1		ath-miR2934-3p	miRNA	AT4G15560.1	1066	1086	1077	...((((((.(((((((((((&))))))))))).))))))...	UACCUACAGCUACUUUGGAUG	CAUCCAAGGUGUUUGUAGAAA	Deoxyxylulose-5-phosphate synthase
ath-miR2934-5p_AT1G16080.1		ath-miR2934-5p	miRNA	AT1G16080.1	942	962	953	...((((((.(((((((((((&))))))))))).))))))...	GAGAAGGCGAUUGCGGAAGGG	UCUUUCUGCAAACGCCUUGGA	unknown protein
ath-miR2936_AT5G38410.1	Yes	ath-miR2936	miRNA	AT5G38410.1	709	730	721	(((((((((((((((((((...&...)))))))))))))))))))	UGUCUGUGUUCUUUUUCUCUUU	CUUGAGAGAGAGAACACAGACG	Ribulose bisphosphate carboxylase (small chain) family protein
ath-miR2936_AT5G38410.2		ath-miR2936	miRNA	AT5G38410.2	688	709	700	(((((((((((((((((((...&...)))))))))))))))))))	UGUCUGUGUUCUUUUUCUCUUU	CUUGAGAGAGAGAACACAGACG	Ribulose bisphosphate carboxylase (small chain) family protein
ath-miR2936_AT5G38410.3	Yes	ath-miR2936	miRNA	AT5G38410.3	724	745	736	(((((((((((((((((((...&...)))))))))))))))))))	UGUCUGUGUUCUUUUUCUCUUU	CUUGAGAGAGAGAACACAGACG	Ribulose bisphosphate carboxylase (small chain) family protein
ath-miR2937_AT1G71030.1		ath-miR2937	miRNA	AT1G71030.1	636	656	647	((((((((((.((((((((..&..)))))))).))))))))))	GACUUCUUUGCCAGCUCUUUG	AUAAGAGCUGUUGAAGGAGUC	MYB-like 2
ath-miR2937_AT2G41840.1	Yes	ath-miR2937	miRNA	AT2G41840.1	100	126	117	(.((((......(((((((((((((..&..)))))))))))))------)))).)	GUCUCCCACUGAUUCAGCAGCUCUUUG	AUAAGAGCUGUUGAA------GGAGUC	Ribosomal protein S5 family protein
ath-miR2939_AT1G62380.1		ath-miR2939	miRNA	AT1G62380.1	1172	1192	1183	(((.((((-(((((((((((((&))))))))))))).))))-)))	AUGAGUUU-GUGUUGUGUGUUA	UAACGCACAACACUAAGC-CAU	ACC oxidase 2
ath-miR2939_AT5G24490.1		ath-miR2939	miRNA	AT5G24490.1	527	547	538	...((.(((((((((((((..&..))))))))))))).))...	GAAGCAUGGUGUUGUGCGUGC	UAACGCACAACACUAAGCCAU	30S ribosomal protein, putative
ath-miR319a_AT1G30210.1	Yes	ath-miR319a	miRNA	AT1G30210.1	1132	1151	1142	((((((.-(((((((((((((&)))))))))))))..))))))	AGGGGGA-CCCUUCAGUCCAA	UUGGACUGAAGGGAGCUCCCU	TEOSINTE BRANCHED 1, cycloidea, and PCF family 24
ath-miR319b_AT4G18390.1		ath-miR319b	miRNA	AT4G18390.1	1377	1396	1387	((((((.-(((((((((((((&)))))))))))))..))))))	AGGGGGA-CCCUUCAGUCCAA	UUGGACUGAAGGGAGCUCCCU	TEOSINTE BRANCHED 1, cycloidea and PCF transcription factor 2
ath-miR319c_AT1G53230.1		ath-miR319c	miRNA	AT1G53230.1	1184	1204	1195	(((((((.((((((((((((.&.)))))))))))).)))))))	GAGGGGUCCCCUUCAGUCCAU	UUGGACUGAAGGGAGCUCCUU	TEOSINTE BRANCHED 1, cycloidea and PCF transcription factor 3
ath-miR319c_AT2G31070.1		ath-miR319c	miRNA	AT2G31070.1	1380	1400	1391	(((((((.(((((((((((((&))))))))))))).)))))))	AAGGGGUACCCUUCAGUCCAG	UUGGACUGAAGGGAGCUCCUU	TCP domain protein 10
ath-miR319c_AT3G15030.1		ath-miR319c	miRNA	AT3G15030.1	1476	1496	1487	(((((((.(((((((((((((&))))))))))))).)))))))	GAGGGGUCCCCUUCAGUCCAG	UUGGACUGAAGGGAGCUCCUU	TCP family transcription factor 4
ath-miR319c_AT3G15030.2		ath-miR319c	miRNA	AT3G15030.2	1476	1496	1487	(((((((.(((((((((((((&))))))))))))).)))))))	GAGGGGUCCCCUUCAGUCCAG	UUGGACUGAAGGGAGCUCCUU	TCP family transcription factor 4
ath-miR319c_AT3G15030.3		ath-miR319c	miRNA	AT3G15030.3	1300	1320	1311	(((((((.(((((((((((((&))))))))))))).)))))))	GAGGGGUCCCCUUCAGUCCAG	UUGGACUGAAGGGAGCUCCUU	TCP family transcription factor 4
ath-miR3434-5p_AT1G37130.1		ath-miR3434-5p	miRNA	AT1G37130.1	2643	2662	2653	.((((((((((((((((((.&.)))))))))))))))))).	CGUAGUGGAAUCAGCUAAGG	ACUUGGCUGAUUCUAUUAUU	nitrate reductase 2
ath-miR3434-5p_AT1G70610.1		ath-miR3434-5p	miRNA	AT1G70610.1	1418	1439	1429	(((((((((..((.((((((((&))))))))-))-.)))))))))	AAUGAUGGAUCUCAAGCCAAGU	ACUUGGCU-GA-UUCUAUUAUU	transporter associated with antigen processing protein 1
ath-miR3434-5p_AT2G03870.2	Yes	ath-miR3434-5p	miRNA	AT2G03870.2	209	228	219	(((..((((.((((((((((&)))))))))).))))..)))	GGUUUUAGAUUUGGCCAAGU	ACUUGGCUGAUUCUAUUAUU	Small nuclear ribonucleoprotein family protein
ath-miR3434-5p_AT2G20920.1		ath-miR3434-5p	miRNA	AT2G20920.1	774	793	784	(((((((((((((((((...&...)))))))))))))))))	AGUGGUGGGAUCAGCCAUUG	ACUUGGCUGAUUCUAUUAUU	Protein of unknown function (DUF3353)
ath-miR3434-5p_AT2G22122.1	Yes	ath-miR3434-5p	miRNA	AT2G22122.1	237	261	247	(((((((((((.....(((((((((&)))))))))-----)))))))))))	GGUAAUAGAGUAUUUCCGGUCAAGU	ACUUGGCUG-----AUUCUAUUAUU	unknown protein
ath-miR3434-5p_AT2G41430.3		ath-miR3434-5p	miRNA	AT2G41430.3	673	692	683	(((.((((((.(((((((((&))))))))).)))))).)))	GAUUGUGGAACCAGCUAAGU	ACUUGGCUGAUUCUAUUAUU	dehydration-induced protein (ERD15)
ath-miR3434-5p_AT2G41430.4	Yes	ath-miR3434-5p	miRNA	AT2G41430.4	903	922	913	(((.((((((.(((((((((&))))))))).)))))).)))	GAUUGUGGAACCAGCUAAGU	ACUUGGCUGAUUCUAUUAUU	dehydration-induced protein (ERD15)
ath-miR3434-5p_AT2G41430.5	Yes	ath-miR3434-5p	miRNA	AT2G41430.5	693	712	703	(((.((((((.(((((((((&))))))))).)))))).)))	GAUUGUGGAACCAGCUAAGU	ACUUGGCUGAUUCUAUUAUU	dehydration-induced protein (ERD15)
ath-miR3434-5p_AT3G56150.1	Yes	ath-miR3434-5p	miRNA	AT3G56150.1	2403	2422	2413	.....(((((((((((((..&..))))))))))))).....	CAAGCUGGGAUCAGCCAACA	ACUUGGCUGAUUCUAUUAUU	eukaryotic translation initiation factor 3C
ath-miR3434-5p_AT3G60245.1		ath-miR3434-5p	miRNA	AT3G60245.1	138	158	149	...((((((.(((((((((..&..)))))))))-))))))...	GAAGAUGGAGGUCAGCCAGCA	ACUUGGCUGAU-UCUAUUAUU	Zinc-binding ribosomal protein family protein
ath-miR3434-5p_AT5G13410.1		ath-miR3434-5p	miRNA	AT5G13410.1	715	734	725	......(((((.(((((((.&.))))))).)))))......	ACAACAAGAGUGGGCCGAGG	ACUUGGCUGAUUCUAUUAUU	FKBP-like peptidyl-prolyl cis-trans isomerase family protein
ath-miR3440b-3p_AT3G44940.1		ath-miR3440b-3p	miRNA	AT3G44940.1	11	31	22	(((((((((((.(((((((((&))))))))).)))))))))))	AUGCUUCCUUUAACCAGUCCA	UGGAUUGGUCAAGGGAAGCGU	Protein of unknown function (DUF1635)
ath-miR3440b-5p_AT1G06680.1		ath-miR3440b-5p	miRNA	AT1G06680.1	844	869	860	(((((((......((.(((((((((.&.)))))))))-))----..)))))))	GAGGUGGUUCAAGGGAGCCAGGAAAU	UUUUCUUGGC-CC----AUCCACUUC	photosystem II subunit P-1
ath-miR3440b-5p_AT1G06680.2		ath-miR3440b-5p	miRNA	AT1G06680.2	787	812	803	(((((((......((.(((((((((.&.)))))))))-))----..)))))))	GAGGUGGUUCAAGGGAGCCAGGAAAU	UUUUCUUGGC-CC----AUCCACUUC	photosystem II subunit P-1
ath-miR3440b-5p_AT2G35780.1		ath-miR3440b-5p	miRNA	AT2G35780.1	1243	1264	1255	..(((((((((.((((((....&....))))))-)))))))))..	UUGGUGGAUGGAGCCAAGUUUA	UUUUCUUGGC-CCAUCCACUUC	serine carboxypeptidase-like 26
ath-miR3440b-5p_AT3G49220.1	Yes	ath-miR3440b-5p	miRNA	AT3G49220.1	824	843	834	((((((((-((..((((((((&))))))))..)).))))))))	GGAGUGGA-GGAACGAGAAGA	UUUUCUUGGCCCAUCCACUUC	Plant invertase/pectin methylesterase inhibitor superfamily
ath-miR390a-3p_AT4G39260.1		ath-miR390a-3p	miRNA	AT4G39260.1	361	383	374	.(((((((((..((..(((((((&)))))))..))--))))))))).	CGAGGCUCAGUCGAGAGGUAGCG	CGCUAUCCAUC--CUGAGUUUCA	cold, circadian rhythm, and RNA binding 1
ath-miR390a-3p_AT4G39260.2		ath-miR390a-3p	miRNA	AT4G39260.2	361	383	374	.(((((((((..((..(((((((&)))))))..))--))))))))).	CGAGGCUCAGUCGAGAGGUAGCG	CGCUAUCCAUC--CUGAGUUUCA	cold, circadian rhythm, and RNA binding 1
ath-miR390b-3p_AT1G32160.1	Yes	ath-miR390b-3p	miRNA	AT1G32160.1	1097	1118	1109	(((.((((.((((((((.(((.&.))).))))))))-))))-)))	GGAUACUCGAGGAUGGAAAGCU	CGCUAUCCAUCCU-GAGU-UCC	Protein of unknown function (DUF760)
ath-miR390b-3p_AT2G32650.1		ath-miR390b-3p	miRNA	AT2G32650.1	276	299	286	((((((((((((...(.((((((.&.))))))-)---))))))))))))	GGAACUCGGGGUUUCGAGAUGGUC	CGCUAUC-C---AUCCUGAGUUCC	RmlC-like cupins superfamily protein
ath-miR390b-3p_AT2G32650.2		ath-miR390b-3p	miRNA	AT2G32650.2	375	398	385	((((((((((((...(.((((((.&.))))))-)---))))))))))))	GGAACUCGGGGUUUCGAGAUGGUC	CGCUAUC-C---AUCCUGAGUUCC	RmlC-like cupins superfamily protein
ath-miR390b-3p_AT3G63540.1		ath-miR390b-3p	miRNA	AT3G63540.1	190	211	201	((((((.((((((..((((((.&.))))))-.))))))-))))))	GGAGCUGCAGGAUUUGAUAGCC	CGCUAUC-CAUCCUG-AGUUCC	Mog1/PsbP/DUF1795-like photosystem II reaction center PsbP family protein
ath-miR390b-3p_AT4G39260.1		ath-miR390b-3p	miRNA	AT4G39260.1	443	464	454	(((.((((((((.(.(((((((&)))))))-).))))))))-)))	GGAUACUCAGGAGGCGGUGGCG	CGCUAUC-CAUCCUGAGU-UCC	cold, circadian rhythm, and RNA binding 1
ath-miR390b-3p_AT4G39260.2		ath-miR390b-3p	miRNA	AT4G39260.2	443	464	454	(((.((((((((.(.(((((((&)))))))-).))))))))-)))	GGAUACUCAGGAGGCGGUGGCG	CGCUAUC-CAUCCUGAGU-UCC	cold, circadian rhythm, and RNA binding 1
ath-miR390b-5p_AT3G10060.1	Yes	ath-miR390b-5p	miRNA	AT3G10060.1	686	707	698	((((.((((((((((.(((((.&.))))).))))))))))-))))	GGUGAUUGUUCCUCCCGAGCUG	AAGCUCAGGAGGGAUAG-CGCC	FKBP-like peptidyl-prolyl cis-trans isomerase family protein
ath-miR391-3p_AT2G47400.1		ath-miR391-3p	miRNA	AT2G47400.1	174	198	189	(((((....(.(((((((((((((.&.))))))))))))).)----)))))	GCUACAUCGGAAGGAGAGAUAUCGG	ACGGUAUCUCUCCUAC----GUAGC	CP12 domain-containing protein 1
ath-miR393a-3p_AT1G50010.1		ath-miR393a-3p	miRNA	AT1G50010.1	1261	1284	1274	(((((((((((..(((.(((((((&)))))))-)))--)))))))))))	AGUCCAGAGAGCUGUGUGUAUGAU	AUCAUGC-UAU--CUCUUUGGAUU	tubulin alpha-2 chain
ath-miR393a-3p_AT1G53310.1		ath-miR393a-3p	miRNA	AT1G53310.1	2828	2847	2839	..(((((((((((((((-((.&.)).)))))))))))))))..	UUUCUAAGGAGAUAGCG-GAA	AUCAUGCUAUCUCUUUGGAUU	phosphoenolpyruvate carboxylase 1
ath-miR393a-3p_AT1G53310.2		ath-miR393a-3p	miRNA	AT1G53310.2	2845	2864	2856	..(((((((((((((((-((.&.)).)))))))))))))))..	UUUCUAAGGAGAUAGCG-GAA	AUCAUGCUAUCUCUUUGGAUU	phosphoenolpyruvate carboxylase 1
ath-miR393a-3p_AT1G53310.3		ath-miR393a-3p	miRNA	AT1G53310.3	2974	2993	2985	..(((((((((((((((-((.&.)).)))))))))))))))..	UUUCUAAGGAGAUAGCG-GAA	AUCAUGCUAUCUCUUUGGAUU	phosphoenolpyruvate carboxylase 1
ath-miR393a-3p_AT1G70290.1	Yes	ath-miR393a-3p	miRNA	AT1G70290.1	1543	1565	1556	(((.((..((((((((((((((.&.))))))))))))))--)).)))	AAUGCAGUGAGAGAUGGUAUGAA	AUCAUGCUAUCUCUU--UGGAUU	trehalose-6-phosphatase synthase S8
ath-miR393a-3p_AT2G06520.1		ath-miR393a-3p	miRNA	AT2G06520.1	130	150	141	((((.(((((((((((.....&.....))))))))))).))))	GAUCGGAAGAGAUGGCUUCUA	AUCAUGCUAUCUCUUUGGAUU	photosystem II subunit X
ath-miR393a-3p_AT2G22430.1		ath-miR393a-3p	miRNA	AT2G22430.1	297	317	308	((((((((((((((..((((.&.))))..))))))))))))))	AGUCCGAGGAGAUACGGUGGG	AUCAUGCUAUCUCUUUGGAUU	homeobox protein 6
ath-miR393b-3p_AT1G14345.1		ath-miR393b-3p	miRNA	AT1G14345.1	540	560	551	((((((((((((((((.....&.....))))))))))))))))	AGUUCAGAGAGAUUGCUAAGU	AUCAUGCGAUCUCUUUGGAUU	NAD(P)-linked oxidoreductase superfamily protein
ath-miR393b-3p_AT1G70830.1		ath-miR393b-3p	miRNA	AT1G70830.1	549	569	560	..(((((((((((((......&......)))))))))))))..	UCUCCAAAGAGAUCGACGAAC	AUCAUGCGAUCUCUUUGGAUU	MLP-like protein 28
ath-miR393b-3p_AT1G70830.4		ath-miR393b-3p	miRNA	AT1G70830.4	553	573	564	..(((((((((((((......&......)))))))))))))..	UCUCCAAAGAGAUCGACGAAC	AUCAUGCGAUCUCUUUGGAUU	MLP-like protein 28
ath-miR393b-3p_AT4G14030.2		ath-miR393b-3p	miRNA	AT4G14030.2	460	480	472	(((((.(((((((((((-((((&)))).)))))))))))-)))))	GAUCCUAAAGAGAUUGC-UGAU	AUCAUGCGAUCUCUUU-GGAUU	selenium-binding protein 1
ath-miR393b-3p_AT5G66570.1		ath-miR393b-3p	miRNA	AT5G66570.1	353	376	364	..(((((((((((((...((((((&))))))---)))))))))))))..	GCUCCAAAGAGAUUGACCUAUGAU	AUCAUG---CGAUCUCUUUGGAUU	PS II oxygen-evolving complex 1
ath-miR393b-5p_AT1G12820.1	Yes	ath-miR393b-5p	miRNA	AT1G12820.1	1883	1904	1895	....((((((((((((((((((&))))))))))))))))))....	GAAACAAUGCGAUCCCUUUGGA	UCCAAAGGGAUCGCAUUGAUCC	auxin signaling F-box 3
ath-miR394b-5p_AT2G32690.2		ath-miR394b-5p	miRNA	AT2G32690.2	427	446	437	((((((((((.(((((.(..&..).))))).))))))))))	GGAGGUGGAUUGGGUGGUGG	UUGGCAUUCUGUCCACCUCC	glycine-rich protein 23
ath-miR394b-5p_AT3G62650.1	Yes	ath-miR394b-5p	miRNA	AT3G62650.1	91	109	101	(((((((((.(((((.-(((&)))..))))).)))))))))	GGAGGUGGAGAGGAUA-CGA	UUGGCAUUCUGUCCACCUCC	unknown protein
ath-miR395a_AT5G43780.1		ath-miR395a	miRNA	AT5G43780.1	395	415	406	((((((((((((((((((((.&.))))))))))))))))))))	GAGUUCCUCCAAACACUUCAU	CUGAAGUGUUUGGGGGAACUC	Pseudouridine synthase/archaeosine transglycosylase-like family protein
ath-miR396a-3p_AT1G23440.1	Yes	ath-miR396a-3p	miRNA	AT1G23440.1	511	529	522	(((((((((((--(((((((.&.)))))))..)))))))))))	CUUCCCAUAGU--UGUUGAAG	GUUCAAUAAAGCUGUGGGAAG	Peptidase C15, pyroglutamyl peptidase I-like
ath-miR396a-3p_AT4G37930.1		ath-miR396a-3p	miRNA	AT4G37930.1	1495	1515	1506	(((((...((((((((((((.&.))))))))))))...)))))	CUUCCAGAGGCUUUGUUGAGG	GUUCAAUAAAGCUGUGGGAAG	serine transhydroxymethyltransferase 1
ath-miR396a-5p_AT1G11910.1		ath-miR396a-5p	miRNA	AT1G11910.1	1060	1080	1071	((((.(((((..((((((((.&.))))))))..))))).))))	CAGUGCAAGACUGUUGUGGAU	UUCCACAGCUUUCUUGAACUG	aspartic proteinase A1
ath-miR396b-3p_AT4G21850.2	Yes	ath-miR396b-3p	miRNA	AT4G21850.2	562	583	573	(((((((((((......(((((&)))))-.....)))))))))))	UUUCCCACAGCGACCGAUGAGC	GCUCA-AGAAAGCUGUGGGAAA	methionine sulfoxide reductase B9
ath-miR396b-5p_AT1G05030.1	Yes	ath-miR396b-5p	miRNA	AT1G05030.1	889	908	899	(((-(((((((((((((.(((&))).))))))))))))).)))	AAG-UCGAGAAAGCUGUAGAA	UUCCACAGCUUUCUUGAACUU	Major facilitator superfamily protein
ath-miR396b-5p_AT1G48380.1		ath-miR396b-5p	miRNA	AT1G48380.1	1070	1090	1081	...(((((((((((((.(((.&.))).)))))))))))))...	CUUUUCAAGAAAGCUGAGGAG	UUCCACAGCUUUCUUGAACUU	root hair initiation protein root hairless 1 (RHL1)
ath-miR396b-5p_AT1G50670.1		ath-miR396b-5p	miRNA	AT1G50670.1	753	773	764	......(((((((((((((((&)))))))))))))))......	GGACAAAAGGAAGCUGUGGAA	UUCCACAGCUUUCUUGAACUU	OTU-like cysteine protease family protein
ath-miR396b-5p_AT1G53910.1		ath-miR396b-5p	miRNA	AT1G53910.1	587	607	598	..((((((((.(((((.((((&)))).))))).))))))))..	ACGUUCAAGACAGCUGAGGAA	UUCCACAGCUUUCUUGAACUU	related to AP2 12
ath-miR396b-5p_AT1G53910.2		ath-miR396b-5p	miRNA	AT1G53910.2	587	607	598	..((((((((.(((((.((((&)))).))))).))))))))..	ACGUUCAAGACAGCUGAGGAA	UUCCACAGCUUUCUUGAACUU	related to AP2 12
ath-miR396b-5p_AT1G53910.3		ath-miR396b-5p	miRNA	AT1G53910.3	581	601	592	..((((((((.(((((.((((&)))).))))).))))))))..	ACGUUCAAGACAGCUGAGGAA	UUCCACAGCUUUCUUGAACUU	related to AP2 12
ath-miR396b-5p_AT1G64770.1	Yes	ath-miR396b-5p	miRNA	AT1G64770.1	666	687	677	((((((((((((.(..((((((&))))))..)-))))))))))))	AGGUUCAAGAAACGGAGUGGGG	UUCCACAGC-UUUCUUGAACUU	NDH-dependent cyclic electron flow 1
ath-miR396b-5p_AT1G64770.3		ath-miR396b-5p	miRNA	AT1G64770.3	1042	1063	1053	((((((((((((.(..((((((&))))))..)-))))))))))))	AGGUUCAAGAAACGGAGUGGGG	UUCCACAGC-UUUCUUGAACUU	NDH-dependent cyclic electron flow 1
ath-miR396b-5p_AT2G22840.1		ath-miR396b-5p	miRNA	AT2G22840.1	781	802	792	..(((((((((((.((((((((&))))))))-)))))))))))..	UCGUUCAAGAAAGCCUGUGGAA	UUCCACAG-CUUUCUUGAACUU	growth-regulating factor 1
ath-miR396b-5p_AT2G30110.1		ath-miR396b-5p	miRNA	AT2G30110.1	3220	3240	3231	..(..(((((((((((((((.&.)))))))))))))))..)..	AUGGACAAGAAGGUUGUGGAU	UUCCACAGCUUUCUUGAACUU	ubiquitin-activating enzyme 1
ath-miR396b-5p_AT2G36145.1		ath-miR396b-5p	miRNA	AT2G36145.1	553	573	564	....((((.(((((((((((.&.))))))))))).))))....	GCCCUCAAAAAAGCUGUGGAG	UUCCACAGCUUUCUUGAACUU	unknown protein
ath-miR396b-5p_AT2G36400.1		ath-miR396b-5p	miRNA	AT2G36400.1	746	767	757	..(((((((((((.((((((((&))))))))-)))))))))))..	CCGUUCAAGAAAGCCUGUGGAA	UUCCACAG-CUUUCUUGAACUU	growth-regulating factor 3
ath-miR396b-5p_AT2G37410.1		ath-miR396b-5p	miRNA	AT2G37410.1	874	896	885	(((((((((.((((..((((((.&.))))))--)))).)))))))))	GAGUUCAAGUAAGCUUUGUGGAC	UUCCACA--GCUUUCUUGAACUU	translocase inner membrane subunit 17-2
ath-miR396b-5p_AT2G37410.2		ath-miR396b-5p	miRNA	AT2G37410.2	829	851	840	(((((((((.((((..((((((.&.))))))--)))).)))))))))	GAGUUCAAGUAAGCUUUGUGGAC	UUCCACA--GCUUUCUUGAACUU	translocase inner membrane subunit 17-2
ath-miR396b-5p_AT2G38760.1		ath-miR396b-5p	miRNA	AT2G38760.1	306	326	317	...((((.(((((((((((..&..))))))))))).))))...	GAUUUCAUGAAAGCUGUGGUU	UUCCACAGCUUUCUUGAACUU	annexin 3
ath-miR396b-5p_AT2G39140.1		ath-miR396b-5p	miRNA	AT2G39140.1	1225	1246	1236	.((..(((((((((.(((((((&)))))))-)))))))))..)).	UGGGCUAGGGAAGCAUGUGGAA	UUCCACA-GCUUUCUUGAACUU	pseudouridine synthase family protein
ath-miR396b-5p_AT2G45480.1		ath-miR396b-5p	miRNA	AT2G45480.1	514	535	525	..((((((((((((.(((((((&)))))))-))))))))))))..	ACGUUCAAGAAAGCUUGUGGAA	UUCCACA-GCUUUCUUGAACUU	growth-regulating factor 9
ath-miR396b-5p_AT3G14050.1	Yes	ath-miR396b-5p	miRNA	AT3G14050.1	1833	1855	1845	((((((..(((((((((..(((.&.)))-.)))))))))-.))))))	AAGUUCCUGGAAAGCUGAAGGAU	UUCC-ACAGCUUUCU-UGAACUU	RELA/SPOT homolog 2
ath-miR396b-5p_AT3G14110.1		ath-miR396b-5p	miRNA	AT3G14110.1	729	749	740	((((((((((.((((.(((((&))))).)))).))))))))))	GAGUUCAAGAUAGCUUUGGAA	UUCCACAGCUUUCUUGAACUU	Tetratricopeptide repeat (TPR)-like superfamily protein
ath-miR396b-5p_AT3G14110.2		ath-miR396b-5p	miRNA	AT3G14110.2	860	880	871	((((((((((.((((.(((((&))))).)))).))))))))))	GAGUUCAAGAUAGCUUUGGAA	UUCCACAGCUUUCUUGAACUU	Tetratricopeptide repeat (TPR)-like superfamily protein
ath-miR396b-5p_AT3G14110.3		ath-miR396b-5p	miRNA	AT3G14110.3	763	783	774	((((((((((.((((.(((((&))))).)))).))))))))))	GAGUUCAAGAUAGCUUUGGAA	UUCCACAGCUUUCUUGAACUU	Tetratricopeptide repeat (TPR)-like superfamily protein
ath-miR396b-5p_AT3G19400.1		ath-miR396b-5p	miRNA	AT3G19400.1	479	499	490	(((.((((((((.((((((((&)))))))).)))))))).)))	AAGAUCAAGGAAACUGUGGAA	UUCCACAGCUUUCUUGAACUU	Cysteine proteinases superfamily protein
ath-miR396b-5p_AT3G19400.2		ath-miR396b-5p	miRNA	AT3G19400.2	479	499	490	(((.((((((((.((((((((&)))))))).)))))))).)))	AAGAUCAAGGAAACUGUGGAA	UUCCACAGCUUUCUUGAACUU	Cysteine proteinases superfamily protein
ath-miR396b-5p_AT3G19680.1		ath-miR396b-5p	miRNA	AT3G19680.1	1298	1319	1311	((((..((((((((((((-(((.&.))).))))))))))))--))))	GAGUCCUCAAGGAAGCUG-GGAU	UUCCACAGCUUUCUUGA--ACUU	Protein of unknown function (DUF1005)
ath-miR396b-5p_AT3G52910.1		ath-miR396b-5p	miRNA	AT3G52910.1	742	763	753	..(((((((((((.((((((((&))))))))-)))))))))))..	CCGUUCAAGAAAGCCUGUGGAA	UUCCACAG-CUUUCUUGAACUU	growth-regulating factor 4
ath-miR396b-5p_AT4G24150.1		ath-miR396b-5p	miRNA	AT4G24150.1	837	858	848	..((((((((((((.(((((((&)))))))-))))))))))))..	UCGUUCAAGAAAGCAUGUGGAA	UUCCACA-GCUUUCUUGAACUU	growth-regulating factor 8
ath-miR396b-5p_AT5G22850.1	Yes	ath-miR396b-5p	miRNA	AT5G22850.1	1057	1079	1069	.(((((..((((((.((((((((&))))))))-))))))-.))))).	UGGUUCUUGGAGAGAUUGUGGAG	UUCCACAG-CUUUCU-UGAACUU	Eukaryotic aspartyl protease family protein
ath-miR396b-5p_AT5G35407.1	Yes	ath-miR396b-5p	miRNA	AT5G35407.1	105	125	116	(((.(((((((((((((((((&))))))))))))))))).)))	AAGCUCAAGAAAGCUGUGGGA	UUCCACAGCUUUCUUGAACUU	MIR396B; miRNA
ath-miR396b-5p_AT5G43060.1		ath-miR396b-5p	miRNA	AT5G43060.1	508	528	519	(((.(((((((((((((((((&))))))))))))))))).)))	AAGAUCAAGGAAGCUGUGGGA	UUCCACAGCUUUCUUGAACUU	Granulin repeat cysteine protease family protein
ath-miR396b-5p_AT5G60360.1		ath-miR396b-5p	miRNA	AT5G60360.1	617	637	628	(((.((((((((((((((((.&.)))))))))))))))).)))	AAGAUCAGGGAGGUUGUGGAU	UUCCACAGCUUUCUUGAACUU	aleurain-like protease
ath-miR397a_AT2G29130.1		ath-miR397a	miRNA	AT2G29130.1	729	749	740	.((((((((((((((((((((&)))))))))))))))))))).	AAUCAAUGCUGCACUCAAUGA	UCAUUGAGUGCAGCGUUGAUG	laccase 2
ath-miR397a_AT2G38080.1		ath-miR397a	miRNA	AT2G38080.1	749	769	760	.((((((((((((((((((((&)))))))))))))))))))).	AGUCAACGCUGCACUUAAUGA	UCAUUGAGUGCAGCGUUGAUG	Laccase/Diphenol oxidase family protein
ath-miR397a_AT5G60020.1		ath-miR397a	miRNA	AT5G60020.1	742	762	753	.((((((((((((((((((((&)))))))))))))))))))).	AAUCAAUGCUGCACUUAAUGA	UCAUUGAGUGCAGCGUUGAUG	laccase 17
ath-miR397b_AT3G19820.2		ath-miR397b	miRNA	AT3G19820.2	1319	1340	1330	.(((((((((((((((.(((((&)))))-))))))))))))))).	GGUUGGCGAUGCACUCGAAUGG	UCAUU-GAGUGCAUCGUUGAUG	cell elongation protein / DWARF1 / DIMINUTO (DIM)
ath-miR397b_AT3G19820.3		ath-miR397b	miRNA	AT3G19820.3	1241	1262	1252	.(((((((((((((((.(((((&)))))-))))))))))))))).	GGUUGGCGAUGCACUCGAAUGG	UCAUU-GAGUGCAUCGUUGAUG	cell elongation protein / DWARF1 / DIMINUTO (DIM)
ath-miR397b_AT3G60250.1		ath-miR397b	miRNA	AT3G60250.1	232	252	243	.((((((((((((((((((..&..)))))))))))))))))).	AAUCAACGAUGCACUCAAUAA	UCAUUGAGUGCAUCGUUGAUG	casein kinase II beta chain 3
ath-miR397b_AT3G60250.2		ath-miR397b	miRNA	AT3G60250.2	232	252	243	.((((((((((((((((((..&..)))))))))))))))))).	AAUCAACGAUGCACUCAAUAA	UCAUUGAGUGCAUCGUUGAUG	casein kinase II beta chain 3
ath-miR398a-3p_AT2G33410.1		ath-miR398a-3p	miRNA	AT2G33410.1	1274	1294	1285	((((((.(((((((((((((.&.))))))))))))).))))))	GGGGGGCGAUCUGGGAAUAUG	UGUGUUCUCAGGUCACCCCUU	RNA-binding (RRM/RBD/RNP motifs) family protein
ath-miR398a-3p_AT3G27200.1		ath-miR398a-3p	miRNA	AT3G27200.1	258	278	269	(((..(((((((((((((((.&.)))))))))))))))..)))	GAGUUGUGACCUGGGAACAUC	UGUGUUCUCAGGUCACCCCUU	Cupredoxin superfamily protein
ath-miR398a-3p_AT4G12610.1		ath-miR398a-3p	miRNA	AT4G12610.1	953	973	964	((((((.(((-((((((((((.&.)))))))))).)))-))))))	AGGGGGAUGA-CUGGGAGCACG	UGUGUUCUCAGGUCA-CCCCUU	transcription activators;DNA binding;RNA polymerase II transcription factors;catalytics;transcription initiation factors
ath-miR398a-3p_AT4G12610.2		ath-miR398a-3p	miRNA	AT4G12610.2	953	973	964	((((((.(((-((((((((((.&.)))))))))).)))-))))))	AGGGGGAUGA-CUGGGAGCACG	UGUGUUCUCAGGUCA-CCCCUU	transcription activators;DNA binding;RNA polymerase II transcription factors;catalytics;transcription initiation factors
ath-miR398a-3p_AT5G14550.1		ath-miR398a-3p	miRNA	AT5G14550.1	1651	1671	1662	.((((((((((((((((((((&)))))))))))))))))))).	CAGGGGUGACCUGAGAACACA	UGUGUUCUCAGGUCACCCCUU	Core-2/I-branching beta-1,6-N-acetylglucosaminyltransferase family protein
ath-miR398a-5p_AT3G46600.1		ath-miR398a-5p	miRNA	AT3G46600.1	23	43	34	((((((((((((..((((((.&.))))))..))))))))))))	UGUGUUCACAUGAAACUUCUC	AAGGAGUGGCAUGUGAACACA	GRAS family transcription factor
ath-miR398a-5p_AT4G22190.1		ath-miR398a-5p	miRNA	AT4G22190.1	796	817	808	.((((((((((.((.(((((..&..))))).))-)))))))))).	CGUGUUCACGUAGCAACUCCAC	AAGGAGUGGC-AUGUGAACACA	unknown protein
ath-miR398b-3p_AT2G28190.1		ath-miR398b-3p	miRNA	AT2G28190.1	476	497	487	...((((((((((((.((((((&))))))-))))))))))))...	UGCGGGUGACCUGGGAAACAUA	UGUGUU-CUCAGGUCACCCCUG	copper/zinc superoxide dismutase 2
ath-miR399a_AT2G33770.1		ath-miR399a	miRNA	AT2G33770.1	829	849	840	..(((((((((((((((((((&)))))))))))))))))))..	UUGGGCAAAUCUCCUUUGGCA	UGCCAAAGGAGAUUUGCCCUG	phosphate 2
ath-miR399a_AT3G24430.1	Yes	ath-miR399a	miRNA	AT3G24430.1	541	561	553	((((((((..((-(((((((..&..))))))).))-.))))))))	CAGGGCAGCUUC-CCUUUGGAU	UGCCAAAGGAGA-UUUGCCCUG	ATP binding
ath-miR399b_AT1G07920.1	Yes	ath-miR399b	miRNA	AT1G07920.1	747	770	760	.((((..(((((((((((..(((.&.)))-.)))))))))))--)))).	AAGGGACCAACUCUCCUUGAGGCU	UGCC-AAAGGAGAGUUG--CCCUG	GTP binding Elongation factor Tu family protein
ath-miR399b_AT1G07940.2	Yes	ath-miR399b	miRNA	AT1G07940.2	878	901	891	.((((..(((((((((((..(((.&.)))-.)))))))))))--)))).	AAGGGACCAACUCUCCUUGAGGCU	UGCC-AAAGGAGAGUUG--CCCUG	GTP binding Elongation factor Tu family protein
ath-miR399b_AT2G33770.1		ath-miR399b	miRNA	AT2G33770.1	740	760	751	(((((((..((((((((((((&))))))))))))..)))))))	UAGGGCAUAUCUCCUUUGGCA	UGCCAAAGGAGAGUUGCCCUG	phosphate 2
ath-miR399c-5p_AT1G23310.1		ath-miR399c-5p	miRNA	AT1G23310.1	1677	1701	1688	((((((((.(((....((((((((.&.))))))))----))).))))))))	CCUGCCAGCAGAAGAUGAGAUGCCG	GGGCAUCUU----UCUAUUGGCAGG	glutamate:glyoxylate aminotransferase
ath-miR399c-5p_AT5G49740.1	Yes	ath-miR399c-5p	miRNA	AT5G49740.1	2109	2131	2120	((((.(((((((..(((((((((&)))))))))--))))))).))))	CUUGGCAAUAGAAGAAGAUGUCC	GGGCAUCUU--UCUAUUGGCAGG	ferric reduction oxidase 7
ath-miR399e_AT1G09620.1		ath-miR399e	miRNA	AT1G09620.1	3169	3188	3179	((((((((..-(((.((((((&)))))).)))...))))))))	CGAGGCAAUA-UCUAUUGGCA	UGCCAAAGGAGAUUUGCCUCG	ATP binding;leucine-tRNA ligases;aminoacyl-tRNA ligases;nucleotide binding;ATP binding;aminoacyl-tRNA ligases
ath-miR399f_AT3G29034.1	Yes	ath-miR399f	miRNA	AT3G29034.1	214	232	225	((((((((((((.--(((((.&.)))))...))))))))))))	CCGGGCAAGUCUA--UUGGCG	UGCCAAAGGAGAUUUGCCCGG	unknown protein
ath-miR399f_AT5G23740.1		ath-miR399f	miRNA	AT5G23740.1	542	563	553	.((((((.((((.(((((((((&)))))))))-)))).)))))).	GCGGGUGCAUCUGCCUUUGGUA	UGCCAAAGG-AGAUUUGCCCGG	ribosomal protein S11-beta
ath-miR400_AT1G06580.1		ath-miR400	miRNA	AT1G06580.1	1085	1105	1096	(((((((((((((((((((((&)))))))))))))))))))))	GUGACUUAUAAUACUCUCAUA	UAUGAGAGUAUUAUAAGUCAC	Pentatricopeptide repeat (PPR) superfamily protein
ath-miR400_AT1G32450.1	Yes	ath-miR400	miRNA	AT1G32450.1	1474	1495	1486	..(((((((((.((((.(((((&))))).))))-)))))))))..	CGGACUUGUGAUUGCUGUCAUA	UAUGAGAGUA-UUAUAAGUCAC	nitrate transporter 1.5
ath-miR400_AT1G62720.1		ath-miR400	miRNA	AT1G62720.1	985	1005	996	((((((((((((((((((((.&.))))))))))))))))))))	GUGACUUAUAAUACUCUCAUU	UAUGAGAGUAUUAUAAGUCAC	Pentatricopeptide repeat (PPR-like) superfamily protein
ath-miR400_AT1G62910.1		ath-miR400	miRNA	AT1G62910.1	1198	1218	1209	((((((((.((((((((((((&)))))))))))).))))))))	GUGACUUACAGUACUCUUAUA	UAUGAGAGUAUUAUAAGUCAC	Pentatricopeptide repeat (PPR) superfamily protein
ath-miR400_AT2G31400.1		ath-miR400	miRNA	AT2G31400.1	1594	1614	1605	((((((((((((((((((...&...))))))))))))))))))	GUGACUUAUAAUGCUCUUCUU	UAUGAGAGUAUUAUAAGUCAC	genomes uncoupled 1
ath-miR400_AT3G16710.1		ath-miR400	miRNA	AT3G16710.1	985	1005	996	((((((((((.((((((((((&)))))))))).))))))))))	GUGAUUUAUACUACUCUCAUA	UAUGAGAGUAUUAUAAGUCAC	Pentatricopeptide repeat (PPR) superfamily protein
ath-miR400_AT3G22470.1	Yes	ath-miR400	miRNA	AT3G22470.1	1221	1241	1232	(((((((((((((((((((((&)))))))))))))))))))))	GUGACUUAUAGUAUUCUCAUA	UAUGAGAGUAUUAUAAGUCAC	Pentatricopeptide repeat (PPR) superfamily protein
ath-miR401_AT5G48485.1		ath-miR401	miRNA	AT5G48485.1	233	255	244	(((((((((((((..((((..((&))..))))--)))))))))))))	UGUUGGUCGAUACAUCAGUAGCG	CGAAACUG--GUGUCGACCGACA	Bifunctional inhibitor/lipid-transfer protein/seed storage 2S albumin superfamily protein
ath-miR403-3p_AT1G31280.1		ath-miR403-3p	miRNA	AT1G31280.1	3222	3242	3233	.((((((((((((((((((((&)))))))))))))))))))).	GGAGUUUGUGCGUGAAUCUAA	UUAGAUUCACGCACAAACUCG	Argonaute family protein
ath-miR403-3p_AT4G21510.1	Yes	ath-miR403-3p	miRNA	AT4G21510.1	368	389	380	((((((.(((((((((((((..&..)))))))))))))-))))))	CGAGUUGUGUGCGUGAAUCUCU	UUAGAUUCACGCACA-AACUCG	F-box family protein
ath-miR403-5p_AT1G08380.1		ath-miR403-5p	miRNA	AT1G08380.1	476	497	488	(((.(((((((((.(((((((.&.))))))).))))))))).)))	AAUCGGAUUCAAGGGCAGGACU	UGUUUUGUGCUUGAAUCUAAUU	photosystem I subunit O
ath-miR403-5p_AT5G64770.1	Yes	ath-miR403-5p	miRNA	AT5G64770.1	103	124	115	........(((((((((((((.&.)))))))))))))........	UCUCCUACUCAAGCACGAAGCU	UGUUUUGUGCUUGAAUCUAAUU	Encodes a root meristem growth factor (RGF). Belongs to a family of functionally redundant homologous peptides that are secreted, tyrosine-sulfated, and expressed mainly in the stem cell area and the innermost layer of central columella cells. RGFs are required for maintenance of the root stem cell niche and transit amplifying cell proliferation. Members of this family include: At5g60810 (RGF1), …
ath-miR407_AT1G27770.1		ath-miR407	miRNA	AT1G27770.1	3349	3371	3362	((((((.((((..((((((((((&))))))))))--)))).))))))	GCCAAAUGUAUAAGUGAUUUGGA	UUUAAAUCAU--AUACUUUUGGU	autoinhibited Ca2+-ATPase 1
ath-miR407_AT1G27770.2		ath-miR407	miRNA	AT1G27770.2	3127	3149	3140	((((((.((((..((((((((((&))))))))))--)))).))))))	GCCAAAUGUAUAAGUGAUUUGGA	UUUAAAUCAU--AUACUUUUGGU	autoinhibited Ca2+-ATPase 1
ath-miR407_AT1G78060.1	Yes	ath-miR407	miRNA	AT1G78060.1	1895	1916	1906	(((.(((((((((((.(((((.&.)))))-))))))))))).)))	ACCUAAAGUGUAUGAGUUUGGU	UUUAAA-UCAUAUACUUUUGGU	Glycosyl hydrolase family protein
ath-miR408-3p_AT1G01100.1		ath-miR408-3p	miRNA	AT1G01100.1	247	268	259	(((((.((.(((((((((((..&..))))))))))).))-)))))	GCUGGUGGUGGAGGUGGUGCUC	AUGCACUGCCUCUUCC-CUGGC	60S acidic ribosomal protein family
ath-miR408-3p_AT1G01100.4		ath-miR408-3p	miRNA	AT1G01100.4	267	288	279	(((((.((.(((((((((((..&..))))))))))).))-)))))	GCUGGUGGUGGAGGUGGUGCUC	AUGCACUGCCUCUUCC-CUGGC	60S acidic ribosomal protein family
ath-miR408-3p_AT1G72230.1		ath-miR408-3p	miRNA	AT1G72230.1	813	833	824	.(((((..(((((((((((..&..)))))))))))..))))).	ACCAGGCUAGAGGCAGUGCUG	AUGCACUGCCUCUUCCCUGGC	Cupredoxin superfamily protein
ath-miR408-3p_AT2G02850.1		ath-miR408-3p	miRNA	AT2G02850.1	96	117	108	(((.((((((((((((((((((&))))))))))))))))))-)))	GCCAAGGGAAGAGGCAGUGCAU	AUGCACUGCCUCUUCCCU-GGC	plantacyanin
ath-miR408-3p_AT2G30210.1		ath-miR408-3p	miRNA	AT2G30210.1	158	178	169	.((((.((((((((.(((((.&.))))).)))))))).)))).	ACCAGUGAAGAGGCUGUGCAG	AUGCACUGCCUCUUCCCUGGC	laccase 3
ath-miR408-3p_AT2G44790.1		ath-miR408-3p	miRNA	AT2G44790.1	699	719	710	(((((((.((((.((((((..&..)))))).)))).)))))))	GCCAGGGUGGAGUCAGUGCUU	AUGCACUGCCUCUUCCCUGGC	uclacyanin 2
ath-miR408-3p_AT2G47020.2		ath-miR408-3p	miRNA	AT2G47020.2	1490	1510	1501	(((((((((((((((((((((&)))))))))))))))))))))	GCCAGGGAAGAGGCAGUGCAU	AUGCACUGCCUCUUCCCUGGC	Peptide chain release factor 1
ath-miR408-3p_AT5G21930.1		ath-miR408-3p	miRNA	AT5G21930.1	2143	2164	2154	..(((((((((((((((.(((.&.)))-)))))))))))))))..	GACAGGGAAGGGGCAGUGGCAA	AUGC-ACUGCCUCUUCCCUGGC	P-type ATPase of Arabidopsis 2
ath-miR408-3p_AT5G21930.2		ath-miR408-3p	miRNA	AT5G21930.2	2234	2255	2245	..(((((((((((((((.(((.&.)))-)))))))))))))))..	GACAGGGAAGGGGCAGUGGCAA	AUGC-ACUGCCUCUUCCCUGGC	P-type ATPase of Arabidopsis 2
ath-miR408-3p_AT5G21930.3		ath-miR408-3p	miRNA	AT5G21930.3	2201	2222	2212	..(((((((((((((((.(((.&.)))-)))))))))))))))..	GACAGGGAAGGGGCAGUGGCAA	AUGC-ACUGCCUCUUCCCUGGC	P-type ATPase of Arabidopsis 2
ath-miR408-3p_AT5G51720.1	Yes	ath-miR408-3p	miRNA	AT5G51720.1	123	143	134	.(((((((((((((((..(..&..)..))))))))))))))).	ACCGGGGGAGAGGUGGGACGA	AUGCACUGCCUCUUCCCUGGC	2 iron, 2 sulfur cluster binding
ath-miR408-5p_AT1G04410.1		ath-miR408-5p	miRNA	AT1G04410.1	888	908	899	...(((((((((((..((...&...))..)))))))))))...	CUAGCUCUGCUUGUGACCACA	ACAGGGAACAAGCAGAGCAUG	Lactate/malate dehydrogenase family protein
ath-miR408-5p_AT1G52300.1		ath-miR408-5p	miRNA	AT1G52300.1	180	205	191	..((((((((((((.....((((...&...))))-----))))))))))))..	GUUGCUCUGCUUGUGCUUAUCCCGCC	ACAGGGA-----ACAAGCAGAGCAUG	Zinc-binding ribosomal protein family protein
ath-miR413_AT1G29700.1	Yes	ath-miR413	miRNA	AT1G29700.1	1220	1240	1231	(((.((((.(((((((((...&...))))))))).)))).)))	GUGGAGAAGAGGAGAGAUAUU	AUAGUUUCUCUUGUUCUGCAC	Metallo-hydrolase/oxidoreductase superfamily protein
ath-miR413_AT2G07815.1		ath-miR413	miRNA	AT2G07815.1	385	405	396	..((((((((((((((((...&...))))))))))))))))..	UCGUAGAAUAAGAGGAGCCGU	AUAGUUUCUCUUGUUCUGCAC	BEST Arabidopsis thaliana protein match is: cytochrome C biogenesis 452 (TAIR:ATMG00180.1); Has 30201 Blast hits to 17322 proteins in 780 species: Archae - 12; Bacteria - 1396; Metazoa - 17338; Fungi - 3422; Plants - 5037; Viruses - 0; Other Eukaryotes - 2996 (source: NCBI BLink).
ath-miR413_AT2G26670.2	Yes	ath-miR413	miRNA	AT2G26670.2	706	730	721	.(((((((((....((((((((((.&.))))))))))----))))))))).	UUGCAGAACGUUAGGGAGAAACUGA	AUAGUUUCUCU----UGUUCUGCAC	Plant haem oxygenase (decyclizing) family protein
ath-miR413_AT4G08920.1		ath-miR413	miRNA	AT4G08920.1	2219	2239	2230	(((((.((.(((((((((...&...))))))))).)).)))))	GUGCAAAAGGAGAGGAACAUC	AUAGUUUCUCUUGUUCUGCAC	cryptochrome 1
ath-miR413_AT5G12950.1		ath-miR413	miRNA	AT5G12950.1	2663	2684	2675	..((((((((.(((((((((..&..)))))))))-))))))))..	GAGCGGAACACAGAGGAACUUU	AUAGUUUCUCU-UGUUCUGCAC	Putative glycosyl hydrolase of unknown function (DUF1680)
ath-miR414_AT1G05135.1		ath-miR414	miRNA	AT1G05135.1	1014	1034	1025	..((((((((((((..((((.&.))))..))))))))))))..	GCACGGUGGUGGUGUUGGUGG	UCAUCUUCAUCAUCAUCGUCA	pseudogene of unknown protein
ath-miR414_AT1G09620.1		ath-miR414	miRNA	AT1G09620.1	2377	2397	2388	((.(((((((((((..(((((&)))))..))))))))))).))	UGCUGGUGAUGGUGUUGAUGA	UCAUCUUCAUCAUCAUCGUCA	ATP binding;leucine-tRNA ligases;aminoacyl-tRNA ligases;nucleotide binding;ATP binding;aminoacyl-tRNA ligases
ath-miR414_AT1G22850.1		ath-miR414	miRNA	AT1G22850.1	1064	1082	1075	((((((((((((-(((((-((&)).))))).))))))))))))	UGAUGAUGAUGA-GAAGA-GA	UCAUCUUCAUCAUCAUCGUCA	SNARE associated Golgi protein family
ath-miR414_AT1G26580.1	Yes	ath-miR414	miRNA	AT1G26580.1	2133	2159	2144	.((((((((((((......((((((((&))))))))------)))))))))))).	AGAUGAUGAUGAUACUAAAGAAGGUGG	UCAUCUUC------AUCAUCAUCGUCA	FUNCTIONS IN: molecular_function unknown; INVOLVED IN: biological_process unknown; LOCATED IN: cellular_component unknown; EXPRESSED IN: 24 plant structures; EXPRESSED DURING: 15 growth stages; BEST Arabidopsis thaliana protein match is: ELM2 domain-containing protein (TAIR:AT2G03470.1); Has 161 Blast hits to 161 proteins in 17 species: Archae - 0; Bacteria - 0; Metazoa - 1; Fungi - 4; Plants - 1…
ath-miR414_AT1G44575.2		ath-miR414	miRNA	AT1G44575.2	1312	1332	1323	...(((((((((((((((...&...)))))))))))))))...	CACCGAUGAUGGUGAAGAAAG	UCAUCUUCAUCAUCAUCGUCA	Chlorophyll A-B binding family protein
ath-miR414_AT1G48480.1		ath-miR414	miRNA	AT1G48480.1	1908	1927	1918	.((-((((((((.((((((((&)))))))).)))))))).)).	AGA-GAUGAUGGCGGAGAUGG	UCAUCUUCAUCAUCAUCGUCA	receptor-like kinase 1
ath-miR414_AT1G56340.1	Yes	ath-miR414	miRNA	AT1G56340.1	1194	1217	1208	.((((((((...(((.((((((((&)))))))).)))---)))))))).	AGAUGAUGACAAUGAAGGAGAUGA	UCAUCUUCAUCA---UCAUCGUCA	calreticulin 1a
ath-miR414_AT1G61730.1		ath-miR414	miRNA	AT1G61730.1	1002	1023	1013	.((((((((((((((.(((((.&.)))))-)))))))))))))).	AGAUGGUGGUGAUGAUGGAUGU	UCAUCU-UCAUCAUCAUCGUCA	DNA-binding storekeeper protein-related transcriptional regulator
ath-miR414_AT1G63800.1		ath-miR414	miRNA	AT1G63800.1	551	574	564	(((((((((..(((.(((((((((&)))))))))-)))--)))))))))	UGAUGAUGAAAUGAGUGAAGAUGA	UCAUCUUCA-UCA--UCAUCGUCA	ubiquitin-conjugating enzyme 5
ath-miR414_AT1G78040.1		ath-miR414	miRNA	AT1G78040.1	632	652	643	...((((((.(((((((((((&))))))))))).))))))...	GGUUGAUGAAGAUGAGGAUGA	UCAUCUUCAUCAUCAUCGUCA	Pollen Ole e 1 allergen and extensin family protein
ath-miR414_AT1G78040.2		ath-miR414	miRNA	AT1G78040.2	534	554	545	...((((((.(((((((((((&))))))))))).))))))...	GGUUGAUGAAGAUGAGGAUGA	UCAUCUUCAUCAUCAUCGUCA	Pollen Ole e 1 allergen and extensin family protein
ath-miR414_AT1G80930.1	Yes	ath-miR414	miRNA	AT1G80930.1	2089	2112	2103	.(((((...((((((.((((((((&)))))))).))))))---))))).	AGAUGAGUCUGAUGAAGAAGAUGA	UCAUCUUCAUCAUCA---UCGUCA	MIF4G domain-containing protein / MA3 domain-containing protein
ath-miR414_AT2G24580.1	Yes	ath-miR414	miRNA	AT2G24580.1	1179	1199	1190	(((((((((.((((((((...&...)))))))).)))))))))	UGGCGAUGGAGGUGGAGGCCG	UCAUCUUCAUCAUCAUCGUCA	FAD-dependent oxidoreductase family protein
ath-miR414_AT2G36060.2		ath-miR414	miRNA	AT2G36060.2	289	309	300	(((....((((((((((((((&))))))))))))))....)))	UGGAAUGGAUGAUGGAGAUGA	UCAUCUUCAUCAUCAUCGUCA	MMS ZWEI homologue 3
ath-miR414_AT2G36120.1		ath-miR414	miRNA	AT2G36120.1	682	705	693	.((((((((((((...(((((((.&.)))))))---)))))))))))).	AGGCGGUGGUGGUUCCGGAGGUGG	UCAUCUUC---AUCAUCAUCGUCA	Glycine-rich protein family
ath-miR414_AT2G45670.2		ath-miR414	miRNA	AT2G45670.2	1487	1507	1498	..((((((..(((((((((((&)))))))))))..))))))..	UUGCGAUGCAGAUGGAGAUGG	UCAUCUUCAUCAUCAUCGUCA	calcineurin B subunit-related
ath-miR414_AT3G10420.2	Yes	ath-miR414	miRNA	AT3G10420.2	1468	1488	1479	(((((((((.(((((((((..&..))))))))).)))))))))	UGACGAUGAAGAUGAAGAUUU	UCAUCUUCAUCAUCAUCGUCA	P-loop containing nucleoside triphosphate hydrolases superfamily protein
ath-miR414_AT3G12120.1		ath-miR414	miRNA	AT3G12120.1	1326	1346	1337	(((.((((((((((((((...&...)))))))))))))).)))	UGAGGAUGAUGGUGAAGAAAU	UCAUCUUCAUCAUCAUCGUCA	fatty acid desaturase 2
ath-miR414_AT3G12120.2		ath-miR414	miRNA	AT3G12120.2	1287	1307	1298	(((.((((((((((((((...&...)))))))))))))).)))	UGAGGAUGAUGGUGAAGAAAU	UCAUCUUCAUCAUCAUCGUCA	fatty acid desaturase 2
ath-miR414_AT3G25910.1		ath-miR414	miRNA	AT3G25910.1	1309	1329	1320	((((((((((((((((((.((&)).))))))))))))))))))	UGAUGAUGAUGAUGAAGAAGA	UCAUCUUCAUCAUCAUCGUCA	Protein of unknown function (DUF1644)
ath-miR414_AT3G59940.1		ath-miR414	miRNA	AT3G59940.1	1231	1251	1242	((((((((((((((((((...&...))))))))))))))))))	UGGCGGUGGUGGUGAAGAAAG	UCAUCUUCAUCAUCAUCGUCA	Galactose oxidase/kelch repeat superfamily protein
ath-miR414_AT4G26630.1		ath-miR414	miRNA	AT4G26630.1	2432	2451	2443	((((((((((((-((((((((&)))))))).))))))))))))	UGGUGGUGGUGA-GGAGGUGA	UCAUCUUCAUCAUCAUCGUCA	DEK domain-containing chromatin associated protein
ath-miR414_AT5G19770.1		ath-miR414	miRNA	AT5G19770.1	1425	1448	1439	.((((((((....(((((((((((&)))))))))))---.)))))))).	AGACGAUGAAGAAGAUGAAGGUGA	UCAUCUUCAUC---AUCAUCGUCA	tubulin alpha-3
ath-miR414_AT5G19780.1		ath-miR414	miRNA	AT5G19780.1	1458	1481	1472	.((((((((....(((((((((((&)))))))))))---.)))))))).	AGACGAUGAAGAAGAUGAAGGUGA	UCAUCUUCAUC---AUCAUCGUCA	tubulin alpha-5
ath-miR414_AT5G35100.1		ath-miR414	miRNA	AT5G35100.1	519	539	530	(((..((((((((((.(((((&))))).))))))))))..)))	UGAGAAUGAUGAUGAUGAUGA	UCAUCUUCAUCAUCAUCGUCA	Cyclophilin-like peptidyl-prolyl cis-trans isomerase family protein
ath-miR414_AT5G37780.1	Yes	ath-miR414	miRNA	AT5G37780.1	471	492	483	.(((.((((.((((((((((((&)))))))))))).))))-))).	AGGCUGAUGUUGAUGGAGAUGG	UCAUCUUCAUCAUCAUC-GUCA	calmodulin 1
ath-miR414_AT5G37780.2		ath-miR414	miRNA	AT5G37780.2	595	615	606	(((((((((((((((.(((((&))))).)))))))))))))))	UGAUGAUGAUGAUGAUGAUGA	UCAUCUUCAUCAUCAUCGUCA	calmodulin 1
ath-miR414_AT5G37780.3	Yes	ath-miR414	miRNA	AT5G37780.3	628	648	639	(((((((((((((((.(((((&))))).)))))))))))))))	UGAUGAUGAUGAUGAUGAUGA	UCAUCUUCAUCAUCAUCGUCA	calmodulin 1
ath-miR415_AT1G11860.1	Yes	ath-miR415	miRNA	AT1G11860.1	1457	1477	1468	(((((((..((((((((((((&))))))))))))..)))))))	GUGUUUUUCUUCUGUUCUGUU	AACAGAGCAGAAACAGAACAU	Glycine cleavage T-protein family
ath-miR415_AT1G11860.2		ath-miR415	miRNA	AT1G11860.2	1439	1459	1450	(((((((..((((((((((((&))))))))))))..)))))))	GUGUUUUUCUUCUGUUCUGUU	AACAGAGCAGAAACAGAACAU	Glycine cleavage T-protein family
ath-miR415_AT2G46820.1		ath-miR415	miRNA	AT2G46820.1	88	109	99	.(((((((((((((.((((((.&.))))))-))))))))))))).	CUGUUUUGUUUUUGUUUCUGUG	AACAGAG-CAGAAACAGAACAU	photosystem I P subunit
ath-miR415_AT3G23000.1	Yes	ath-miR415	miRNA	AT3G23000.1	1382	1402	1393	.((((((((((((((((.(((&))).)))))))))))))))).	UUGUUUUGUUUCUGUUCAGUU	AACAGAGCAGAAACAGAACAU	CBL-interacting protein kinase 7
ath-miR415_AT5G07440.1		ath-miR415	miRNA	AT5G07440.1	1473	1498	1484	....((((((((.....(((((((((&)))))))))-----))))))))....	AUACUCUGUUUCUUGCUUGCUCUGUU	AACAGAGCA-----GAAACAGAACAU	glutamate dehydrogenase 2
ath-miR415_AT5G07440.2		ath-miR415	miRNA	AT5G07440.2	1359	1384	1370	....((((((((.....(((((((((&)))))))))-----))))))))....	AUACUCUGUUUCUUGCUUGCUCUGUU	AACAGAGCA-----GAAACAGAACAU	glutamate dehydrogenase 2
ath-miR417_AT5G12250.1		ath-miR417	miRNA	AT5G12250.1	1280	1299	1290	.(((((-(((((((((((...&...))))))))))).))))).	GCGAGC-AGUUCACUGCUAUG	GAAGGUAGUGAAUUUGUUCGA	beta-6 tubulin
ath-miR419_AT1G03870.1		ath-miR419	miRNA	AT1G03870.1	677	699	689	((((((((((..(((.((((((.&.))))))-)))-.))))))))))	CAACGUCCUCUCGCAGUUUAUGU	UUAUGAA-UGC-UGAGGAUGUUG	FASCICLIN-like arabinoogalactan 9
ath-miR419_AT1G62510.1	Yes	ath-miR419	miRNA	AT1G62510.1	467	486	478	((((((((((((((-(((...&...))).))))))))))))))	UAACAUCCUCGGUA-UCAACC	UUAUGAAUGCUGAGGAUGUUG	Bifunctional inhibitor/lipid-transfer protein/seed storage 2S albumin superfamily protein
ath-miR419_AT3G14350.1	Yes	ath-miR419	miRNA	AT3G14350.1	2141	2159	2151	(((((-(((((((-((((...&...)))).))))))).)))))	CAACA-CCUCAGC-UUCACGA	UUAUGAAUGCUGAGGAUGUUG	STRUBBELIG-receptor family 7
ath-miR419_AT4G12470.1		ath-miR419	miRNA	AT4G12470.1	470	491	482	(((((((.((((((((((....&....))))))))))-)))))))	CGAUAUCUCUCAGCGUUCUUCU	UUAUGAAUGCUGAG-GAUGUUG	azelaic acid induced 1
ath-miR4221_AT1G70370.2		ath-miR4221	miRNA	AT1G70370.2	1664	1683	1674	((((((--(((((((((((...&...)))))))))))..))))))	GUAGGA--UCAGCGGAGGAUAU	UUUUCCUCUGUUGAAUUCUUGC	polygalacturonase 2
ath-miR4221_AT1G80480.1		ath-miR4221	miRNA	AT1G80480.1	1389	1410	1402	((((((((((.(((((-((((((&)))))).)))))-))))))))))	GUAAGAAUUUGAACAG-GGAGGA	UUUUCCUCUGUU-GAAUUCUUGC	plastid transcriptionally active 17
ath-miR4221_AT3G10020.1		ath-miR4221	miRNA	AT3G10020.1	539	560	551	..((((((((((((((((((((&))))))))))))))))))))..	UUGAGAGUUUGAUAGAGGAGGA	UUUUCCUCUGUUGAAUUCUUGC	unknown protein
ath-miR4221_AT3G29320.1	Yes	ath-miR4221	miRNA	AT3G29320.1	2613	2634	2625	(.(((((...((((((((((((&))))))))))))...))))).)	GGAAGGAGAGAGCAGAGGGAAA	UUUUCCUCUGUUGAAUUCUUGC	Glycosyl transferase, family 35
ath-miR4227_AT3G20470.1		ath-miR4227	miRNA	AT3G20470.1	392	411	402	.(((((((-(((((((((((.&.))))))))))).))))))).	GGGGGUGG-UGGUGCUGGUGG	UCACUGGUACCAAUCAUUCCA	glycine-rich protein 5
ath-miR4228-5p_AT2G21660.1		ath-miR4228-5p	miRNA	AT2G21660.1	390	410	401	((((((((((.(.(((((((.&.))))))).).))))))))))	AGCGGCGGUGGUGGAGGUUAC	AUAGCCUUGAACGCCGUCGUU	cold, circadian rhythm, and rna binding 2
ath-miR4239_AT2G20760.1	Yes	ath-miR4239	miRNA	AT2G20760.1	912	934	925	((.((.(((((.(((((((((((&)))))))))))-))))).))-))	GGAAGGAUGCGAAAGAUGGCAAA	UUUGUUAUUUU-CGCAUGCU-CC	Clathrin light chain protein
ath-miR4239_AT2G23350.1		ath-miR4239	miRNA	AT2G23350.1	1929	1952	1943	.(((((...((((((((((((...&...))))))))))))---))))).	UGAGCACGCUGCGAAAGUGACUGG	UUUGUUAUUUUCGCA---UGCUCC	poly(A) binding protein 4
ath-miR4239_AT2G28840.1	Yes	ath-miR4239	miRNA	AT2G28840.1	1606	1626	1617	((((((((.(((((.((((((&)))))).))))).))))))))	GGGGCAUGGGGGAGCAAUAAA	UUUGUUAUUUUCGCAUGCUCC	XB3 ortholog 1 in Arabidopsis thaliana
ath-miR4239_AT3G15840.2	Yes	ath-miR4239	miRNA	AT3G15840.2	615	634	626	(((((.((((((((-(((((.&.))))).)))))))).)))))	GGAGCCUGCGAAAG-AGCAAU	UUUGUUAUUUUCGCAUGCUCC	post-illumination chlorophyll fluorescence increase
ath-miR4239_AT3G15840.4		ath-miR4239	miRNA	AT3G15840.4	703	722	714	(((((.((((((((-(((((.&.))))).)))))))).)))))	GGAGCCUGCGAAAG-AGCAAU	UUUGUUAUUUUCGCAUGCUCC	post-illumination chlorophyll fluorescence increase
ath-miR4239_AT3G51550.1		ath-miR4239	miRNA	AT3G51550.1	2609	2626	2619	((((((((((---((((((..&..))))))...))))))))))	GGAGUAUGCG---GUGACAUG	UUUGUUAUUUUCGCAUGCUCC	Malectin/receptor-like protein kinase family protein
ath-miR4243_AT1G52310.1		ath-miR4243	miRNA	AT1G52310.1	1524	1544	1535	..((((.(((((((((((((.&.))))))))))))).))))..	GAGCGAUGUCUACAGUUUCGG	UUGAAAUUGUAGAUUUCGUAC	protein kinase family protein / C-type lectin domain-containing protein
ath-miR4243_AT1G56220.1	Yes	ath-miR4243	miRNA	AT1G56220.1	200	221	212	((((((((((.((((((.....&.....))))))-))))))))))	GUGCGAGAUCGUACGGUGAGGA	UUGAAAUUGUA-GAUUUCGUAC	Dormancy/auxin associated family protein
ath-miR4245_AT4G12650.1		ath-miR4245	miRNA	AT4G12650.1	2101	2120	2112	.(((((((((..((((-((((&)))).))))..))))))))).	UUUGUCAGUACUAGAC-UUGU	ACAAAGUUUUAUACUGACAAU	Endomembrane protein 70 protein family
ath-miR4245_AT4G23470.1	Yes	ath-miR4245	miRNA	AT4G23470.1	1095	1115	1106	((((((.(((((((((((((.&.))))))))))))).))))))	GUUGUUUGUAUGAGAUUUUGA	ACAAAGUUUUAUACUGACAAU	PLAC8 family protein
ath-miR426_AT1G80440.1	Yes	ath-miR426	miRNA	AT1G80440.1	588	609	599	(((((((((((.....(((((.&.)))))-....)))))))))))	CGUGGGGGCAACCAUGCCAGGU	UUUUGG-AAAUUUGUCCUUACG	Galactose oxidase/kelch repeat superfamily protein
ath-miR447a.2-3p_AT5G18670.1	Yes	ath-miR447a.2-3p	miRNA	AT5G18670.1	1159	1179	1170	(((((.((((((((((((...&...)))))))))))).)))))	AGUACGGCGAUUUCUUCUUGU	UAUGGAAGAAAUUGUAGUAUU	beta-amylase 3
ath-miR472-3p_AT5G43740.1		ath-miR472-3p	miRNA	AT5G43740.1	605	626	617	((((((((.(((((((((((((&))))))))))))).))))))))	GGUAUGGGGGGAGUAGGAAAAA	UUUUUCCUACUCCGCCCAUACC	Disease resistance protein (CC-NBS-LRR class) family
ath-miR472-3p_AT5G43740.2		ath-miR472-3p	miRNA	AT5G43740.2	631	652	643	((((((((.(((((((((((((&))))))))))))).))))))))	GGUAUGGGGGGAGUAGGAAAAA	UUUUUCCUACUCCGCCCAUACC	Disease resistance protein (CC-NBS-LRR class) family
ath-miR472-3p_AT5G48110.1	Yes	ath-miR472-3p	miRNA	AT5G48110.1	1330	1351	1342	((((((((-((.((.(((((((.&.))))))).))-)).))))))))	GGUAUGGG-GGAAGCAGGAAAAG	UUUUUCCUACU-CCGCCCAUACC	Terpenoid cyclases/Protein prenyltransferases superfamily protein
ath-miR472-5p_AT1G32060.1		ath-miR472-5p	miRNA	AT1G32060.1	1051	1071	1062	.......((((((((((((((&)))))))))))))).......	CCUGACUCCUACUUCGACCAU	AUGGUCGAAGUAGGCAAAAUC	phosphoribulokinase
ath-miR5012_AT1G12780.1		ath-miR5012	miRNA	AT1G12780.1	779	803	794	((((((((....((((((((((...&...))))))))))----))))))))	GGAGCACAUGAGAGUGGCAGUAUUG	UUUUACUGCUACU----UGUGUUCC	UDP-D-glucose/UDP-D-galactose 4-epimerase 1
ath-miR5012_AT1G54410.1		ath-miR5012	miRNA	AT1G54410.1	268	287	278	.(((((((((-(((((((((.&.))))))))).))))))))).	CGAGCACAAG-AGUGGUGAGC	UUUUACUGCUACUUGUGUUCC	dehydrin family protein
ath-miR5012_AT5G04280.1		ath-miR5012	miRNA	AT5G04280.1	960	980	971	.(((((.((((((((((((..&..)))))))))))).))))).	CGAGCAGAAGUGGUGGUGGUG	UUUUACUGCUACUUGUGUUCC	RNA-binding (RRM/RBD/RNP motifs) family protein with retrovirus zinc finger-like domain
ath-miR5014a-5p_AT5G17770.1	Yes	ath-miR5014a-5p	miRNA	AT5G17770.1	1129	1150	1141	..((((((.(..(((((((((.&.)))))))))..)-))))))..	GAGUUGUGUCUUAACUGAGUGA	ACACUUAGUUUUG-UACAACAU	NADH:cytochrome B5 reductase 1
ath-miR5014b_AT5G25350.1	Yes	ath-miR5014b	miRNA	AT5G25350.1	1551	1571	1562	.((((((..(((((((((...&...)))))))))..)))))).	GACAGAUGCAGGUGUGCGCGA	AUUUGUACACCUAGAUCUGUA	EIN3-binding F box protein 2
ath-miR5015_AT1G22190.1		ath-miR5015	miRNA	AT1G22190.1	1046	1065	1057	(((((((((.(-((((((((.&.)))))))).).)))))))))	GAGGACUACUC-UAGCGCCGG	UUGGUGUUAUGUGUAGUCUUC	Integrase-type DNA-binding superfamily protein
ath-miR5015_AT1G29930.1		ath-miR5015	miRNA	AT1G29930.1	292	314	303	((((((((((.((..(((((((.&.)))))))--)).))))))))))	GGAGACUACGGAUGGGACACCGC	UUGGUGUU--AUGUGUAGUCUUC	chlorophyll A/B binding protein 1
ath-miR5015_AT1G70890.1		ath-miR5015	miRNA	AT1G70890.1	405	427	417	((((.((((((((.(((((((..&..)))))))-))))))))-))))	GGAGUAUUGCGCACUGGCACCUG	UUGGUGUUA-UGUGUAGU-CUUC	MLP-like protein 43
ath-miR5015_AT2G05070.1		ath-miR5015	miRNA	AT2G05070.1	286	308	297	((((((((((.....(((((((.&.)))))))--...))))))))))	GGAGACUACGGCUGGGACACCGC	UUGGUGUU--AUGUGUAGUCUUC	photosystem II light harvesting complex gene 2.2
ath-miR5015_AT2G05100.1		ath-miR5015	miRNA	AT2G05100.1	317	339	328	((((((((((.....(((((((.&.)))))))--...))))))))))	GGAGACUACGGCUGGGACACCGC	UUGGUGUU--AUGUGUAGUCUUC	photosystem II light harvesting complex gene 2.1
ath-miR5015_AT3G47070.1		ath-miR5015	miRNA	AT3G47070.1	165	187	175	((((((-(((((((...((((((.&.))))))---))))))).))))))	GAAGAC-ACACAUACACACACUAC	UUGGUGU---UAUGUGUAGUCUUC	LOCATED IN: thylakoid, chloroplast thylakoid membrane, chloroplast, chloroplast envelope; EXPRESSED IN: 22 plant structures; EXPRESSED DURING: 13 growth stages; CONTAINS InterPro DOMAIN/s: Thylakoid soluble phosphoprotein TSP9 (InterPro:IPR021584); Has 37 Blast hits to 37 proteins in 10 species: Archae - 0; Bacteria - 0; Metazoa - 0; Fungi - 0; Plants - 37; Viruses - 0; Other Eukaryotes - 0 (sour…
ath-miR5015_AT3G54360.1		ath-miR5015	miRNA	AT3G54360.1	968	987	979	(((((((((((((-(((((..&..))))).)))))))))))))	GGAGAUUACACAU-ACACUUU	UUGGUGUUAUGUGUAGUCUUC	zinc ion binding
ath-miR5015_AT4G40040.1		ath-miR5015	miRNA	AT4G40040.1	167	192	178	.(((((((((((((.....(((((((&)))))))-----))))))))))))).	AAAGGCUGCACGUAAGUCUGCACCAA	UUGGUGU-----UAUGUGUAGUCUUC	Histone superfamily protein
ath-miR5015_AT5G43780.1		ath-miR5015	miRNA	AT5G43780.1	1177	1202	1193	((((.....(((..((((((((((((&))))))))))))..)))-----))))	GAAGAAAGUGCUUAGCAUGGCACCAG	UUGGUGUUAUGUGUAGU-----CUUC	Pseudouridine synthase/archaeosine transglycosylase-like family protein
ath-miR5016_AT1G12240.1		ath-miR5016	miRNA	AT1G12240.1	1316	1335	1327	..(((((((.((((-((((((&)))))).)))).)))))))..	UCUCCAGGGUAUCC-CAAGAA	UUCUUGUGGAUUCCUUGGAAA	Glycosyl hydrolases family 32 protein
ath-miR5016_AT1G68560.1		ath-miR5016	miRNA	AT1G68560.1	2393	2410	2403	((((((((((---((((((((&))))))))...))))))))))	UUUCCAAGGA---CGCAAGAA	UUCUUGUGGAUUCCUUGGAAA	alpha-xylosidase 1
ath-miR5016_AT3G03030.1		ath-miR5016	miRNA	AT3G03030.1	1246	1272	1260	.(((((((((...(((((((...((((&))))---)))))))---))))))))).	CUUCUAAGGAAUUGUCCACAUCUAGAA	UUCU---UGUGGAU---UCCUUGGAAA	F-box/RNI-like superfamily protein
ath-miR5016_AT3G43600.1	Yes	ath-miR5016	miRNA	AT3G43600.1	3335	3357	3348	..(((((((((..((((((((((&))))))))))--)))))))))..	GGUCCAAGGAAAUUUCACAGGAG	UUCUUGUGGA--UUCCUUGGAAA	aldehyde oxidase 2
ath-miR5016_AT4G02890.1		ath-miR5016	miRNA	AT4G02890.1	247	269	260	..((((..(((((((((((....&....)))))))))))--))))..	CAUCCAGAAGGAGUCCACACUUC	UUCUUGUGGAUUCCU--UGGAAA	Ubiquitin family protein
ath-miR5016_AT4G02890.2		ath-miR5016	miRNA	AT4G02890.2	250	272	263	..((((..(((((((((((....&....)))))))))))--))))..	CAUCCAGAAGGAGUCCACACUUC	UUCUUGUGGAUUCCU--UGGAAA	Ubiquitin family protein
ath-miR5016_AT4G02890.3		ath-miR5016	miRNA	AT4G02890.3	772	794	785	..((((..(((((((((((....&....)))))))))))--))))..	CAUCCAGAAGGAGUCCACACUUC	UUCUUGUGGAUUCCU--UGGAAA	Ubiquitin family protein
ath-miR5016_AT4G02890.4		ath-miR5016	miRNA	AT4G02890.4	478	500	491	..((((..(((((((((((....&....)))))))))))--))))..	CAUCCAGAAGGAGUCCACACUUC	UUCUUGUGGAUUCCU--UGGAAA	Ubiquitin family protein
ath-miR5016_AT4G21960.1		ath-miR5016	miRNA	AT4G21960.1	1034	1054	1045	..((((((((((((((.((((&)))).))))))))))))))..	UCUUCAAGGAGUUCACUAGGG	UUCUUGUGGAUUCCUUGGAAA	Peroxidase superfamily protein
ath-miR5016_AT4G26630.2		ath-miR5016	miRNA	AT4G26630.2	2296	2315	2307	...(((((((((((((-((((&)))).)))))))))))))...	UUGCUAAGGAGUUCAC-AGAA	UUCUUGUGGAUUCCUUGGAAA	DEK domain-containing chromatin associated protein
ath-miR5016_AT5G42050.1	Yes	ath-miR5016	miRNA	AT5G42050.1	936	956	947	..((((.(((((((((((((.&.))))))))))))).))))..	ACUUCAUGGAAUCUACGAGGC	UUCUUGUGGAUUCCUUGGAAA	DCD (Development and Cell Death) domain protein
ath-miR5016_AT5G60390.1		ath-miR5016	miRNA	AT5G60390.1	775	800	791	.(((((....((((.((((((((((.&.))))))))))-))))----))))).	CUUCCACUUCAGGAUGUCUACAAGAU	UUCUUGUGGAU-UCCU----UGGAAA	GTP binding Elongation factor Tu family protein
ath-miR5016_AT5G60390.2		ath-miR5016	miRNA	AT5G60390.2	775	800	791	.(((((....((((.((((((((((.&.))))))))))-))))----))))).	CUUCCACUUCAGGAUGUCUACAAGAU	UUCUUGUGGAU-UCCU----UGGAAA	GTP binding Elongation factor Tu family protein
ath-miR5016_AT5G60390.3		ath-miR5016	miRNA	AT5G60390.3	765	790	781	.(((((....((((.((((((((((.&.))))))))))-))))----))))).	CUUCCACUUCAGGAUGUCUACAAGAU	UUCUUGUGGAU-UCCU----UGGAAA	GTP binding Elongation factor Tu family protein
ath-miR5017-3p_AT1G06410.1	Yes	ath-miR5017-3p	miRNA	AT1G06410.1	1408	1429	1419	...((((((((...((((((((&))))))))-..))))))))...	ACAGCUGUUAGAGAUGGUAUGA	UUAUACCA-AAUUAAUAGCAAA	trehalose-phosphatase/synthase 7
ath-miR5017-3p_AT1G08930.2	Yes	ath-miR5017-3p	miRNA	AT1G08930.2	1679	1698	1689	.((((((((-(((((((((((&))))))))))).)))))))).	AUUGUUGUU-AUUUGGUGUGA	UUAUACCAAAUUAAUAGCAAA	Major facilitator superfamily protein
ath-miR5017-3p_AT1G24360.1	Yes	ath-miR5017-3p	miRNA	AT1G24360.1	1187	1211	1202	.(((((((.((...(((((((((((&)))))))))))---))-))))))).	AUUGCUAUCUAGACAUUUGGUAUGA	UUAUACCAAAU---UA-AUAGCAAA	NAD(P)-binding Rossmann-fold superfamily protein
ath-miR5017-3p_AT1G34430.1		ath-miR5017-3p	miRNA	AT1G34430.1	1108	1129	1119	.(((((((((((..((((.(((&))).))))-.))))))))))).	GUUGCUAUUGAUGGUGGUUUGA	UUAUACCA-AAUUAAUAGCAAA	2-oxoacid dehydrogenases acyltransferase family protein
ath-miR5017-3p_AT2G21410.1		ath-miR5017-3p	miRNA	AT2G21410.1	1362	1383	1374	((((((((((.((((((((...&...))))))))-))))))))))	UUUGCUGUUAUGUUUGGUGACU	UUAUACCAAAU-UAAUAGCAAA	vacuolar proton ATPase A2
ath-miR5017-3p_AT4G01000.1	Yes	ath-miR5017-3p	miRNA	AT4G01000.1	648	668	659	...(((((((((((((.....&.....)))))))))))))...	UUGGCUGUUGAUUUGGCUUUG	UUAUACCAAAUUAAUAGCAAA	Ubiquitin-like superfamily protein
ath-miR5017-3p_AT5G42300.1		ath-miR5017-3p	miRNA	AT5G42300.1	347	367	358	..((((((((((((((.....&.....))))))))))))))..	AGUGUUGUUGAUUUGGACACC	UUAUACCAAAUUAAUAGCAAA	ubiquitin-like protein 5
ath-miR5017-5p_AT5G61970.1		ath-miR5017-5p	miRNA	AT5G61970.1	2189	2209	2200	..(((((..(((((((((...&...)))))))))..)))))..	UCUUCCAUUUUAGUGACACUU	AUUUGUUACUAAUUUGGAAUG	signal recognition particle-related / SRP-related
ath-miR5020a_AT2G16800.1	Yes	ath-miR5020a	miRNA	AT2G16800.1	10	31	22	.((.((((((((((.((((((.&.)))))).))))))))))-)).	AGCAAAGUCUCACUCUCUUCCU	UGGAAGAAGGUGAGACUU-GCA	high-affinity nickel-transport family protein
ath-miR5020b_AT5G11740.1		ath-miR5020b	miRNA	AT5G11740.1	180	200	191	(((((.(.((((((((((((.&.)))))))))))).).)))))	UCUCAGCGUCUUUCGUGUCAG	AUGGCAUGAAAGAAGGUGAGA	arabinogalactan protein 15
ath-miR5020c_AT4G38320.1	Yes	ath-miR5020c	miRNA	AT4G38320.1	567	588	579	((((((((((.((((((..(((&)))..))))))-))))))))))	GUCUCGCCUUCCUUCUAGUCCA	UGGCAUGGAAG-AAGGUGAGAC	heptahelical protein 5
ath-miR5021_AT1G01080.2	Yes	ath-miR5021	miRNA	AT1G01080.2	357	379	367	...((((((((...(((((((((&)))))))))---))))))))...	UUCUCUUCUUCCAAUUCUUUUCA	UGAGAAGAA---GAAGAAGAAAA	RNA-binding (RRM/RBD/RNP motifs) family protein
ath-miR5021_AT1G01490.1		ath-miR5021	miRNA	AT1G01490.1	171	194	181	..(((((((((((((....(((((&)))))----)))))))))))))..	CAUUCUUCUUCUUCUUUAUUCUCA	UGAGA----AGAAGAAGAAGAAAA	Heavy metal transport/detoxification superfamily protein
ath-miR5021_AT1G14290.1		ath-miR5021	miRNA	AT1G14290.1	3	24	13	(((((((((.((..(((((((.&.)))))))--)).)))))))))	UUUUCUUCUCCUAUUCUUCUCG	UGAGAAGA--AGAAGAAGAAAA	sphingoid base hydroxylase 2
ath-miR5021_AT1G20693.1		ath-miR5021	miRNA	AT1G20693.1	82	102	93	....(((((.((((((((((.&.))))))))))-)))))....	AGCCCUUCUCUCUUCUUCUCU	UGAGAAGAAGA-AGAAGAAAA	high mobility group B2
ath-miR5021_AT1G20693.2		ath-miR5021	miRNA	AT1G20693.2	82	102	93	....(((((.((((((((((.&.))))))))))-)))))....	AGCCCUUCUCUCUUCUUCUCU	UGAGAAGAAGA-AGAAGAAAA	high mobility group B2
ath-miR5021_AT1G20693.3		ath-miR5021	miRNA	AT1G20693.3	82	102	93	....(((((.((((((((((.&.))))))))))-)))))....	AGCCCUUCUCUCUUCUUCUCU	UGAGAAGAAGA-AGAAGAAAA	high mobility group B2
ath-miR5021_AT1G20696.1		ath-miR5021	miRNA	AT1G20696.1	718	737	728	((((((((((((((((((((&))))))))))))))))))))	UUUUCUUUUUCUUUUUCUUA	UGAGAAGAAGAAGAAGAAAA	high mobility group B3
ath-miR5021_AT1G20696.2		ath-miR5021	miRNA	AT1G20696.2	716	735	726	((((((((((((((((((((&))))))))))))))))))))	UUUUCUUUUUCUUUUUCUUA	UGAGAAGAAGAAGAAGAAAA	high mobility group B3
ath-miR5021_AT1G20696.3		ath-miR5021	miRNA	AT1G20696.3	718	737	728	((((((((((((((((((((&))))))))))))))))))))	UUUUCUUUUUCUUUUUCUUA	UGAGAAGAAGAAGAAGAAAA	high mobility group B3
ath-miR5021_AT1G24510.2	Yes	ath-miR5021	miRNA	AT1G24510.2	21	46	37	...(((((......(((((((((((.&.)))))))))))------)))))...	AAAUCUUCCAGACAUUCUUCUUCUCG	UGAGAAGAAGAA------GAAGAAAA	TCP-1/cpn60 chaperonin family protein
ath-miR5021_AT1G30230.1		ath-miR5021	miRNA	AT1G30230.1	827	846	837	..((((((((((((((((..&..))))))))))))))))..	GGUUCUUCUUCUUCUUCUAU	UGAGAAGAAGAAGAAGAAAA	Glutathione S-transferase, C-terminal-like;Translation elongation factor EF1B/ribosomal protein S6
ath-miR5021_AT1G30230.2		ath-miR5021	miRNA	AT1G30230.2	825	844	835	..((((((((((((((((..&..))))))))))))))))..	GGUUCUUCUUCUUCUUCUAU	UGAGAAGAAGAAGAAGAAAA	Glutathione S-transferase, C-terminal-like;Translation elongation factor EF1B/ribosomal protein S6
ath-miR5021_AT1G34200.1	Yes	ath-miR5021	miRNA	AT1G34200.1	31	54	41	...((((((((((((....((((.&.))))----))))))))))))...	AAGUCUUCUUCUUCUUUACUCUCU	UGAGA----AGAAGAAGAAGAAAA	Glyceraldehyde-3-phosphate dehydrogenase-like family protein
ath-miR5021_AT1G53090.2		ath-miR5021	miRNA	AT1G53090.2	115	134	125	....((((((((((((((((&))))))))))))))))....	AGUACUUCUUCUUCUUCUUA	UGAGAAGAAGAAGAAGAAAA	SPA1-related 4
ath-miR5021_AT1G60870.1		ath-miR5021	miRNA	AT1G60870.1	203	222	213	...((.(((((((((((((.&.))))))))))))).))...	UCAUCAUCUUCUUCUUCUCC	UGAGAAGAAGAAGAAGAAAA	maternal effect embryo arrest 9
ath-miR5021_AT1G69640.1	Yes	ath-miR5021	miRNA	AT1G69640.1	740	760	751	..(((..(((((((((((((.&.)))))))))))))-.)))..	ACUUCCAUCUUCUUCUUCUCU	UGAGAAGAAGAAGA-AGAAAA	sphingoid base hydroxylase 1
ath-miR5021_AT1G70900.1		ath-miR5021	miRNA	AT1G70900.1	6	25	16	(((((((((((((((((((.&.)))))))))))))))))))	UUUUCUUCUUCUUCUUCUCC	UGAGAAGAAGAAGAAGAAAA	unknown protein
ath-miR5021_AT1G71970.1		ath-miR5021	miRNA	AT1G71970.1	162	182	172	..(((((((((((.(((((((&)))))))-)))))))))))..	UCUUCUUCUUCUUCCUUCUCA	UGAGAAG-AAGAAGAAGAAAA	unknown protein
ath-miR5021_AT1G72510.1		ath-miR5021	miRNA	AT1G72510.1	41	61	51	.(((((((((((.(((((...&...)))))-))))))))))).	CUUUCUUCUUCUCUCUUCAGA	UGAGAAGA-AGAAGAAGAAAA	Protein of unknown function (DUF1677)
ath-miR5021_AT1G72510.2		ath-miR5021	miRNA	AT1G72510.2	64	84	74	.(((((((((((.(((((...&...)))))-))))))))))).	CUUUCUUCUUCUCUCUUCAGA	UGAGAAGA-AGAAGAAGAAAA	Protein of unknown function (DUF1677)
ath-miR5021_AT1G74940.1		ath-miR5021	miRNA	AT1G74940.1	44	63	54	....((((((((((((((..&..))))))))))))))....	UCUCCUUCUUCUUCUUCUAU	UGAGAAGAAGAAGAAGAAAA	Protein of unknown function (DUF581)
ath-miR5021_AT1G75440.1	Yes	ath-miR5021	miRNA	AT1G75440.1	83	103	94	....(((.((((((((((((.&.))))))))))))-)))....	CUUCCUUCCUUCUUCUUCUCC	UGAGAAGAAGAAG-AAGAAAA	ubiquitin-conjugating enzyme 16
ath-miR5021_AT1G80920.1	Yes	ath-miR5021	miRNA	AT1G80920.1	280	299	290	..(((((((((.((((((..&..)))))).)))))))))..	UGUUCUUCUUCAUCUUCUGU	UGAGAAGAAGAAGAAGAAAA	Chaperone DnaJ-domain superfamily protein
ath-miR5021_AT2G01970.1		ath-miR5021	miRNA	AT2G01970.1	30	49	40	...(((((((((((.(((((&))))).)))))))))))...	CGAUUUUCUUCUUCCUCUCA	UGAGAAGAAGAAGAAGAAAA	Endomembrane protein 70 protein family
ath-miR5021_AT2G04700.1		ath-miR5021	miRNA	AT2G04700.1	695	715	705	...((((((((.(((((((..&..)))))))-))))))))...	GCAUCUUCUUCGUUCUUCUGU	UGAGAAGAA-GAAGAAGAAAA	ferredoxin thioredoxin reductase catalytic beta chain family protein
ath-miR5021_AT2G13360.1		ath-miR5021	miRNA	AT2G13360.1	1380	1399	1390	.(((((((.(((((.(((((&))))).))))).))))))).	CUUUCUUUCUCUUCCUCUCA	UGAGAAGAAGAAGAAGAAAA	alanine:glyoxylate aminotransferase
ath-miR5021_AT2G13360.2		ath-miR5021	miRNA	AT2G13360.2	1372	1391	1382	.(((((((.(((((.(((((&))))).))))).))))))).	CUUUCUUUCUCUUCCUCUCA	UGAGAAGAAGAAGAAGAAAA	alanine:glyoxylate aminotransferase
ath-miR5021_AT2G27600.1		ath-miR5021	miRNA	AT2G27600.1	18	38	28	....((((((((.(((((((.&.)))))))-))))))))....	AUUCCUUCUUCUCUCUUCUCC	UGAGAAGA-AGAAGAAGAAAA	AAA-type ATPase family protein
ath-miR5021_AT2G31380.1	Yes	ath-miR5021	miRNA	AT2G31380.1	34	52	44	...((((((((-(((((((.&.))))))).))))))))...	UUAUCUUCUUC-UCUUCUCC	UGAGAAGAAGAAGAAGAAAA	salt tolerance homologue
ath-miR5021_AT2G38140.1		ath-miR5021	miRNA	AT2G38140.1	16	38	29	..(((((((...((((((((((.&.))))))))))---)))))))..	UCUUCUUCUGGAUCUUCUUCUUC	UGAGAAGAAGA---AGAAGAAAA	plastid-specific ribosomal protein 4
ath-miR5021_AT2G42670.1		ath-miR5021	miRNA	AT2G42670.1	230	249	240	..(((((((((((((((((.&.)))))))))))))))))..	UGUUCUUCUUCUUCUUCUUU	UGAGAAGAAGAAGAAGAAAA	Protein of unknown function (DUF1637)
ath-miR5021_AT2G42670.2	Yes	ath-miR5021	miRNA	AT2G42670.2	230	249	240	..(((((((((((((((((.&.)))))))))))))))))..	UGUUCUUCUUCUUCUUCUUU	UGAGAAGAAGAAGAAGAAAA	Protein of unknown function (DUF1637)
ath-miR5021_AT2G43060.1		ath-miR5021	miRNA	AT2G43060.1	746	765	756	(((((((((((((((((((.&.)))))))))))))))))))	UUUUUUUCUUUUUCUUUUCU	UGAGAAGAAGAAGAAGAAAA	ILI1 binding bHLH 1
ath-miR5021_AT2G44080.1		ath-miR5021	miRNA	AT2G44080.1	42	65	52	.(((((((((((....((((((((&))))))))----))))))))))).	AUUUCUUCUUCUCUGGUUUUCUUA	UGAGAAGA----AGAAGAAGAAAA	ARGOS-like
ath-miR5021_AT2G45170.1		ath-miR5021	miRNA	AT2G45170.1	56	75	66	...((((((((((((((((.&.))))))))))))))))...	UCAUCUUCUUCUUCUUCUUC	UGAGAAGAAGAAGAAGAAAA	AUTOPHAGY 8E
ath-miR5021_AT2G46330.1	Yes	ath-miR5021	miRNA	AT2G46330.1	437	456	447	.(((((((((((((((.(..&..).))))))))))))))).	CUUUUUUCUUCUUCUUGUGG	UGAGAAGAAGAAGAAGAAAA	arabinogalactan protein 16
ath-miR5021_AT2G46330.2	Yes	ath-miR5021	miRNA	AT2G46330.2	594	613	604	.(((((((((((((((.(..&..).))))))))))))))).	CUUUUUUCUUCUUCUUGUGG	UGAGAAGAAGAAGAAGAAAA	arabinogalactan protein 16
ath-miR5021_AT2G47450.1	Yes	ath-miR5021	miRNA	AT2G47450.1	185	204	195	..(((((((((((((((((.&.)))))))))))))))))..	UCUUCUUCUUCUUCUUCUUC	UGAGAAGAAGAAGAAGAAAA	chloroplast signal recognition particle component (CAO)
ath-miR5021_AT2G47940.1		ath-miR5021	miRNA	AT2G47940.1	5	29	15	...(((((((((.....((((((((&))))))))-----)))))))))...	UUCUCUUUUUCUCUCUUUCUUCUCA	UGAGAAGA-----AGAAGAAGAAAA	DEGP protease 2
ath-miR5021_AT2G47940.2		ath-miR5021	miRNA	AT2G47940.2	24	48	34	...(((((((((.....((((((((&))))))))-----)))))))))...	UUCUCUUUUUCUCUCUUUCUUCUCA	UGAGAAGA-----AGAAGAAGAAAA	DEGP protease 2
ath-miR5021_AT3G01590.1		ath-miR5021	miRNA	AT3G01590.1	75	94	85	..(((((((((((((((((.&.)))))))))))))))))..	UCUUCUUCUUCUUCUUCUUC	UGAGAAGAAGAAGAAGAAAA	Galactose mutarotase-like superfamily protein
ath-miR5021_AT3G05910.1	Yes	ath-miR5021	miRNA	AT3G05910.1	164	183	174	..(((((((((((((((...&...)))))))))))))))..	GCUUCUUCUUCUUCUUCGUU	UGAGAAGAAGAAGAAGAAAA	Pectinacetylesterase family protein
ath-miR5021_AT3G07870.1		ath-miR5021	miRNA	AT3G07870.1	15	34	25	..(((((((((((((((((.&.)))))))))))))))))..	UCUUCUUCUUCUUCUUCUCC	UGAGAAGAAGAAGAAGAAAA	F-box and associated interaction domains-containing protein
ath-miR5021_AT3G11945.1		ath-miR5021	miRNA	AT3G11945.1	1278	1297	1288	..(((((((((((((((...&...)))))))))))))))..	CAUUCUUCUUCUUCUUUGUA	UGAGAAGAAGAAGAAGAAAA	homogentisate prenyltransferase
ath-miR5021_AT3G15395.4	Yes	ath-miR5021	miRNA	AT3G15395.4	54	73	64	..((((((((((((.(((((&))))).))))))))))))..	UCUUCUUCUUCUUCCUCUCA	UGAGAAGAAGAAGAAGAAAA	unknown protein
ath-miR5021_AT3G21330.1	Yes	ath-miR5021	miRNA	AT3G21330.1	471	490	481	..((((((((((((((.(((&))).))))))))))))))..	UGUUCUUCUUCUUCUUAUCA	UGAGAAGAAGAAGAAGAAAA	basic helix-loop-helix (bHLH) DNA-binding superfamily protein
ath-miR5021_AT3G26570.2	Yes	ath-miR5021	miRNA	AT3G26570.2	203	222	213	..((((((((((((((((((&))))))))))))))))))..	UCUUCUUCUUCUUCUUUUCA	UGAGAAGAAGAAGAAGAAAA	phosphate transporter 2;1
ath-miR5021_AT3G26740.1		ath-miR5021	miRNA	AT3G26740.1	110	132	120	....(((((((...((((((((.&.))))))))---)))))))....	CUUCCUUCUUCAGUUUCUUCUCC	UGAGAAGAA---GAAGAAGAAAA	CCR-like
ath-miR5021_AT3G45230.1		ath-miR5021	miRNA	AT3G45230.1	8	28	18	...(((((((((.(((.((((&))))-))).)))))))))...	CUCUCUUCUUCUACUUACUCA	UGAG-AAGAAGAAGAAGAAAA	hydroxyproline-rich glycoprotein family protein
ath-miR5021_AT3G45730.1	Yes	ath-miR5021	miRNA	AT3G45730.1	43	62	53	.(((((.(((((((((((((&))))))))))))).))))).	CUUUCUACUUCUUUUUUUCA	UGAGAAGAAGAAGAAGAAAA	unknown protein
ath-miR5021_AT3G46000.1		ath-miR5021	miRNA	AT3G46000.1	122	141	132	...(((((((((((.(((((&))))).)))))))))))...	CCGUCUUCUUCUUCAUUUCA	UGAGAAGAAGAAGAAGAAAA	actin depolymerizing factor 2
ath-miR5021_AT3G46610.1		ath-miR5021	miRNA	AT3G46610.1	9	30	19	...(((((((((((....(((.&.)))--..)))))))))))...	CUAUCUUCUUCUUCGCGGCUCU	UGAG--AAGAAGAAGAAGAAAA	Pentatricopeptide repeat (PPR-like) superfamily protein
ath-miR5021_AT3G47390.2	Yes	ath-miR5021	miRNA	AT3G47390.2	76	95	86	...((((((((((((((((.&.))))))))))))))))...	CUCUCUUCUUCUUCUUCUUC	UGAGAAGAAGAAGAAGAAAA	cytidine/deoxycytidylate deaminase family protein
ath-miR5021_AT3G52300.1		ath-miR5021	miRNA	AT3G52300.1	47	67	57	...(((((((((((((.(((.&.)))-)))))))))))))...	ACAUCUUCUUCUUCUUCCUCU	UGAG-AAGAAGAAGAAGAAAA	ATP synthase D chain, mitochondrial
ath-miR5021_AT3G52300.2		ath-miR5021	miRNA	AT3G52300.2	47	67	57	...(((((((((((((.(((.&.)))-)))))))))))))...	ACAUCUUCUUCUUCUUCCUCU	UGAG-AAGAAGAAGAAGAAAA	ATP synthase D chain, mitochondrial
ath-miR5021_AT3G59040.2	Yes	ath-miR5021	miRNA	AT3G59040.2	26	45	36	.(((((((((((((.(((((&))))).))))))))))))).	CUUUCUUCUUCUUCCUCUCG	UGAGAAGAAGAAGAAGAAAA	Tetratricopeptide repeat (TPR)-like superfamily protein
ath-miR5021_AT3G59870.1		ath-miR5021	miRNA	AT3G59870.1	22	42	32	....((((((((((((.(((.&.)))-))))))))))))....	UUAGCUUCUUCUUCUUCCUCU	UGAG-AAGAAGAAGAAGAAAA	unknown protein
ath-miR5021_AT3G60220.1		ath-miR5021	miRNA	AT3G60220.1	236	255	246	..(((((((((((((((((.&.)))))))))))))))))..	UCUUCUUCUUCUUCUUCUCU	UGAGAAGAAGAAGAAGAAAA	TOXICOS EN LEVADURA 4
ath-miR5021_AT4G00720.1		ath-miR5021	miRNA	AT4G00720.1	1899	1918	1909	..((((((((((((((((.(&).))))))))))))))))..	GCUUCUUCUUCUUCUUCUGA	UGAGAAGAAGAAGAAGAAAA	shaggy-like protein kinase 32
ath-miR5021_AT4G04640.1		ath-miR5021	miRNA	AT4G04640.1	1301	1320	1311	...((((((((((((((((.&.))))))))))))))))...	CUCUCUUCUUCUUCUUUUUU	UGAGAAGAAGAAGAAGAAAA	ATPase, F1 complex, gamma subunit protein
ath-miR5021_AT4G09040.1		ath-miR5021	miRNA	AT4G09040.1	23	42	33	(((((..(((((((((((((&)))))))))))))..)))))	UUUUCGAUUUCUUCUUCUUA	UGAGAAGAAGAAGAAGAAAA	RNA-binding (RRM/RBD/RNP motifs) family protein
ath-miR5021_AT4G09040.2		ath-miR5021	miRNA	AT4G09040.2	23	42	33	(((((..(((((((((((((&)))))))))))))..)))))	UUUUCGAUUUCUUCUUCUUA	UGAGAAGAAGAAGAAGAAAA	RNA-binding (RRM/RBD/RNP motifs) family protein
ath-miR5021_AT4G10380.1		ath-miR5021	miRNA	AT4G10380.1	25	44	35	(((((.((((((((((((((&)))))))))))))).)))))	UUUUCGUUUUCUUCUUCUCA	UGAGAAGAAGAAGAAGAAAA	NOD26-like intrinsic protein 5;1
ath-miR5021_AT4G12420.1	Yes	ath-miR5021	miRNA	AT4G12420.1	2035	2054	2045	..(((((((((((((((...&...)))))))))))))))..	GAUUCUUCUUCUUCUUUACG	UGAGAAGAAGAAGAAGAAAA	Cupredoxin superfamily protein
ath-miR5021_AT4G14500.2		ath-miR5021	miRNA	AT4G14500.2	55	75	65	..(((((((((((((((.((.&.))-)))))))))))))))..	CCUUCUUCUUCUUCUUCGUCU	UGA-GAAGAAGAAGAAGAAAA	Polyketide cyclase/dehydrase and lipid transport superfamily protein
ath-miR5021_AT4G24290.1	Yes	ath-miR5021	miRNA	AT4G24290.1	63	83	74	((((((((((.(((((((((.&.)))))))))-))))))))))	UUUUCUUCUUCCUUCUUCUUC	UGAGAAGAAG-AAGAAGAAAA	MAC/Perforin domain-containing protein
ath-miR5021_AT4G32020.1		ath-miR5021	miRNA	AT4G32020.1	78	97	88	.(((((((((((((((((..&..))))))))))))))))).	AUUUCUUCUUCUUCUUCUGU	UGAGAAGAAGAAGAAGAAAA	unknown protein
ath-miR5021_AT4G32260.1		ath-miR5021	miRNA	AT4G32260.1	886	905	896	..(((((((((((((((((.&.)))))))))))))))))..	UCUUCUUCUUCUUCUUCUCU	UGAGAAGAAGAAGAAGAAAA	ATPase, F0 complex, subunit B/B', bacterial/chloroplast
ath-miR5021_AT4G36730.2		ath-miR5021	miRNA	AT4G36730.2	3	22	13	.(((((((...((((((((.&.))))))))...))))))).	CUUUCUUCGCAUUCUUCUCC	UGAGAAGAAGAAGAAGAAAA	G-box binding factor 1
ath-miR5021_AT5G01430.1		ath-miR5021	miRNA	AT5G01430.1	50	69	60	.(((((((((((.(((((((&))))))).))))))))))).	AUUUCUUCUUCUACUUCUCA	UGAGAAGAAGAAGAAGAAAA	Got1/Sft2-like vescicle transport protein family
ath-miR5021_AT5G01430.2		ath-miR5021	miRNA	AT5G01430.2	50	69	60	.(((((((((((.(((((((&))))))).))))))))))).	AUUUCUUCUUCUACUUCUCA	UGAGAAGAAGAAGAAGAAAA	Got1/Sft2-like vescicle transport protein family
ath-miR5021_AT5G11970.1	Yes	ath-miR5021	miRNA	AT5G11970.1	506	525	516	.(((.((((((((((((((.&.)))))))))))))).))).	CUUUGUUUUUCUUCUUCUUG	UGAGAAGAAGAAGAAGAAAA	Protein of unknown function (DUF3511)
ath-miR5021_AT5G14320.1		ath-miR5021	miRNA	AT5G14320.1	660	679	670	...(((.(((((((((((..&..))))))))))).)))...	UGAUCUCCUUCUUCUUCUGU	UGAGAAGAAGAAGAAGAAAA	Ribosomal protein S13/S18 family
ath-miR5021_AT5G14320.2		ath-miR5021	miRNA	AT5G14320.2	887	906	897	...(((.(((((((((((..&..))))))))))).)))...	UGAUCUCCUUCUUCUUCUGU	UGAGAAGAAGAAGAAGAAAA	Ribosomal protein S13/S18 family
ath-miR5021_AT5G16020.1	Yes	ath-miR5021	miRNA	AT5G16020.1	44	63	54	..(((((((((((((((((.&.)))))))))))))))))..	UCUUCUUCUUCUUCUUCUUC	UGAGAAGAAGAAGAAGAAAA	gamete-expressed 3
ath-miR5021_AT5G20150.1		ath-miR5021	miRNA	AT5G20150.1	5	29	15	.((((((((((.(((....((((((&))))))----)))-)))))))))).	CUUUCUUCUUCAUUCAUCAUUCUCA	UGAGAA----GAA-GAAGAAGAAAA	SPX domain gene 1
ath-miR5021_AT5G53130.1	Yes	ath-miR5021	miRNA	AT5G53130.1	61	81	71	..(((((((((.((((((((.&.))))))))-)))))))))..	UCUUCUUCUUCUUUCUUCUUC	UGAGAAGAA-GAAGAAGAAAA	cyclic nucleotide gated channel 1
ath-miR5021_AT5G56380.1	Yes	ath-miR5021	miRNA	AT5G56380.1	8	27	18	...(((((((((((.((((.&.)))).)))))))))))...	UCAUCUUCUUCUUCCUCUCG	UGAGAAGAAGAAGAAGAAAA	F-box/RNI-like/FBD-like domains-containing protein
ath-miR5021_AT5G57460.1	Yes	ath-miR5021	miRNA	AT5G57460.1	24	48	34	(((((((((.......(((((((((&)))))))))-----..)))))))))	UUUUCUUCUCCGACGAUUCUUCUCA	UGAGAAGAA-----GAAGAAGAAAA	unknown protein
ath-miR5021_AT5G64667.1		ath-miR5021	miRNA	AT5G64667.1	204	223	214	.....(((((((((((((((&))))))))))))))).....	AACCAUUCUUCUUCUUCUCA	UGAGAAGAAGAAGAAGAAAA	inflorescence deficient in abscission (IDA)-like 2
ath-miR5023_AT1G29070.1		ath-miR5023	miRNA	AT1G29070.1	97	117	108	(((((((((((((((.(((..&..))).)))))))))))))))	GCUUCCUUAUCCACUUCCGUU	AUUGGUAGUGGAUAAGGGGGC	Ribosomal protein L34
ath-miR5023_AT2G24290.1		ath-miR5023	miRNA	AT2G24290.1	6	26	17	((((((((.((((((((((..&..)))))))))).))))))))	GCUCUCUUUUCCACUAUCGCC	AUUGGUAGUGGAUAAGGGGGC	Protein of unknown function (DUF1068)
ath-miR5024-3p_AT3G57290.1		ath-miR5024-3p	miRNA	AT3G57290.1	1227	1247	1238	.((((.((((((((((.((((&)))).)))))))))).)))).	UAUGAGGAGGCCGAGAGAUGG	CCGUAUCUUGGCCUUGUCAUU	eukaryotic translation initiation factor 3E
ath-miR5024-3p_AT5G20620.1		ath-miR5024-3p	miRNA	AT5G20620.1	1083	1104	1094	((((.((((((((((((...((&))-..)))))))))))).))))	AAUGUCAAGGCUAAGAUUCAGG	CC-GUAUCUUGGCCUUGUCAUU	ubiquitin 4
ath-miR5025_AT1G80440.1		ath-miR5025	miRNA	AT1G80440.1	1047	1064	1058	(((((((((((((---(((((&)))))...)))))))))))))	UGUUACUUACGUA---GCGGU	ACUGUAUAUAUGUAAGUGACA	Galactose oxidase/kelch repeat superfamily protein
ath-miR5026_AT5G09810.1	Yes	ath-miR5026	miRNA	AT5G09810.1	301	322	312	..(((((((((((..(((((((&)))))))-.)))))))))))..	UGGUGUCAUGGUUGGUAUGGGU	ACUCAUA-AGAUCGUGACACGU	actin 7
ath-miR5027_AT1G07610.1		ath-miR5027	miRNA	AT1G07610.1	60	81	71	....(((((((((((((((.(.&.)-)))))))))))))))....	AAAUGGCAGGUUCUAACUGUGG	AC-CGGUUGGAACUUGCCUUAA	metallothionein 1C
ath-miR5027_AT1G49970.1		ath-miR5027	miRNA	AT1G49970.1	1275	1302	1293	..((((((.......((.(((((((((.&.))))))))).))-------))))))..	AGGAGGCAGUCCAGCAGCUCCAGCCGGA	ACCGGUUGGAACU-------UGCCUUAA	CLP protease proteolytic subunit 1
ath-miR5027_AT3G44310.1		ath-miR5027	miRNA	AT3G44310.1	862	883	874	...(((.((((((((.(((((.&.))))).))))))))-)))...	UUUGGGACAAGUUCUCGCCGGA	ACCGGUUGGAACUUG-CCUUAA	nitrilase 1
ath-miR5027_AT3G59765.1		ath-miR5027	miRNA	AT3G59765.1	155	175	166	((((.(((((((((((((...&...))))))))))))).))))	UUAGAGCAAGUUCCAGCCUCA	ACCGGUUGGAACUUGCCUUAA	other RNA
ath-miR5028_AT2G01570.1		ath-miR5028	miRNA	AT2G01570.1	917	937	928	((((((((((.((((((....&....)))))).))))))))))	GACUCUAGCGGAAGCUCUUGU	AAUUGGGUUUAUGCUAGAGUU	GRAS family transcription factor family protein
ath-miR5028_AT5G43320.1		ath-miR5028	miRNA	AT5G43320.1	1844	1867	1855	.(((((((((.......(((((..&..)))))---....))))))))).	CGCUCUAGCAGAGUUGUCCCAAGC	AAUUGGG---UUUAUGCUAGAGUU	casein kinase I-like 8
ath-miR5029_AT1G19310.1		ath-miR5029	miRNA	AT1G19310.1	826	846	837	.((((.((((((((((((...&...)))))))))))).)))).	GUUGUUGUGUUUUCUCUCUUC	AAUGAGAGAGAACACUGCAAA	RING/U-box superfamily protein
ath-miR5629_AT1G23050.1	Yes	ath-miR5629	miRNA	AT1G23050.1	364	385	376	.......((((((((((((((.&.)))))))))))))).......	CUCCAGGCGUUAACUACCCUAC	UUAGGGUAGUUAACGGAAGUUA	hydroxyproline-rich glycoprotein family protein
ath-miR5629_AT4G35090.1		ath-miR5629	miRNA	AT4G35090.1	886	907	898	(((((.(((..(((((((((((&)))))))))))..))).)))))	UAGCUGCUGGAAACUACCCUGA	UUAGGGUAGUUAACGGAAGUUA	catalase 2
ath-miR5629_AT4G35090.2		ath-miR5629	miRNA	AT4G35090.2	847	868	859	(((((.(((..(((((((((((&)))))))))))..))).)))))	UAGCUGCUGGAAACUACCCUGA	UUAGGGUAGUUAACGGAAGUUA	catalase 2
ath-miR5630a_AT1G79550.2	Yes	ath-miR5630a	miRNA	AT1G79550.2	597	619	608	.((.((((((((((((....(((&)))--..)))))))))))).)).	GCCUUCGGAACUGCUCACAGAGC	GCU--AAGAGCGGUUCUGAUGGA	phosphoglycerate kinase
ath-miR5631_AT4G28750.1		ath-miR5631	miRNA	AT4G28750.1	152	172	163	......((((((((((((((.&.))))))))))))))......	AGCUCCGUGUCUUUCUUGCCG	UGGCAGGAAAGACAUAAUUUU	Photosystem I reaction centre subunit IV / PsaE protein
ath-miR5632-3p_AT3G61470.1		ath-miR5632-3p	miRNA	AT3G61470.1	178	196	189	((..(((((((((--((((((&))))))..)))))))))..))	CUGUUCCAGCUGU--GUCCAG	UUGGAUUUAUAGUUGGAUAAG	photosystem I light harvesting complex gene 2
ath-miR5632-5p_AT2G32150.1		ath-miR5632-5p	miRNA	AT2G32150.1	804	826	817	...(((((..((((((((((((.&.))))))))))))--)))))...	GACGUUGGUGGUGAGAGGAUCAG	UUGAUUCUCUUAU--CCAACUGU	Haloacid dehalogenase-like hydrolase (HAD) superfamily protein
ath-miR5632-5p_AT2G43710.1		ath-miR5632-5p	miRNA	AT2G43710.1	1269	1291	1281	(.((.(((((((((((((.((((&))))-)))))))))))))-)).)	AGAGAUUGGAUGAGAGAGCUCAA	UUGA-UUCUCUUAUCCAA-CUGU	Plant stearoyl-acyl-carrier-protein desaturase family protein
ath-miR5632-5p_AT2G43710.2		ath-miR5632-5p	miRNA	AT2G43710.2	1263	1285	1275	(.((.(((((((((((((.((((&))))-)))))))))))))-)).)	AGAGAUUGGAUGAGAGAGCUCAA	UUGA-UUCUCUUAUCCAA-CUGU	Plant stearoyl-acyl-carrier-protein desaturase family protein
ath-miR5634_AT3G26570.2	Yes	ath-miR5634	miRNA	AT3G26570.2	638	662	653	((((.......((((((((((((((&))))))))))))))----...))))	CCCUUCCAAUCUUCAUGAAGUCCCU	AGGGACUUUGUGAA----UUUAGGG	phosphate transporter 2;1
ath-miR5636_AT1G55490.1	Yes	ath-miR5636	miRNA	AT1G55490.1	927	947	938	(((((((((((..(((((((.&.)))))))..)))))))))))	CCGUCGAGUUCGACAAUUGCA	CGUAGUUGCAGAGCUUGACGG	chaperonin 60 beta
ath-miR5637_AT2G05920.1	Yes	ath-miR5637	miRNA	AT2G05920.1	2006	2027	2018	(((((((..((((((((((...&...))))))))))-.)))))))	GGGGGUAAAAGAGUUGUGCGGU	AAUGCGCAACUCU-AUAUUUCC	Subtilase family protein
ath-miR5637_AT5G48880.2	Yes	ath-miR5637	miRNA	AT5G48880.2	521	542	532	.(((((((((((((((.((...&...))-))))))))))))))).	UGGAGUGUAGAGUUGCAGCUUA	AAUGC-GCAACUCUAUAUUUCC	peroxisomal 3-keto-acyl-CoA thiolase 2
ath-miR5638a_AT3G53020.1		ath-miR5638a	miRNA	AT3G53020.1	576	595	586	((((((((((-((..(((((.&.)))))..)).))))))))))	AAGGUGGGAG-GUGGUGGUGG	AUACCAAAACUCUCUCACUUU	Ribosomal protein L24e family protein
ath-miR5638a_AT5G28500.1		ath-miR5638a	miRNA	AT5G28500.1	974	995	987	((((((..((((((-((((((((&)))))))).))))))--))))))	AAAGUGGAGGAGAG-UUUGGUGU	AUACCAAAACUCUCU--CACUUU	unknown protein
ath-miR5638a_AT5G51110.2	Yes	ath-miR5638a	miRNA	AT5G51110.2	439	458	450	(((((((((((-((((((...&...)))))).)))))))))))	AAAGUGAGGGA-UUUUGGGUG	AUACCAAAACUCUCUCACUUU	Transcriptional coactivator/pterin dehydratase
ath-miR5638b_AT2G37170.1	Yes	ath-miR5638b	miRNA	AT2G37170.1	784	807	798	(((...((((.((((((((((((.&.)))))))))))).))))---)))	AGCAAGCCAUGGGAUGACCACUGG	ACAGUGGUCAUCUGGUGG---GCU	plasma membrane intrinsic protein 2
ath-miR5639-3p_AT1G11260.1		ath-miR5639-3p	miRNA	AT1G11260.1	1097	1120	1111	.(((((((((((((...((((...&...))))...))))))))))))).	UGUCCGCUGUGGUCACUGGCUCGG	UUUAGCCUCAGACCACGGUGGACU	sugar transporter 1
ath-miR5640_AT4G29750.1	Yes	ath-miR5640	miRNA	AT4G29750.1	1985	2004	1995	((((((.-(((((((((((((&)))))))))))))..))))))	UGGAUCC-GUUUCUUCUCUUA	UGAGAGAAGGAAUUAGAUUCA	CRS1 / YhbY (CRM) domain-containing protein
ath-miR5641_AT2G21080.1		ath-miR5641	miRNA	AT2G21080.1	1078	1099	1089	....((((((.(.(((((((((&)))))))))-).))))))....	UGGAUCUAUCUUCCUUCUUCCA	UGGAAGAAG-AUGAUAGAAUUA	unknown protein
ath-miR5641_AT2G43010.2		ath-miR5641	miRNA	AT2G43010.2	31	51	42	....(((.((((((((((((.&.)))))))))))).)))....	AACCUCUCUCAUCUUCUUCUU	UGGAAGAAGAUGAUAGAAUUA	phytochrome interacting factor 4
ath-miR5641_AT4G30950.1	Yes	ath-miR5641	miRNA	AT4G30950.1	1579	1600	1590	.....(((((((((((.(((((&)))))-))))))))))).....	UUAUACUGUUAUCUUCUUUCCA	UGGAA-GAAGAUGAUAGAAUUA	fatty acid desaturase 6
ath-miR5641_AT5G66240.1		ath-miR5641	miRNA	AT5G66240.1	316	338	327	.....(((((((((..(((((((&)))))))--))))))))).....	UACUACUGUCAUCUACUCUUCCA	UGGAAGA--AGAUGAUAGAAUUA	Transducin/WD40 repeat-like superfamily protein
ath-miR5641_AT5G66240.2		ath-miR5641	miRNA	AT5G66240.2	405	427	416	.....(((((((((..(((((((&)))))))--))))))))).....	UACUACUGUCAUCUACUCUUCCA	UGGAAGA--AGAUGAUAGAAUUA	Transducin/WD40 repeat-like superfamily protein
ath-miR5641_AT5G66240.3		ath-miR5641	miRNA	AT5G66240.3	348	370	359	.....(((((((((..(((((((&)))))))--))))))))).....	UACUACUGUCAUCUACUCUUCCA	UGGAAGA--AGAUGAUAGAAUUA	Transducin/WD40 repeat-like superfamily protein
ath-miR5642a_AT1G80440.1	Yes	ath-miR5642a	miRNA	AT1G80440.1	741	761	751	...((((.(((.(((((((((&)))))))))-))).))))...	UUUGCCGGAUAUGGCGCGGGA	UCUCGCGCU-UGUACGGCUUU	Galactose oxidase/kelch repeat superfamily protein
ath-miR5644_AT2G45960.2		ath-miR5644	miRNA	AT2G45960.2	265	283	275	.(((((((((((-((((((.&.)))))).))))))))))).	CGCCGUUGUUCG-AGCCCGG	GUGGGUUGCGGAUAACGGUA	plasma membrane intrinsic protein 1B
ath-miR5644_AT4G02510.1		ath-miR5644	miRNA	AT4G02510.1	3739	3758	3749	(((((.((((((.(((((((&))))))).)))))).)))))	UACCGAUAUCUGGAACCCAC	GUGGGUUGCGGAUAACGGUA	translocon at the outer envelope membrane of chloroplasts 159
ath-miR5644_AT5G42190.1		ath-miR5644	miRNA	AT5G42190.1	666	687	678	((((((..(((((.((((((((&)))))))).)))))--))))))	UGCUGUCAUGUCCUCGACCCAU	GUGGGUUGCGGAUA--ACGGUA	E3 ubiquitin ligase SCF complex subunit SKP1/ASK1 family protein
ath-miR5648-3p_AT2G40610.1	Yes	ath-miR5648-3p	miRNA	AT2G40610.1	479	498	489	..(((.(((--(((((((((((&)))))))))))..)))-)))..	GAGCCAGCU--UUUCUUCAGAU	AUCUGAAGAAAAUAGC-GGCAU	expansin A8
ath-miR5648-3p_AT4G30190.1		ath-miR5648-3p	miRNA	AT4G30190.1	1965	1987	1977	((((((((.((....((((((((&))))))))-...))-))))))))	AUGCUGCUCGUGGUGCUUCAGAU	AUCUGAAG-AAAAU-AGCGGCAU	H(+)-ATPase 2
ath-miR5648-5p_AT1G04040.1	Yes	ath-miR5648-5p	miRNA	AT1G04040.1	152	180	164	.(((((((((((........(((((((((&)))))))))-------.))))))))))).	CGUCAAGCCAAAAUGGUAUCGUUUCUAAA	UUUGGAAAU-------AUUUGGCUUGACU	HAD superfamily, subfamily IIIB acid phosphatase
ath-miR5648-5p_AT1G28290.1		ath-miR5648-5p	miRNA	AT1G28290.1	471	492	483	((((((((((..(((((((...&...)))))))..))))))))))	GGUCAAGCCACCUGUUUCCCCA	UUUGGAAAUAUUUGGCUUGACU	arabinogalactan protein 31
ath-miR5649a_AT5G54760.2	Yes	ath-miR5649a	miRNA	AT5G54760.2	341	361	352	..(((((((((((((......&......)))))))))))))..	AAGGUGACCAACGUAAGAACG	AUUGAAUAUGUUGGUUACUAU	Translation initiation factor SUI1 family protein
ath-miR5650_AT1G01090.1		ath-miR5650	miRNA	AT1G01090.1	1314	1335	1326	((((((((..(((((((((.((&)).)))))))))-.))))))))	UGUGUUUGCUGAUCCAAAAGGA	UUGUUUUGGAUC-UUAGAUACA	pyruvate dehydrogenase E1 alpha
ath-miR5650_AT1G65350.1		ath-miR5650	miRNA	AT1G65350.1	75	98	89	(((.....((((((((((((((((&))))))))))))))))---..)))	UGUUAAGGCUAAGAUCCAGGAUAA	UUGUUUUGGAUCUUAG---AUACA	ubiquitin 13
ath-miR5650_AT1G68560.1		ath-miR5650	miRNA	AT1G68560.1	2667	2687	2678	.((((((((((((((((.(((&))).)))))))))))))))).	AGUGUCUGAGAUUCAAAUCAA	UUGUUUUGGAUCUUAGAUACA	alpha-xylosidase 1
ath-miR5650_AT3G02040.1	Yes	ath-miR5650	miRNA	AT3G02040.1	692	712	703	.((((((((.(((.(((((((&))))))).))).)))))))).	CGUGUCUGAUAUCGGAAACGA	UUGUUUUGGAUCUUAGAUACA	senescence-related gene 3
ath-miR5650_AT3G52930.1		ath-miR5650	miRNA	AT3G52930.1	1164	1184	1175	(((((.((((((.((((((..&..)))))).)))))).)))))	UGUAUGUGAGGUGCAAGGCUA	UUGUUUUGGAUCUUAGAUACA	Aldolase superfamily protein
ath-miR5650_AT5G03240.1		ath-miR5650	miRNA	AT5G03240.1	626	646	637	.....((((((((((((((((&)))))))))))))))).....	CAAAGCUAAGAUCCAAGAUAA	UUGUUUUGGAUCUUAGAUACA	polyubiquitin 3
ath-miR5650_AT5G03240.2		ath-miR5650	miRNA	AT5G03240.2	1031	1051	1042	.....((((((((((((((((&)))))))))))))))).....	CAAGGCUAAGAUUCAGGACAA	UUGUUUUGGAUCUUAGAUACA	polyubiquitin 3
ath-miR5650_AT5G03240.3		ath-miR5650	miRNA	AT5G03240.3	1179	1199	1190	.....((((((((((((((((&)))))))))))))))).....	CAAGGCUAAGAUUCAGGACAA	UUGUUUUGGAUCUUAGAUACA	polyubiquitin 3
ath-miR5650_AT5G20620.1		ath-miR5650	miRNA	AT5G20620.1	1088	1108	1099	.....((((((((((((((((&)))))))))))))))).....	CAAGGCUAAGAUUCAGGACAA	UUGUUUUGGAUCUUAGAUACA	ubiquitin 4
ath-miR5651_AT3G16640.1		ath-miR5651	miRNA	AT3G16640.1	219	239	230	((((((((..((((((((.(.&.).))))))))..))))))))	GUUACUGUGGGAGCUGUAGAU	UUGUGCGGUUCAAAUAGUAAC	translationally controlled tumor protein
ath-miR5653_AT5G19120.1	Yes	ath-miR5653	miRNA	AT5G19120.1	1127	1150	1141	(.(((.((((.((((.(((((((.&.))))))).)))).)))).))).)	GGCGGGUCAAGUCGAGUCAACCCG	UGGGUUGAGUUGAGUUGAGUUGGC	Eukaryotic aspartyl protease family protein
ath-miR5654-3p_AT1G56340.1		ath-miR5654-3p	miRNA	AT1G56340.1	748	771	762	(((((.(((((((((.(..(((((&)))))..).)))))))))-)))))	GAUGACAUCCCAAAGGAGAUUCCA	UGGAAGAUGCUUUGGGAU-UUAUU	calreticulin 1a
ath-miR5654-5p_AT1G05135.1		ath-miR5654-5p	miRNA	AT1G05135.1	1071	1092	1083	((((..((((((((((((....&....))))))))))))--))))	UGGAAUAGGUGUUGGGGUAGGU	AUAAAUCCCAACAUCU--UCCA	pseudogene of unknown protein
ath-miR5654-5p_AT1G18800.1	Yes	ath-miR5654-5p	miRNA	AT1G18800.1	705	725	715	.(((((((((((.((((....&....))))-))))))))))).	AGGAGGAUGUUGAGGAUGAGA	AUAAAUCC-CAACAUCUUCCA	NAP1-related protein 2
ath-miR5654-5p_AT1G76670.1	Yes	ath-miR5654-5p	miRNA	AT1G76670.1	751	773	764	(((.....(((((((((((((((&)))))))))))))))---..)))	UGGUUAUCGGUGUUGGGAUUUGU	AUAAAUCCCAACAUC---UUCCA	Nucleotide-sugar transporter family protein
ath-miR5654-5p_AT2G36530.1		ath-miR5654-5p	miRNA	AT2G36530.1	1351	1369	1360	.((((((-((((((((....&....)))))))).)))))).	AGGAGGA-GUUGGGAUCAGA	AUAAAUCCCAACAUCUUCCA	Enolase
ath-miR5654-5p_AT5G51400.1	Yes	ath-miR5654-5p	miRNA	AT5G51400.1	528	548	539	(((.((((((.((((((....&....))))))-)))))).)))	UGGUGGAUGUGUGGGAUAUAC	AUAAAUCCCA-ACAUCUUCCA	PLAC8 family protein
ath-miR5654-5p_AT5G63780.1		ath-miR5654-5p	miRNA	AT5G63780.1	1270	1289	1280	((((((((..(((((((...&...)))))))..))))))))	UGGAAGGUACUGGGAUUCUA	AUAAAUCCCAACAUCUUCCA	RING/FYVE/PHD zinc finger superfamily protein
ath-miR5655_AT1G14980.1	Yes	ath-miR5655	miRNA	AT1G14980.1	2	21	13	((((.((((((((((((-((.&.)).)))))))))))).))))	UUCCGUCUUAUGUGUCU-CUG	AAGUAGACACAUAAGAAGGAG	chaperonin 10
ath-miR5655_AT2G01490.1	Yes	ath-miR5655	miRNA	AT2G01490.1	1029	1050	1040	..(((((((((((.((((((((&))))))))-)))))))))))..	GGCCUUCUUGUGUCGUUUACUU	AAGUAGAC-ACAUAAGAAGGAG	phytanoyl-CoA dioxygenase (PhyH) family protein
ath-miR5656_AT3G26640.1	Yes	ath-miR5656	miRNA	AT3G26640.1	272	293	284	((((((.(((((((((((((..&..)))))))))))))-))))))	AGAUCCAAAUCUCUGCUUCGAA	ACUGAAGUAGAGAUU-GGGUUU	Transducin/WD40 repeat-like superfamily protein
ath-miR5656_AT3G62120.1	Yes	ath-miR5656	miRNA	AT3G62120.1	99	118	109	.(((((((((-(((((((((.&.))))))))).))))))))).	CAGCUCAGUC-CUGCUUCAGC	ACUGAAGUAGAGAUUGGGUUU	Class II aaRS and biotin synthetases superfamily protein
ath-miR5656_AT5G02840.1	Yes	ath-miR5656	miRNA	AT5G02840.1	27	46	38	.(((((..(((((-(((((((&))))))).)))))..))))).	UAACCCCUUCUCU-CUUCAGU	ACUGAAGUAGAGAUUGGGUUU	LHY/CCA1-like 1
ath-miR5656_AT5G52570.1	Yes	ath-miR5656	miRNA	AT5G52570.1	731	751	742	...((((((((((((((((((&))))))))))))))))))...	GUUCCUGGUCUCUGCUUCGGU	ACUGAAGUAGAGAUUGGGUUU	beta-carotene hydroxylase 2
ath-miR5657_AT3G17390.1		ath-miR5657	miRNA	AT3G17390.1	1365	1386	1377	(((.((((((((((...(((((&)))))...))))))))))-)))	CACUCAAGUCUAACAAGGUCCA	UGGACAAGGUUAGAUUUG-GUG	S-adenosylmethionine synthetase family protein
ath-miR5657_AT3G56940.1		ath-miR5657	miRNA	AT3G56940.1	1289	1315	1306	((((((((......(((((((((((((&)))))))))))))------))))))))	CGCCGAGUUUGAGCCUAAUCUUGUCUA	UGGACAAGGUUAG------AUUUGGUG	dicarboxylate diiron protein, putative (Crd1)
ath-miR5657_AT3G56940.2		ath-miR5657	miRNA	AT3G56940.2	1212	1238	1229	((((((((......(((((((((((((&)))))))))))))------))))))))	CGCCGAGUUUGAGCCUAAUCUUGUCUA	UGGACAAGGUUAG------AUUUGGUG	dicarboxylate diiron protein, putative (Crd1)
ath-miR5657_AT4G12800.1		ath-miR5657	miRNA	AT4G12800.1	644	664	655	(((((((((((((((((.((.&.)).)))))))))))))))))	CACCGAGUUUGACUUUGACUG	UGGACAAGGUUAGAUUUGGUG	photosystem I subunit l
ath-miR5658_AT2G46220.1		ath-miR5658	miRNA	AT2G46220.1	910	936	921	.(((((((((((((((......(((((&)))))------))))))))))))))).	AUUCAUCAUCAUCGUCUGAAACAUCAU	AUGAU------GAUGAUGAUGAUGAAA	Uncharacterized conserved protein (DUF2358)
ath-miR5658_AT3G17100.1	Yes	ath-miR5658	miRNA	AT3G17100.1	523	543	534	...((((.(((((((((((..&..))))))))))).))))...	AACCAUCUUCAUCAUCAUCUU	AUGAUGAUGAUGAUGAUGAAA	sequence-specific DNA binding transcription factors
ath-miR5658_AT5G58950.1		ath-miR5658	miRNA	AT5G58950.1	2208	2228	2219	(((((((((((.(((((((..&..))))))).)))))))))))	UUUCAUCGUCAAUGUCAUCUU	AUGAUGAUGAUGAUGAUGAAA	Protein kinase superfamily protein
ath-miR5658_AT5G67385.1	Yes	ath-miR5658	miRNA	AT5G67385.1	1706	1727	1717	...(((((((((((..(((((.&.)))))-.)))))))))))...	AAACAUCAUCAUCAACCAUCAG	AUGAUG-AUGAUGAUGAUGAAA	Phototropic-responsive NPH3 family protein
ath-miR5659_AT1G15820.1		ath-miR5659	miRNA	AT1G15820.1	516	538	529	.((.(((((.(((((((((((((&))))))))))))).))))).)).	AGCGGUUCUUGGGAUCUUCGUCG	CGAUGAAGGUCUUUGGAACGGUA	light harvesting complex photosystem II subunit 6
ath-miR5659_AT1G29910.1		ath-miR5659	miRNA	AT1G29910.1	659	680	672	(((((..(((((((((((((-((&)).)))))))))))))..)))))	UACCGACCCAGAGGCUUUCG-CG	CGAUGAAGGUCUUUGGAACGGUA	chlorophyll A/B binding protein 3
ath-miR5659_AT5G08670.1		ath-miR5659	miRNA	AT5G08670.1	1505	1534	1525	.(((((((((.......((((((((((.((&)).))))))))))-------))))))))).	AGCCGUUCCACGUUGCUGAGAUCUUCACUG	CGAUGAAGGUCUU-------UGGAACGGUA	ATP synthase alpha/beta family protein
ath-miR5661_AT5G05200.1		ath-miR5661	miRNA	AT5G05200.1	1036	1056	1047	.(((((((((((.((.(((((&))))).)).))))))))))).	GAGGCUAUAUGGAGUUCCUCU	AGAGGUACAUCAUGUAGUCUG	Protein kinase superfamily protein
ath-miR5662_AT1G15000.1	Yes	ath-miR5662	miRNA	AT1G15000.1	68	88	78	((((((((.((.(((.((((.&.)))).)))-)).))))))))	CGUCUCCGUUGAGUCUCCUCA	AGAGGUGAC-CAUUGGAGAUG	serine carboxypeptidase-like 50
ath-miR5662_AT3G09200.1		ath-miR5662	miRNA	AT3G09200.1	754	772	763	(((((((-(((((((((((.&.))))))))))).)))))))	UAUCUCC-AUGGUCACUUCC	AGAGGUGACCAUUGGAGAUG	Ribosomal protein L10 family protein
ath-miR5662_AT4G35100.2		ath-miR5662	miRNA	AT4G35100.2	399	418	409	((((((((((((((((....&....))))))))))))))))	UAUCUCUGGUGGUCACAUUA	AGAGGUGACCAUUGGAGAUG	plasma membrane intrinsic protein 3
ath-miR5662_AT5G44450.1		ath-miR5662	miRNA	AT5G44450.1	29	48	39	((((((((.((((((((((.&.)))))))))).))))))))	CGUUUCCAUUGGUCACUUCC	AGAGGUGACCAUUGGAGAUG	methyltransferases
ath-miR5663-3p_AT2G05070.1		ath-miR5663-3p	miRNA	AT2G05070.1	660	684	671	((((((((((......((.(((((.&.))))).))----..))))))))))	GGCUGAGGAUCCAGAGGCUUUCUCU	UGAGAAUGC----AAAUCCUUAGCU	photosystem II light harvesting complex gene 2.2
ath-miR5663-3p_AT2G05100.1		ath-miR5663-3p	miRNA	AT2G05100.1	691	715	702	((((((((((......((.(((((.&.))))).))----..))))))))))	GGCUGAGGAUCCAGAGGCUUUCUCU	UGAGAAUGC----AAAUCCUUAGCU	photosystem II light harvesting complex gene 2.1
ath-miR5663-5p_AT4G26520.1	Yes	ath-miR5663-5p	miRNA	AT4G26520.1	125	149	140	.((((..((((....((((((((((&))))))))))--..))))--)))).	GGAGAUAAUGCUGGUAUCCUUGGCU	AGCUAAGGAU--UUGCAU--UCUCA	Aldolase superfamily protein
ath-miR5663-5p_AT5G15200.2		ath-miR5663-5p	miRNA	AT5G15200.2	208	231	219	.((((((((((...((.((((((.&.))))))-))--.)))))))))).	GGAGAGUGCAGUACUCUCUUAGCC	AGCUAAG-GA--UUUGCAUUCUCA	Ribosomal protein S4
ath-miR5664_AT1G12440.2		ath-miR5664	miRNA	AT1G12440.2	1122	1142	1133	.(((((((((((((((((...&...))))))))))))))))).	AAGGCUGAUAAGGUUGAUAGG	AUAGUCAAUUUUAUCGGUCUG	A20/AN1-like zinc finger family protein
ath-miR5664_AT1G54010.1		ath-miR5664	miRNA	AT1G54010.1	800	826	817	.(((((((((......((((((((((.&.))))))))))------))))))))).	UGGACCGAUGUUGAACGAAUUGGCUAG	AUAGUCAAUUU------UAUCGGUCUG	GDSL-like Lipase/Acylhydrolase superfamily protein
ath-miR5664_AT2G22990.6	Yes	ath-miR5664	miRNA	AT2G22990.6	287	307	298	((((((((((((.((((....&....)))).))))))))))))	CGGACCGGUGGGUUUGAAGUU	AUAGUCAAUUUUAUCGGUCUG	sinapoylglucose 1
ath-miR5665_AT1G30230.1		ath-miR5665	miRNA	AT1G30230.1	655	675	666	(((.((((((((((.(((((.&.))))).)))))))))).)))	GUUGCAGAUUUUGUGCACCAU	UUGGUGGACAAGAUCUGGGAU	Glutathione S-transferase, C-terminal-like;Translation elongation factor EF1B/ribosomal protein S6
ath-miR5665_AT1G30230.2		ath-miR5665	miRNA	AT1G30230.2	652	672	663	(((.((((((((((.(((((.&.))))).)))))))))).)))	GUUGCAGAUUUUGUGCACCAU	UUGGUGGACAAGAUCUGGGAU	Glutathione S-transferase, C-terminal-like;Translation elongation factor EF1B/ribosomal protein S6
ath-miR5665_AT2G29450.1	Yes	ath-miR5665	miRNA	AT2G29450.1	237	257	248	(((((.(.((((((((((...&...)))))))))).).)))))	GUCCCUGUUCUUGUCCACAAU	UUGGUGGACAAGAUCUGGGAU	glutathione S-transferase tau 5
ath-miR5665_AT4G16860.1	Yes	ath-miR5665	miRNA	AT4G16860.1	2943	2968	2954	((((((((((((.......(((((((&)))))))-----..))))))))))))	AUUCCAGAUCUUUCGAAGGCCACCAA	UUGGUGG-----ACAAGAUCUGGGAU	Disease resistance protein (TIR-NBS-LRR class) family
ath-miR5665_AT4G34920.1	Yes	ath-miR5665	miRNA	AT4G34920.1	928	948	939	(((.(((((((((((((((((&))))))))))))))))).)))	GUUGCAGAUUUUGUCCACUGA	UUGGUGGACAAGAUCUGGGAU	PLC-like phosphodiesterases superfamily protein
ath-miR5666_AT3G23050.1		ath-miR5666	miRNA	AT3G23050.1	688	714	705	..(((((((((......((((((((((&))))))))))------)))))))))..	ACUGGAUGCUCGUUGGCGAUGUCCCAU	AUGGGACAUC------GAGCAUUUAAU	indole-3-acetic acid 7
ath-miR5666_AT5G17920.1		ath-miR5666	miRNA	AT5G17920.1	2328	2348	2339	...(((((((((.(((((((.&.))))))).)))))))))...	ACAAGAUGCUUGCUGUCCUAG	AUGGGACAUCGAGCAUUUAAU	Cobalamin-independent synthase family protein
ath-miR5666_AT5G17920.2		ath-miR5666	miRNA	AT5G17920.2	2257	2277	2268	...(((((((((.(((((((.&.))))))).)))))))))...	ACAAGAUGCUUGCUGUCCUAG	AUGGGACAUCGAGCAUUUAAU	Cobalamin-independent synthase family protein
ath-miR5997_AT5G20970.1		ath-miR5997	miRNA	AT5G20970.1	989	1010	1000	..((((((((((((.(((((((&)))))))-))))))))))))..	CAAUUUGGCUGCUUCGGUUUCA	UGAAACC-AAGUAGCUAAAUAG	HSP20-like chaperones superfamily protein
ath-miR5998a_AT5G47030.1		ath-miR5998a	miRNA	AT5G47030.1	634	655	646	(.((((((((.((((((((((.&.))))))))))-)))))))).)	AGAAAGCAGAGGCACAGAUUGG	ACAGUUUGUGU-UUUGUUUUGU	ATPase, F1 complex, delta/epsilon subunit
ath-miR5998b_AT2G40490.1	Yes	ath-miR5998b	miRNA	AT2G40490.1	846	868	859	(((((..(((((((.((((((((&)))))))).)))))))--)))))	GCAGAUAGCGGAGCUCAAGCUGU	ACAGUUUGUGUUUUGU--UUUGU	Uroporphyrinogen decarboxylase
ath-miR5999_AT1G01100.1		ath-miR5999	miRNA	AT1G01100.1	239	260	251	..(((.((.(((((((((((((&)))))))))))))-)).)))..	ACGUUGGUGCUGGUGGUGGAGG	UCUUCACUAUUAG-ACGGACAA	60S acidic ribosomal protein family
ath-miR5999_AT1G01100.4		ath-miR5999	miRNA	AT1G01100.4	259	280	271	..(((.((.(((((((((((((&)))))))))))))-)).)))..	ACGUUGGUGCUGGUGGUGGAGG	UCUUCACUAUUAG-ACGGACAA	60S acidic ribosomal protein family
ath-miR771_AT3G10920.2	Yes	ath-miR771	miRNA	AT3G10920.2	496	520	507	((((((-((((((((....(((((((&)))))))----)))))))).))))))	UGAGGG-UGCUGCAGUGCAAGGCUCA	UGAGCCU----CUGUGGUAGCCCUCA	manganese superoxide dismutase 1
ath-miR771_AT4G39260.4		ath-miR771	miRNA	AT4G39260.4	314	338	329	((((((.....(((((((((((...&...)))))))))))---..))))))	UGAGGGAGGUGGCUACGGAGGCGGU	UGAGCCUCUGUGGU---AGCCCUCA	cold, circadian rhythm, and RNA binding 1
ath-miR773a_AT1G15340.1	Yes	ath-miR773a	miRNA	AT1G15340.1	1194	1213	1205	.((((((((((((.-((((((&))))))..)))))))))))).	AAGACAGAAGCUGC-AGCAAA	UUUGCUUCCAGCUUUUGUCUC	methyl-CPG-binding domain 10
ath-miR773a_AT1G42970.1		ath-miR773a	miRNA	AT1G42970.1	724	745	735	(((.(((((((..(((((((..&..)))))))-.))))))).)))	GGGCCAGGAGCAGGGAAGCAUA	UUUGCUUCC-AGCUUUUGUCUC	glyceraldehyde-3-phosphate dehydrogenase B subunit
ath-miR773a_AT2G42600.2		ath-miR773a	miRNA	AT2G42600.2	2736	2755	2747	(((((((((((((.-(((...&...)))..)))))))))))))	GAGGCAAAGGCUGC-AGCUUC	UUUGCUUCCAGCUUUUGUCUC	phosphoenolpyruvate carboxylase 2
ath-miR773a_AT2G43560.1		ath-miR773a	miRNA	AT2G43560.1	620	641	632	(((.(((((((((((.((((((&)))))).)))))))))))-)))	GAGUAUGAAAGCUGGUGGCAAA	UUUGCUUCCAGCUUUUGU-CUC	FKBP-like peptidyl-prolyl cis-trans isomerase family protein
ath-miR773a_AT2G47400.1		ath-miR773a	miRNA	AT2G47400.1	319	344	335	((((((.....((((((((.(((...&...))).))))))))-----))))))	GGGACAAGAAGAAAGCUGGUGGCUCC	UUUGCUUCCAGCUUU-----UGUCUC	CP12 domain-containing protein 1
ath-miR773a_AT3G07780.1		ath-miR773a	miRNA	AT3G07780.1	1495	1514	1505	((((((((((-((((((((((&)))))))))).))))))))))	GAGGCAAAAG-UGGAAGCAGA	UUUGCUUCCAGCUUUUGUCUC	Protein of unknown function (DUF1423)
ath-miR773a_AT3G29240.1	Yes	ath-miR773a	miRNA	AT3G29240.1	805	830	818	((((((..((((((((...(((((((&)))))))---))))))))--))))))	GAGACAACGAGGUUGGUAAGAGCGGA	UUUGCUU---CCAGCUUU--UGUCUC	Protein of unknown function (DUF179)
ath-miR773a_AT4G17090.1		ath-miR773a	miRNA	AT4G17090.1	1345	1366	1357	((((((((((.(.((((((((.&.)))))))).)-))))))))))	GAGAUGAAAGACGGGGAGCAAC	UUUGCUUCCAG-CUUUUGUCUC	chloroplast beta-amylase
ath-miR773a_AT4G23670.1	Yes	ath-miR773a	miRNA	AT4G23670.1	200	229	218	((((.......(((((((((((..(((((.&.)))))--)))))))))))-------))))	GAGAAACACUACAAGAGCUGGAAGAGCGAG	UUUGCU--UCCAGCUUUUG-------UCUC	Polyketide cyclase/dehydrase and lipid transport superfamily protein
ath-miR773a_AT5G09660.1		ath-miR773a	miRNA	AT5G09660.1	893	912	904	((((((((((((((-(((...&...))).))))))))))))))	GAGGCAAAAGCUGG-AGCUGG	UUUGCUUCCAGCUUUUGUCUC	peroxisomal NAD-malate dehydrogenase 2
ath-miR773a_AT5G09660.4	Yes	ath-miR773a	miRNA	AT5G09660.4	893	912	904	((((((((((((((-(((...&...))).))))))))))))))	GAGGCAAAAGCUGG-AGCUGG	UUUGCUUCCAGCUUUUGUCUC	peroxisomal NAD-malate dehydrogenase 2
ath-miR773a_AT5G50920.1		ath-miR773a	miRNA	AT5G50920.1	2600	2626	2617	.(((((......(((((((((((((((&)))))))))))))))------))))).	CAGACAGCUAACAAAGCUGGAAGUGAA	UUUGCUUCCAGCUUU------UGUCUC	CLPC homologue 1
ath-miR773a_AT5G51820.1	Yes	ath-miR773a	miRNA	AT5G51820.1	358	382	370	.(((((((((.(((((...((((((&))))))---)))))-))))))))).	AGGACAAAAGACUGGAACUAGCGGA	UUUGCU---UCCAG-CUUUUGUCUC	phosphoglucomutase
ath-miR773b-3p_AT1G60950.1		ath-miR773b-3p	miRNA	AT1G60950.1	416	433	424	(((---((((((((((((((.&.))))))))))))))...)))	GAG---GAAGCUGGAAUCGAU	UUUGAUUCCAGCUUUUGUCUC	2Fe-2S ferredoxin-like superfamily protein
ath-miR773b-3p_AT2G32690.1		ath-miR773b-3p	miRNA	AT2G32690.1	518	537	528	((((((((((-((((((((((&)))))))))).))))))))))	GAGGCGGAGG-UGGAAUUGGA	UUUGAUUCCAGCUUUUGUCUC	glycine-rich protein 23
ath-miR773b-3p_AT2G32690.2		ath-miR773b-3p	miRNA	AT2G32690.2	488	507	498	((((((((((-((((((((((&)))))))))).))))))))))	GAGGCGGAGG-UGGAAUUGGA	UUUGAUUCCAGCUUUUGUCUC	glycine-rich protein 23
ath-miR773b-3p_AT2G32690.3		ath-miR773b-3p	miRNA	AT2G32690.3	494	513	504	((((((((((-((((((((((&)))))))))).))))))))))	GAGGCGGAGG-UGGAAUUGGA	UUUGAUUCCAGCUUUUGUCUC	glycine-rich protein 23
ath-miR773b-3p_AT2G36530.1		ath-miR773b-3p	miRNA	AT2G36530.1	1368	1391	1382	(((((((.....(((((((((((.&.)))))))))))---..)))))))	GAGGCAAUUUACGCUGGAGUCAAC	UUUGAUUCCAGC---UUUUGUCUC	Enolase
ath-miR773b-3p_AT3G03100.2	Yes	ath-miR773b-3p	miRNA	AT3G03100.2	498	520	511	((((((((((..(((((.((((.&.)))).)))))--))))))))))	GGGACAAAAGAACUGGACUCGGU	UUUGAUUCCAG--CUUUUGUCUC	NADH:ubiquinone oxidoreductase, 17.2kDa subunit
ath-miR773b-3p_AT4G16515.1	Yes	ath-miR773b-3p	miRNA	AT4G16515.1	279	303	294	((((((((....((.(((((((((.&.))))))))).))----))))))))	GAGGCGGGCGUUGGGUGGAGUCGAG	UUUGAUUCCAGCU----UUUGUCUC	Encodes a root meristem growth factor (RGF). Belongs to a family of functionally redundant homologous peptides that are secreted, tyrosine-sulfated, and expressed mainly in the stem cell area and the innermost layer of central columella cells. RGFs are required for maintenance of the root stem cell niche and transit amplifying cell proliferation. Members of this family include: At5g60810 (RGF1), …
ath-miR773b-3p_AT4G29950.1	Yes	ath-miR773b-3p	miRNA	AT4G29950.1	2586	2609	2600	(((((((((.((..((((((((((&))))))))))--))-)))))))))	GAGACGAGAUGUAAUGGAGUCGAA	UUUGAUUCCA--GC-UUUUGUCUC	Ypt/Rab-GAP domain of gyp1p superfamily protein
ath-miR773b-5p_AT1G10960.1		ath-miR773b-5p	miRNA	AT1G10960.1	341	359	351	...((((((((((((.-(((&)))..))))))))))))...	UUCUUGCUCAAGUUGC-GCC	GGCAAUAACUUGAGCAAACA	ferredoxin 1
ath-miR773b-5p_AT1G55330.1		ath-miR773b-5p	miRNA	AT1G55330.1	215	234	226	(((((((.((.-(((((((((&)))))))))..))-)))))))	UGUUUGCAUCU-GUUGUUGCU	GGCAAUAACUUGA-GCAAACA	arabinogalactan protein 21
ath-miR773b-5p_AT2G16600.1		ath-miR773b-5p	miRNA	AT2G16600.1	462	481	472	((((((.(((((((((((..&..))))))))))).))))))	UGUUUGGUCAAGUUGUUGAG	GGCAAUAACUUGAGCAAACA	rotamase CYP 3
ath-miR773b-5p_AT2G16600.2		ath-miR773b-5p	miRNA	AT2G16600.2	396	415	406	((((((.(((((((((((..&..))))))))))).))))))	UGUUUGGUCAAGUUGUUGAG	GGCAAUAACUUGAGCAAACA	rotamase CYP 3
ath-miR774a_AT3G22380.1		ath-miR774a	miRNA	AT3G22380.1	4807	4830	4818	((((((.((((((((((...((((&))))---)))))))))).))))))	GGUGGUGGUAUGGGUAAAACUCAA	UUGG---UUACCCAUAUGGCCAUC	time for coffee
ath-miR774b-3p_AT1G07320.3	Yes	ath-miR774b-3p	miRNA	AT1G07320.3	681	702	693	(((..(((((..((((((((((&))))))))))-.)))))..)))	UUCUUGAUGAUUGAUGUGGAUG	CAUCCAUAUU-UUCAUCUCGAA	ribosomal protein L4
ath-miR774b-3p_AT3G16770.1	Yes	ath-miR774b-3p	miRNA	AT3G16770.1	819	839	830	..(((((((((.(((((((((&))))))))).)))))))))..	UCCGAGGUGGAUAUGUGGAUG	CAUCCAUAUUUUCAUCUCGAA	ethylene-responsive element binding protein
ath-miR774b-3p_AT5G60360.1		ath-miR774b-3p	miRNA	AT5G60360.1	1220	1245	1236	.(((((((((.....((((((((.((&)).))))))))-----))))))))).	CUUGAGAUGAUCAGCGAAUGUGGUUG	CAUCCAUAUUU-----UCAUCUCGAA	aleurain-like protease
ath-miR774b-3p_AT5G60360.2		ath-miR774b-3p	miRNA	AT5G60360.2	1217	1242	1233	.(((((((((.....((((((((.((&)).))))))))-----))))))))).	CUUGAGAUGAUCAGCGAAUGUGGUUG	CAUCCAUAUUU-----UCAUCUCGAA	aleurain-like protease
ath-miR774b-3p_AT5G60360.3		ath-miR774b-3p	miRNA	AT5G60360.3	1224	1249	1240	.(((((((((.....((((((((.((&)).))))))))-----))))))))).	CUUGAGAUGAUCAGCGAAUGUGGUUG	CAUCCAUAUUU-----UCAUCUCGAA	aleurain-like protease
ath-miR774b-5p_AT2G23840.1	Yes	ath-miR774b-5p	miRNA	AT2G23840.1	15	37	28	(((((((.....((((((((((.&.))))))))))--...)))))))	AUCACCCUAACUUCUUCGUUUCG	UGAGAUGAAGA--UAUGGGUGAU	HNH endonuclease
ath-miR774b-5p_AT3G09500.1		ath-miR774b-5p	miRNA	AT3G09500.1	528	548	539	.(((((((((((.((((((((&)))))))).))))))))))).	UUCACUUGUGUUAUCGUCUCA	UGAGAUGAAGAUAUGGGUGAU	Ribosomal L29 family protein
ath-miR775_AT1G12240.1		ath-miR775	miRNA	AT1G12240.1	1471	1493	1484	..(((.((..(((((((((((((&)))))))))))))--))-)))..	CCGCAGCUCAGCUAGACAUCGAA	UUCGAUGUCUAGC--AG-UGCCA	Glycosyl hydrolases family 32 protein
ath-miR775_AT1G23390.1		ath-miR775	miRNA	AT1G23390.1	531	550	541	(((.((((((.(((((((((&))))))))).)))))).)))	UGGAGCUGUUCGACAUCGAA	UUCGAUGUCUAGCAGUGCCA	Kelch repeat-containing F-box family protein
ath-miR776_AT4G37200.1	Yes	ath-miR776	miRNA	AT4G37200.1	411	431	422	(((((((((((((((.(((..&..))).)))))))))))))))	GAUAUCAAUAGAAGAGUUGCG	UCUAAGUCUUCUAUUGAUGUU	Thioredoxin superfamily protein
ath-miR777_AT4G26530.1		ath-miR777	miRNA	AT4G26530.1	961	985	976	..((((((((...(((((((((((.&.)))))))))))---))))))))..	ACGCAAUGAACAAGCUCGAUGUGUU	UACGCAUUGAGU---UUCGUUGCUU	Aldolase superfamily protein
ath-miR778_AT1G52300.1		ath-miR778	miRNA	AT1G52300.1	321	340	331	.((-((((..(((((((((((&)))))))))))..)))).)).	AGG-GUACCGAAGCCAAGCCA	UGGCUUGGUUUAUGUACACCG	Zinc-binding ribosomal protein family protein
ath-miR779.1_AT1G63120.1	Yes	ath-miR779.1	miRNA	AT1G63120.1	509	529	520	.(((((((((((.((((....&....)))).))))))))))).	UUGAGCAGCAAUUUGGCUUCA	UUCUGCUAUGUUGCUGCUCAU	RHOMBOID-like 2
ath-miR779.1_AT2G30930.1		ath-miR779.1	miRNA	AT2G30930.1	453	473	464	..((((((((.(((((((...&...))))))).))))))))..	UCGAGCAGCACCGUGGCAAAC	UUCUGCUAUGUUGCUGCUCAU	unknown protein
ath-miR779.1_AT3G01690.1		ath-miR779.1	miRNA	AT3G01690.1	1147	1168	1158	(((((((((((((..((((...&...))))-.)))))))))))))	AUGAGUAGCAGCAGCAGCAAGC	UUCUGCU-AUGUUGCUGCUCAU	alpha/beta-Hydrolases superfamily protein
ath-miR779.1_AT3G27850.1		ath-miR779.1	miRNA	AT3G27850.1	389	411	401	((((.((((((((.(((((((((&)))))))))-))))))))-))))	GUGGCGCGGCGGCUGUAGUGGAG	UUCUGCUAU-GUUGCUGC-UCAU	ribosomal protein L12-C
ath-miR779.1_AT4G16190.1	Yes	ath-miR779.1	miRNA	AT4G16190.1	608	627	619	((((((((((((..-(((((.&.)))))...))))))))))))	GUGAGCAGCAGCUC-GUAGAU	UUCUGCUAUGUUGCUGCUCAU	Papain family cysteine protease
ath-miR779.1_AT4G39260.2		ath-miR779.1	miRNA	AT4G39260.2	374	395	385	...(((((((((.(((((((((&)))))))))-)))))))))...	AGAGGUAGCGGCGGUGGCGGAG	UUCUGCUAU-GUUGCUGCUCAU	cold, circadian rhythm, and RNA binding 1
ath-miR779.1_AT5G11420.1		ath-miR779.1	miRNA	AT5G11420.1	563	582	573	..(((-((((((((((((((.&.)))))))))))))).)))..	CCGAG-AGUAACGUGGCAGAG	UUCUGCUAUGUUGCUGCUCAU	Protein of unknown function, DUF642
ath-miR779.2_AT2G40080.1		ath-miR779.2	miRNA	AT2G40080.1	179	200	191	(((((((((.(((..((((((.&.))))))..)))-)))))))))	AGUCAACGACAAUCACCAAUCG	UGAUUGGAAAUU-UCGUUGACU	Protein of unknown function (DUF1313)
ath-miR779.2_AT4G23270.1	Yes	ath-miR779.2	miRNA	AT4G23270.1	1929	1949	1940	(((((((((((.(((((....&....))))).)))))))))))	AGUCGACGAAGCUUCCAUUAC	UGAUUGGAAAUUUCGUUGACU	cysteine-rich RLK (RECEPTOR-like protein kinase) 19
ath-miR780.1_AT1G21910.1	Yes	ath-miR780.1	miRNA	AT1G21910.1	359	380	371	....(((..(((((((((((((&)))))))))))))-.)))....	AACAGCUGAAGCAGCUGCUAGA	UCUAGCAGCUGUU-GAGCAGGU	Integrase-type DNA-binding superfamily protein
ath-miR780.1_AT4G26582.1	Yes	ath-miR780.1	miRNA	AT4G26582.1	331	351	343	((((((.((((.((((((-(((&))).)))))).))))-))))))	GCCUGCAUCAAGAGCUGC-AGA	UCUAGCAGCUGUUGA-GCAGGU	Potential natural antisense gene, locus overlaps with AT4G26590
ath-miR780.2_AT2G30360.1		ath-miR780.2	miRNA	AT2G30360.1	1289	1311	1302	..(((..(((((((.((((((((&)))))))).)))))))--)))..	UCGCCGGAGAUGUUGGCGGAGGA	UUCUUCGUGAAUAUCU--GGCAU	SOS3-interacting protein 4
ath-miR781a_AT2G03440.1	Yes	ath-miR781a	miRNA	AT2G03440.1	188	208	199	.......((((((((((((((&)))))))))))))).......	CAAGAAACCGGAGAGCUCUGA	UUAGAGUUUUCUGGAUACUUA	nodulin-related protein 1
ath-miR781a_AT4G03080.1	Yes	ath-miR781a	miRNA	AT4G03080.1	2820	2840	2831	......(((((((((((((..&..)))))))))))))......	CUUAUCUCCAGAGAACUCUCC	UUAGAGUUUUCUGGAUACUUA	BRI1 suppressor 1 (BSU1)-like 1
ath-miR781b_AT3G51140.1	Yes	ath-miR781b	miRNA	AT3G51140.1	982	1004	993	.(((..((((((..((((((((.&.))))))))--))))))..))).	AAAGGCUCCAGAAGAAGCUCUGG	UUAGAGUUU--UCUGGAUACUUA	Protein of unknown function (DUF3353)
ath-miR782_AT1G21750.1	Yes	ath-miR782	miRNA	AT1G21750.1	989	1009	1000	(((((((.((((((((.....&.....)))))))).)))))))	GAGAACAGCCAAGGUGCAUUC	ACAAACACCUUGGAUGUUCUU	PDI-like 1-1
ath-miR782_AT1G78380.1		ath-miR782	miRNA	AT1G78380.1	826	849	839	.(((((((((..(((((.(((((.&.)))))-)))))--))))))))).	CAGAGCAUCUGUGAGGUGGUUUGA	ACAAAC-ACCUU--GGAUGUUCUU	glutathione S-transferase TAU 19
ath-miR782_AT2G39730.1		ath-miR782	miRNA	AT2G39730.1	359	379	370	.(((.(((((((((((((...&...))))))))))))).))).	CGGAUCAUUCAAGGUGUUGGC	ACAAACACCUUGGAUGUUCUU	rubisco activase
ath-miR782_AT2G39730.2		ath-miR782	miRNA	AT2G39730.2	359	379	370	.(((.(((((((((((((...&...))))))))))))).))).	CGGAUCAUUCAAGGUGUUGGC	ACAAACACCUUGGAUGUUCUU	rubisco activase
ath-miR782_AT2G39730.3		ath-miR782	miRNA	AT2G39730.3	330	350	341	.(((.(((((((((((((...&...))))))))))))).))).	CGGAUCAUUCAAGGUGUUGGC	ACAAACACCUUGGAUGUUCUU	rubisco activase
ath-miR8121_AT5G23540.1		ath-miR8121	miRNA	AT5G23540.1	588	611	602	((((.((((-((((((((((((((.&.)))))))))))))).))))-))))	UAAAUCCAC-AGACCAUUAUGCUUG	AAAGUAUAAUGGUUUAGUGG-UUUG	Mov34/MPN/PAD-1 family protein
ath-miR8121_AT5G23540.2		ath-miR8121	miRNA	AT5G23540.2	545	568	559	((((.((((-((((((((((((((.&.)))))))))))))).))))-))))	UAAAUCCAC-AGACCAUUAUGCUUG	AAAGUAUAAUGGUUUAGUGG-UUUG	Mov34/MPN/PAD-1 family protein
ath-miR8165_AT5G03995.1		ath-miR8165	miRNA	AT5G03995.1	132	153	144	..((((((((..(((((((...&...)))))))-.))))))))..	AUCUUCACACGAUGCCUCUCUG	AAUGGAGGCA-AGUGUGAAGGA	unknown protein
ath-miR8170-3p_AT1G22070.1		ath-miR8170-3p	miRNA	AT1G22070.1	1265	1285	1276	.(((((((((((((.(((((.&.))))).))))))))))))).	CCAUGGAGAAUCUUCAAGCAU	UUGCUUAAAGAUUUUCUAUGU	TGA1A-related gene 3
ath-miR8170-3p_AT1G77920.1		ath-miR8170-3p	miRNA	AT1G77920.1	1377	1397	1388	.(((((((((((((.(((((.&.))))).))))))))))))).	CUAUAGAGAAUCUUCAAGCAU	UUGCUUAAAGAUUUUCUAUGU	bZIP transcription factor family protein
ath-miR8170-3p_AT1G79690.1		ath-miR8170-3p	miRNA	AT1G79690.1	2076	2096	2087	((((((..((((((((((((.&.))))))))))))..))))))	AUAUAGUUGGUCUUUGGGCAC	UUGCUUAAAGAUUUUCUAUGU	nudix hydrolase homolog 3
ath-miR8170-3p_AT3G02090.1		ath-miR8170-3p	miRNA	AT3G02090.1	939	960	951	((((.((((((((.((((((((&)))))))).))))))))-))))	GCAUGAGGAAGUUGUUGAGCAA	UUGCUUAAAGAUUUUCU-AUGU	Insulinase (Peptidase family M16) protein
ath-miR8171_AT2G01140.1		ath-miR8171	miRNA	AT2G01140.1	1248	1269	1260	.((.((.((((((((((.((..&..)).))))))))))-)).)).	GCCAACUCACUGGCCCAGCUCG	AUAGGUGGGCCAGUG-GUAGGA	Aldolase superfamily protein
ath-miR8171_AT4G31580.1	Yes	ath-miR8171	miRNA	AT4G31580.1	618	639	629	(((((((..(((((.((.(((.&.))).))-)))))..)))))))	UCCUGCCCGUGGCCGCAGCUAC	AUAGGUG-GGCCAGUGGUAGGA	serine/arginine-rich 22
ath-miR8171_AT4G33010.1		ath-miR8171	miRNA	AT4G33010.1	3183	3206	3197	((((-(((....((((((((((...&...))))))))))----))).))))	UCCU-CCAAGUUCUGGCCCACCACA	AUAGGUGGGCCAG----UGGUAGGA	glycine decarboxylase P-protein 1
ath-miR8171_AT4G33010.2		ath-miR8171	miRNA	AT4G33010.2	3179	3202	3193	((((-(((....((((((((((...&...))))))))))----))).))))	UCCU-CCAAGUUCUGGCCCACCACA	AUAGGUGGGCCAG----UGGUAGGA	glycine decarboxylase P-protein 1
ath-miR8172_AT2G36810.1		ath-miR8172	miRNA	AT2G36810.1	4646	4666	4657	((((((((...((((((((..&..))))))))...))))))))	AUCUCCAUGACGAUGAUCCUA	AUGGAUCAUCUAGAUGGAGAU	ARM repeat superfamily protein
ath-miR8174_AT1G58290.1		ath-miR8174	miRNA	AT1G58290.1	1823	1839	1834	((((((((((((----((((.&.))))....))))))))))))	GAUUAGCUUCCC----CACAA	AUGUGUAUAGGGAAGCUAAUC	Glutamyl-tRNA reductase family protein
ath-miR8174_AT3G05625.1		ath-miR8174	miRNA	AT3G05625.1	723	743	734	.....(((((((((((((((.&.))))))))))))))).....	UCUAUGCUUCUCUGUACGCAG	AUGUGUAUAGGGAAGCUAAUC	Tetratricopeptide repeat (TPR)-like superfamily protein
ath-miR8174_AT3G13410.1	Yes	ath-miR8174	miRNA	AT3G13410.1	215	235	227	((((((((((.((..-(((((.&.)))))...))-))))))))))	GAUUGGCUUCUCCGA-ACACAG	AUGUGUAUAGG-GAAGCUAAUC	unknown protein
ath-miR8175_AT2G24580.1	Yes	ath-miR8175	miRNA	AT2G24580.1	1146	1165	1156	((((((((..(.((((((..&..)))))).)..))))))))	UGGCGCCGGCGGUGGGGAGG	GAUCCCCGGCAACGGCGCCA	FAD-dependent oxidoreductase family protein
ath-miR8176_AT1G73840.1	Yes	ath-miR8176	miRNA	AT1G73840.1	957	976	967	(((((((((-(((.(((((((&))))))).))).)))))))))	UCCUUCUUG-GAUGGCUGGCC	GGCCGGUGGUCGCGAGAGGGA	hydroxyproline-rich glycoprotein family protein
ath-miR8176_AT3G10020.1		ath-miR8176	miRNA	AT3G10020.1	283	315	296	((((((((..(((((((((..........((((&))))----------)))))))))--))))))))	UUCCUCUCAGGCGACCACCAUCGAAGUCAGGUC	GGCC----------GGUGGUCGC--GAGAGGGA	unknown protein
ath-miR8181_AT1G24880.3	Yes	ath-miR8181	miRNA	AT1G24880.3	256	275	266	....(((((((((((((((.&.)))))))))))))))....	UAAGUACCCCCCCACCUCUG	UGGGGGUGGGGGGGUGACAG	UDP-3-O-acyl N-acetylglycosamine deacetylase family protein
ath-miR8181_AT1G25175.1	Yes	ath-miR8181	miRNA	AT1G25175.1	242	261	252	....(((((((((((((((.&.)))))))))))))))....	UAAGUACCCCCCCACCUCUG	UGGGGGUGGGGGGGUGACAG	other RNA
ath-miR8181_AT2G15880.1		ath-miR8181	miRNA	AT2G15880.1	1490	1512	1503	(((.((((.(.(((((((((((.&.)))))))))))-)-))))-)))	CUGUUCACUCUCCCCCACCUCCG	UGGGGGUGGGGG-G-GUGA-CAG	Leucine-rich repeat (LRR) family protein
ath-miR8182_AT1G28290.1		ath-miR8182	miRNA	AT1G28290.1	959	981	971	...(((((((((((.(((((.(.&.).)))))-)))))))))))...	UAACAGCGGAGACGACGACAGAC	UUGUGUUG-CGUUUCUGUUGAUU	arabinogalactan protein 31
ath-miR8182_AT3G14990.1		ath-miR8182	miRNA	AT3G14990.1	1260	1283	1274	..(((((..(((((.(((((((..&..))))))).)))))--)))))..	CUUCAGCUCGGAAAGGCAACACUU	UUGUGUUGCGUUUCU--GUUGAUU	Class I glutamine amidotransferase-like superfamily protein
ath-miR8182_AT3G14990.2		ath-miR8182	miRNA	AT3G14990.2	1175	1198	1189	..(((((..(((((.(((((((..&..))))))).)))))--)))))..	CUUCAGCUCGGAAAGGCAACACUU	UUGUGUUGCGUUUCU--GUUGAUU	Class I glutamine amidotransferase-like superfamily protein
ath-miR8182_AT3G19450.1		ath-miR8182	miRNA	AT3G19450.1	965	991	977	...((((((((((((((.....((((.&.))))-----))))))))))))))...	AUCCAGCAGAGAUGCAAAGACUCGCAG	UUGUG-----UUGCGUUUCUGUUGAUU	GroES-like zinc-binding alcohol dehydrogenase family protein
ath-miR8182_AT4G05180.1		ath-miR8182	miRNA	AT4G05180.1	447	469	459	...((((((((((.(((((..((&))..)))))-))))))))))...	CACCAACAGAAGCUGCAGCUAGA	UUGUGUUGC-GUUUCUGUUGAUU	photosystem II subunit Q-2
ath-miR8182_AT4G11420.1		ath-miR8182	miRNA	AT4G11420.1	2789	2814	2801	...((((((((((....(((((((..&..)))))))----))))))))))...	CAGCAGCAGGAGCACCAGCAGCACCU	UUGUGUUGC----GUUUCUGUUGAUU	eukaryotic translation initiation factor 3A
ath-miR8182_AT4G21280.1		ath-miR8182	miRNA	AT4G21280.1	397	419	409	...((((((((((.(((((..((&))..)))))-))))))))))...	CACCAACAGAAGCUGCAGCUAGA	UUGUGUUGC-GUUUCUGUUGAUU	photosystem II subunit QA
ath-miR8182_AT4G21280.2		ath-miR8182	miRNA	AT4G21280.2	400	422	412	...((((((((((.(((((..((&))..)))))-))))))))))...	CACCAACAGAAGCUGCAGCUAGA	UUGUGUUGC-GUUUCUGUUGAUU	photosystem II subunit QA
ath-miR8182_AT4G21990.1		ath-miR8182	miRNA	AT4G21990.1	1104	1126	1116	...((((((((((((((.(((..&..)))-))))))))))))))...	UACCAAUGGAAACGCAACCGCUA	UUGUG-UUGCGUUUCUGUUGAUU	APS reductase 3
ath-miR8183_AT2G20120.1	Yes	ath-miR8183	miRNA	AT2G20120.1	899	920	911	((((((.((((((((.((((..&..)))).))))))))-))))))	GCCACAGAUUCUGUCCACUGUU	UUUAGUUGACGGAAU-UGUGGC	Protein of unknown function (DUF502)
ath-miR8184_AT4G38920.1		ath-miR8184	miRNA	AT4G38920.1	811	831	822	((((((((((((.(((((...&...))))).))))))))))))	UAUGUUUGUAAUGAGACCGUU	UUUGGUCUGAUUACGAAUGUA	vacuolar-type H(+)-ATPase C3
ath-miR8184_AT5G03760.1	Yes	ath-miR8184	miRNA	AT5G03760.1	1482	1503	1493	.(((((((.(((((.((((((.&.))))))-))))).))))))).	GGCAUUCGAAAUCAUGACUAAU	UUUGGUC-UGAUUACGAAUGUA	Nucleotide-diphospho-sugar transferases superfamily protein
ath-miR823_AT1G69770.1		ath-miR823	miRNA	AT1G69770.1	2026	2046	2037	((((((((((((((((((((.&.))))))))))))))))))))	GUCUUAUAUGAUCAUCACCCU	UGGGUGGUGAUCAUAUAAGAU	chromomethylase 3
ath-miR823_AT2G33830.1		ath-miR823	miRNA	AT2G33830.1	107	127	118	.....(((.((((((((((((&)))))))))))).))).....	CCGCAAUAAGAUCACCACCCA	UGGGUGGUGAUCAUAUAAGAU	Dormancy/auxin associated family protein
ath-miR823_AT2G33830.2		ath-miR823	miRNA	AT2G33830.2	119	139	130	.....(((.((((((((((((&)))))))))))).))).....	CCGCAAUAAGAUCACCACCCA	UGGGUGGUGAUCAUAUAAGAU	Dormancy/auxin associated family protein
ath-miR824-3p_AT5G08530.1		ath-miR824-3p	miRNA	AT5G08530.1	1542	1565	1557	(((((((((....((((-(((((((&))))))).))))----)))))))))	UUUAGGCCAGAGCUCGA-GAGAAGG	CCUUCUCAUCGA----UGGUCUAGA	51 kDa subunit of complex I
ath-miR824-5p_AT1G03220.1		ath-miR824-5p	miRNA	AT1G03220.1	718	740	730	.(((((((((.(((...((((..&..))))-..)))-))))))))).	CCCCUUCUCAUCAAUCCGGUCAG	UAGACC-AUUUG-UGAGAAGGGA	Eukaryotic aspartyl protease family protein
ath-miR824-5p_AT1G19920.1		ath-miR824-5p	miRNA	AT1G19920.1	264	285	275	.((((((((.(((..(((((((&)))))))-.))).)))))))).	ACCCUUUUCUCAAUUUGGUCUA	UAGACCA-UUUGUGAGAAGGGA	Pseudouridine synthase/archaeosine transglycosylase-like family protein
ath-miR824-5p_AT3G14560.1	Yes	ath-miR824-5p	miRNA	AT3G14560.1	284	306	295	(((((((((((((((((..((((&))))--)))))))))))))))))	UCUCUUCUCACAAAUGGCGUCUA	UAGA--CCAUUUGUGAGAAGGGA	unknown protein
ath-miR824-5p_AT3G57230.1		ath-miR824-5p	miRNA	AT3G57230.1	785	805	796	(((((((((((((((((((((&)))))))))))))))))))))	UCUCUUCUCACAAAUGGUCUA	UAGACCAUUUGUGAGAAGGGA	AGAMOUS-like 16
ath-miR824-5p_AT3G57230.2		ath-miR824-5p	miRNA	AT3G57230.2	586	606	597	(((((((((((((((((((((&)))))))))))))))))))))	UCUCUUCUCACAAAUGGUCUA	UAGACCAUUUGUGAGAAGGGA	AGAMOUS-like 16
ath-miR825_AT2G25430.1		ath-miR825	miRNA	AT2G25430.1	2288	2310	2301	(((((((..((((((((((((((&))))))))))))))--)))))))	GUUUAUGUACACUUUCUUGAGAA	UUCUCAAGAAGGUG--CAUGAAC	epsin N-terminal homology (ENTH) domain-containing protein / clathrin assembly protein-related
ath-miR825_AT3G48195.1		ath-miR825	miRNA	AT3G48195.1	2682	2706	2697	((((..((....(((((((((((((&)))))))))))))----))..))))	GUUCUCGCAGAUACCUUCUUGAGAG	UUCUCAAGAAGGU----GCAUGAAC	Phox (PX) domain-containing protein
ath-miR826a_AT5G64120.1	Yes	ath-miR826a	miRNA	AT5G64120.1	182	204	194	(((((((((.(((((((.(((((&)))))-)))))))-)))))))))	UACGUGUCCUAGAGCUGAGACUA	UAGUC-CGGUUUU-GGAUACGUG	Peroxidase superfamily protein
ath-miR826b_AT1G13090.1		ath-miR826b	miRNA	AT1G13090.1	1231	1252	1243	.....((((((.((((((((((&))))))))))-)))))).....	GAUUGCACGUGAUCCAAAACUA	UGGUUUUGGA-CACGUGAAAAU	cytochrome P450, family 71, subfamily B, polypeptide 28
ath-miR827_AT1G02860.1		ath-miR827	miRNA	AT1G02860.1	258	278	269	.((((((((((((((((((((&)))))))))))))))))))).	UGUUUGUUGAUGGUCAUCUAA	UUAGAUGACCAUCAACAAACU	SPX (SYG1/Pho81/XPR1) domain-containing protein
ath-miR827_AT1G02860.2		ath-miR827	miRNA	AT1G02860.2	258	278	269	.((((((((((((((((((((&)))))))))))))))))))).	UGUUUGUUGAUGGUCAUCUAA	UUAGAUGACCAUCAACAAACU	SPX (SYG1/Pho81/XPR1) domain-containing protein
ath-miR829-3p.2_AT3G48560.1		ath-miR829-3p.2	miRNA	AT3G48560.1	1563	1585	1574	..(((((((((((....((((((&))))))--..)))))))))))..	AGGCCUUGGAGCUAUGGGAUUUG	CAAAUU--AAAGCUUCAAGGUAG	chlorsulfuron/imidazolinone resistant 1
ath-miR829-3p.2_AT5G43460.1		ath-miR829-3p.2	miRNA	AT5G43460.1	760	780	771	..(((((((((((((((((((&)))))))))))))))))))..	GGAUCUUGAAGUUUUGGUUUG	CAAAUUAAAGCUUCAAGGUAG	HR-like lesion-inducing protein-related
ath-miR829-5p_AT3G09200.1		ath-miR829-5p	miRNA	AT3G09200.1	197	220	211	.(((((((((...(((((((((..&..)))))))))---))))))))).	GUCGGAUCAACUCAGCUUCAGAAC	ACUUUGAAGCU---UUGAUUUGAA	Ribosomal protein L10 family protein
ath-miR829-5p_AT3G46620.1		ath-miR829-5p	miRNA	AT3G46620.1	564	584	575	.((((((((((((.(((((..&..))))).)))))))))))).	GUCAGAUCGAAGCGUCAGGUA	ACUUUGAAGCUUUGAUUUGAA	zinc finger (C3HC4-type RING finger) family protein
ath-miR829-5p_AT3G49940.1		ath-miR829-5p	miRNA	AT3G49940.1	500	519	510	(((.((-(((((((((((((.&.))))))))))))).)).)))	UUCCGA-CGAAGCUUCGGAGA	ACUUUGAAGCUUUGAUUUGAA	LOB domain-containing protein 38
ath-miR829-5p_AT3G61260.1		ath-miR829-5p	miRNA	AT3G61260.1	736	756	747	..(((((((((((((((((..&..)))))))))))))))))..	UGCGAAUCAAAGUUUCAAGAC	ACUUUGAAGCUUUGAUUUGAA	Remorin family protein
ath-miR829-5p_AT5G52440.1	Yes	ath-miR829-5p	miRNA	AT5G52440.1	1119	1139	1130	.((((((((((((((.(((..&..))).)))))))))))))).	AUUAGGUCAAAGCUUGGAAAA	ACUUUGAAGCUUUGAUUUGAA	Bacterial sec-independent translocation protein mttA/Hcf106
ath-miR830-5p_AT1G58602.1		ath-miR830-5p	miRNA	AT1G58602.1	3192	3212	3204	.(((((((((((.(((-(((((&))))).))).))))))))))).	UAUCUGAACUAUGUGG-GAGGA	UCUUCUCCAAAUAGUUUAGGUU	LRR and NB-ARC domains-containing disease resistance protein
ath-miR830-5p_AT4G13500.1		ath-miR830-5p	miRNA	AT4G13500.1	212	232	223	.(((-((((((..(((((((((&)))))))))..)))))).))).	UGCC-AAAUUAGGUGGAGGAGA	UCUUCUCCAAAUAGUUUAGGUU	unknown protein
ath-miR831-3p_AT3G19130.1		ath-miR831-3p	miRNA	AT3G19130.1	1316	1338	1329	((((((((((((.(((((.....&.....)))))-))))))))))))	CAGGAAGAGUGCUGAAGAUGCUA	UGAUCUCUUC-GUACUCUUCUUG	RNA-binding protein 47B
ath-miR833a-5p_AT5G14040.1		ath-miR833a-5p	miRNA	AT5G14040.1	598	623	611	((((((((.(((((((....((((((&))))))---.)))))))-))))))))	GCUGGACCUGAGUACACUGCCAAAUA	UGUUUG---UUGUACUC-GGUCUAGU	phosphate transporter 3;1
ath-miR834_AT3G14310.1		ath-miR834	miRNA	AT3G14310.1	1100	1120	1111	..(((((((((((((((((((&)))))))))))))))))))..	CCGCCACCGUUGCUGCUGUCG	UGGUAGCAGUAGCGGUGGUAA	pectin methylesterase 3
ath-miR834_AT3G48990.1	Yes	ath-miR834	miRNA	AT3G48990.1	468	487	479	...((((((((((-((((((.&.)))))).))))))))))...	ACGUCACCGCUAC-GCUGCUU	UGGUAGCAGUAGCGGUGGUAA	AMP-dependent synthetase and ligase family protein
ath-miR834_AT5G60170.2		ath-miR834	miRNA	AT5G60170.2	3196	3217	3207	.((((.(((((((((((((.((&))-))))))))))))).)))).	CUGCUUCCGCUGCUGCUGCGCA	UG-GUAGCAGUAGCGGUGGUAA	RNA binding (RRM/RBD/RNP motifs) family protein
ath-miR834_AT5G66190.1		ath-miR834	miRNA	AT5G66190.1	183	203	194	..(((((.(((((((((((..&..))))))))))).)))))..	CAACCAUGGCUGCUGCUAUAA	UGGUAGCAGUAGCGGUGGUAA	ferredoxin-NADP(+)-oxidoreductase 1
ath-miR834_AT5G66190.2	Yes	ath-miR834	miRNA	AT5G66190.2	183	203	194	..(((((.(((((((((((..&..))))))))))).)))))..	CAACCAUGGCUGCUGCUAUAA	UGGUAGCAGUAGCGGUGGUAA	ferredoxin-NADP(+)-oxidoreductase 1
ath-miR835-5p_AT1G51805.1		ath-miR835-5p	miRNA	AT1G51805.1	2071	2092	2082	...((((((((((((.((((((&))))))-))))))))))))...	UUAAAAGAACAUAUGUCAGGAA	UUCUUG-CAUAUGUUCUUUAUC	Leucine-rich repeat protein kinase family protein
ath-miR835-5p_AT1G64200.1		ath-miR835-5p	miRNA	AT1G64200.1	466	485	477	.(((((((((((-((((((((&)))))))).))))))))))).	AGUGAAGAAUAU-UGCAAGAA	UUCUUGCAUAUGUUCUUUAUC	vacuolar H+-ATPase subunit E isoform 3
ath-miR835-5p_AT2G47940.1	Yes	ath-miR835-5p	miRNA	AT2G47940.1	1433	1453	1444	(((((((((.(.(((((((((&))))))))).).)))))))))	GAUAGAGGAGGAGUGUGAGGA	UUCUUGCAUAUGUUCUUUAUC	DEGP protease 2
ath-miR835-5p_AT3G12260.1		ath-miR835-5p	miRNA	AT3G12260.1	399	418	410	((((((((((..((((-((((&)))).))))..))))))))))	GGUGAAGGGCUCGUGC-AGAA	UUCUUGCAUAUGUUCUUUAUC	LYR family of Fe/S cluster biogenesis protein
ath-miR835-5p_AT3G14690.1		ath-miR835-5p	miRNA	AT3G14690.1	1165	1185	1176	((((((((((...((((-((((&)))).))))-..))))))))))	GAUAAAGAACCUGAUGC-AGAA	UUCUUGCAU-AUGUUCUUUAUC	cytochrome P450, family 72, subfamily A, polypeptide 15
ath-miR835-5p_AT3G25820.1		ath-miR835-5p	miRNA	AT3G25820.1	1330	1350	1341	...(((((((((((((((...&...)))))))))))))))...	UUGGAAGAAUAUAUGCAAAAU	UUCUUGCAUAUGUUCUUUAUC	terpene synthase-like sequence-1,8-cineole
ath-miR835-5p_AT5G02840.1	Yes	ath-miR835-5p	miRNA	AT5G02840.1	1100	1120	1111	...(((((((((((((((...&...)))))))))))))))...	CAAGAGGAACAUAUGCAGUUU	UUCUUGCAUAUGUUCUUUAUC	LHY/CCA1-like 1
ath-miR835-5p_AT5G02840.3	Yes	ath-miR835-5p	miRNA	AT5G02840.3	1078	1098	1089	...(((((((((((((((...&...)))))))))))))))...	CAAGAGGAACAUAUGCAGUUU	UUCUUGCAUAUGUUCUUUAUC	LHY/CCA1-like 1
ath-miR835-5p_AT5G08530.1	Yes	ath-miR835-5p	miRNA	AT5G08530.1	1199	1219	1210	....((((((((.((((((((&)))))))).))))))))....	CCCUAAGAACAUUUGCGAGGA	UUCUUGCAUAUGUUCUUUAUC	51 kDa subunit of complex I
ath-miR835-5p_AT5G42390.1		ath-miR835-5p	miRNA	AT5G42390.1	3073	3094	3085	(((.((((((((((((((....&....))))))))))))))-)))	GAUGAGAGAGCAUGUGCAUACA	UUCUUGCAUAUGUUCUUU-AUC	Insulinase (Peptidase family M16) family protein
ath-miR837-5p_AT2G31570.1		ath-miR837-5p	miRNA	AT2G31570.1	238	261	252	.((.((((...((((((((((((.&.))))))))))))---)))).)).	GGAUGCGAACUACAAGGAACUGAA	AUCAGUUUCUUGU---UCGUUUCA	glutathione peroxidase 2
ath-miR837-5p_AT3G15950.2	Yes	ath-miR837-5p	miRNA	AT3G15950.2	2158	2178	2169	..(((((((((((.((((((.&.)))))).)))))))))))..	AAGGACGAGCAAGCGGCUGAG	AUCAGUUUCUUGUUCGUUUCA	DNA topoisomerase-related
ath-miR837-5p_AT5G23570.1	Yes	ath-miR837-5p	miRNA	AT5G23570.1	1497	1521	1512	((((....(((((((((((((((..&..)))))))))))))))----))))	UGGAAAUUAUGAGCGAGAAGCUGCG	AUCAGUUUCUUGUUCGU----UUCA	XS domain-containing protein / XS zinc finger domain-containing protein-related
ath-miR837-5p_AT5G48620.1		ath-miR837-5p	miRNA	AT5G48620.1	3179	3200	3191	.((((..(((.(((((((((((&))))))))))).)))-.)))).	GGGAGUGGAAGGAGAAACUGGU	AUCAGUUUCUUGUUC-GUUUCA	Disease resistance protein (CC-NBS-LRR class) family
ath-miR837-5p_AT5G62000.1	Yes	ath-miR837-5p	miRNA	AT5G62000.1	2986	3006	2997	.((((((((.(((((((....&....))))))).)))))))).	AGGAGCGAGGAAGAAGCAGUU	AUCAGUUUCUUGUUCGUUUCA	auxin response factor 2
ath-miR838_AT1G27390.1		ath-miR838	miRNA	AT1G27390.1	594	615	606	.((.((((((((.(((((((((&))))))))).))))))))-)).	AGUAGUAAGAAGAAGAAGAGGA	UUUUCUUCUACUUCUUGC-ACA	translocase outer membrane 20-2
ath-miR838_AT1G67090.1		ath-miR838	miRNA	AT1G67090.1	586	609	600	.((((...((((((((((((((..&..))))))))))))))---)))).	AGUGUUGAAGGAAGUGGAAGAGUG	UUUUCUUCUACUUCUU---GCACA	ribulose bisphosphate carboxylase small chain 1A
ath-miR838_AT1G67090.2		ath-miR838	miRNA	AT1G67090.2	579	602	593	.((((...((((((((((((((..&..))))))))))))))---)))).	AGUGUUGAAGGAAGUGGAAGAGUG	UUUUCUUCUACUUCUU---GCACA	ribulose bisphosphate carboxylase small chain 1A
ath-miR838_AT1G70290.1		ath-miR838	miRNA	AT1G70290.1	2128	2147	2139	.(((.(((((((((-((((..&..)))).))))))))).))).	AGUGGAAGAGGUAG-AGAGUC	UUUUCUUCUACUUCUUGCACA	trehalose-6-phosphatase synthase S8
ath-miR838_AT2G36120.1		ath-miR838	miRNA	AT2G36120.1	611	634	622	...((((((((((((...((((((&))))))---))))))))))))...	GGAGCAGGAGGUGGAGCUGGAGAG	UUUUCU---UCUACUUCUUGCACA	Glycine-rich protein family
ath-miR838_AT3G52380.1		ath-miR838	miRNA	AT3G52380.1	514	536	527	.(((...((((((((((((((((&))))))))))))))))--.))).	GGUGAAGAAGAAGUAGAGGAAGA	UUUUCUUCUACUUCUU--GCACA	chloroplast RNA-binding protein 33
ath-miR838_AT3G55240.1		ath-miR838	miRNA	AT3G55240.1	201	221	212	((((.((((((..(((((((.&.)))))))..)))))).))))	UGUGGAAGGAGCUGGAGAAAG	UUUUCUUCUACUUCUUGCACA	Plant protein 1589 of unknown function
ath-miR838_AT4G21860.3		ath-miR838	miRNA	AT4G21860.3	416	436	427	(((((((((.((((((.....&.....)))))).)))))))))	UGUGCAGGAUGUGGAACUCCU	UUUUCUUCUACUUCUUGCACA	methionine sulfoxide reductase B 2
ath-miR838_AT4G23680.1		ath-miR838	miRNA	AT4G23680.1	124	144	135	....(((((((((((((((..&..)))))))))))))))....	ACUACAAGAGGUGGAAGAACG	UUUUCUUCUACUUCUUGCACA	Polyketide cyclase/dehydrase and lipid transport superfamily protein
ath-miR838_AT4G27300.1	Yes	ath-miR838	miRNA	AT4G27300.1	1602	1622	1613	.(..(((((((((((((((..&..)))))))))))))))..).	AGGACAAGGAGUGGAAGAAUU	UUUUCUUCUACUUCUUGCACA	S-locus lectin protein kinase family protein
ath-miR838_AT4G37000.1	Yes	ath-miR838	miRNA	AT4G37000.1	789	809	800	((((.((((((.(((((((((&))))))))).)))))).))))	UGUGAAGGAAGAAGAAGAGAA	UUUUCUUCUACUUCUUGCACA	accelerated cell death 2 (ACD2)
ath-miR838_AT5G50920.1		ath-miR838	miRNA	AT5G50920.1	2656	2676	2667	(((.((((((((.((((((((&)))))))).)))))))).)))	UGUUCGAGAGGUUGAAGAAGA	UUUUCUUCUACUUCUUGCACA	CLPC homologue 1
ath-miR839-5p_AT1G05135.1		ath-miR839-5p	miRNA	AT1G05135.1	1011	1033	1023	((((.(((((((.((.(((((((&)))))))-)).)))))))-))))	GGGGCACGGUGGUGGUGUUGGUG	UACCAAC-CUUUCAUCGU-UCCC	pseudogene of unknown protein
ath-miR839-5p_AT1G22640.1		ath-miR839-5p	miRNA	AT1G22640.1	638	657	648	((((((((-(((((.((((..&..)))).))))).))))))))	GGGAACGA-GGAAGAUUGGGU	UACCAACCUUUCAUCGUUCCC	myb domain protein 3
ath-miR839-5p_AT3G17050.1		ath-miR839-5p	miRNA	AT3G17050.1	1591	1612	1602	((..((((((((((.(((((((&)))))))-))))))))))..))	GGUCACGGUGGAGGUGUUGGUG	UACCAAC-CUUUCAUCGUUCCC	transposable element gene
ath-miR839-5p_AT4G21620.1	Yes	ath-miR839-5p	miRNA	AT4G21620.1	208	230	220	.(((.(((((((((((.((((((&))))))-)))))))))))-))).	UGGAUACGGUGGAGGGUUUGGUG	UACCAA-CCUUUCAUCGU-UCCC	glycine-rich protein
ath-miR840-3p_AT1G75680.1	Yes	ath-miR840-3p	miRNA	AT1G75680.1	1281	1300	1291	(((((-((((((((((((...&...)))))))))))).)))))	GAAGC-AAGGGACUUGGAAAU	UUGUUUAGGUCCCUUAGUUUC	glycosyl hydrolase 9B7
ath-miR840-3p_AT1G76080.1		ath-miR840-3p	miRNA	AT1G76080.1	419	442	432	(((((((((..(((((((.(((((&)))))-)))))))--)))))))))	GGAACUGAGCAGGACCUGUAACGA	UUGUU-UAGGUCC--CUUAGUUUC	chloroplastic drought-induced stress protein of 32 kD
ath-miR840-3p_AT3G20920.2		ath-miR840-3p	miRNA	AT3G20920.2	1068	1093	1084	((((((.(((....((((((((((((&))))))))))))----)))-))))))	GAAACUCAAGGCGAGGACCUAGACGA	UUGUUUAGGUCC----CUU-AGUUUC	translocation protein-related
ath-miR840-3p_AT3G48560.1		ath-miR840-3p	miRNA	AT3G48560.1	1570	1590	1581	(((((((.(((((((((((..&..))))))))))).)))))))	GGAGCUAUGGGAUUUGGACUU	UUGUUUAGGUCCCUUAGUUUC	chlorsulfuron/imidazolinone resistant 1
ath-miR840-3p_AT4G30190.1		ath-miR840-3p	miRNA	AT4G30190.1	2935	2955	2946	((((((((.(((((((((((.&.))))))))))).))))))))	GAAGCUAAAGGGCUUGGACAU	UUGUUUAGGUCCCUUAGUUUC	H(+)-ATPase 2
ath-miR840-3p_AT4G30190.2		ath-miR840-3p	miRNA	AT4G30190.2	3036	3056	3047	((((((((.(((((((((((.&.))))))))))).))))))))	GAAGCUAAAGGGCUUGGACAU	UUGUUUAGGUCCCUUAGUUUC	H(+)-ATPase 2
ath-miR840-3p_AT5G22700.1		ath-miR840-3p	miRNA	AT5G22700.1	995	1016	1007	.((((.((((((((((((....&....))))))))))))-)))).	CAAGCAUAAGGGACCUAACUAU	UUGUUUAGGUCCCUUA-GUUUC	F-box/RNI-like/FBD-like domains-containing protein
ath-miR841a-5p_AT3G12345.1		ath-miR841a-5p	miRNA	AT3G12345.1	420	440	431	..(((((((((((((((((..&..)))))))))))))))))..	AGCGGUUUCAGGUGGUUUGAA	UACGAGCCACUUGAAACUGAA	unknown protein
ath-miR841a-5p_AT4G25100.1	Yes	ath-miR841a-5p	miRNA	AT4G25100.1	583	604	594	.(((((((.(((.(((((.(..&..).)))))-))).))))))).	CUCAGUUUGGAGCUGGCUGGGC	UACGAGCCA-CUUGAAACUGAA	Fe superoxide dismutase 1
ath-miR841b-3p_AT5G05010.2		ath-miR841b-3p	miRNA	AT5G05010.2	1426	1444	1437	(((((((((((--(((((((.&.)))))))..)))))))))))	GGUACGACCCA--AGAAAUUC	CAAUUUCUAGUGGGUCGUAUU	clathrin adaptor complexes medium subunit family protein
ath-miR842_AT5G39570.1	Yes	ath-miR842	miRNA	AT5G39570.1	428	448	439	.((..((((((((((((((((&))))))))))))))))..)).	UGAGUACGGAUCUGGCUAUGG	UCAUGGUCAGAUCCGUCAUCC	FUNCTIONS IN: molecular_function unknown; INVOLVED IN: biological_process unknown; LOCATED IN: cytosol, nucleus; EXPRESSED IN: 25 plant structures; EXPRESSED DURING: 14 growth stages; BEST Arabidopsis thaliana protein match is: glycine-rich protein (TAIR:AT3G29075.1); Has 30201 Blast hits to 17322 proteins in 780 species: Archae - 12; Bacteria - 1396; Metazoa - 17338; Fungi - 3422; Plants - 5037;…
ath-miR843_AT1G60550.1		ath-miR843	miRNA	AT1G60550.1	147	171	162	((((((((....((((((((.....&.....))))))))----))))))))	UCCAAUGAGCUUGGCUCGGCGAGCC	UUUAGGUCGAGCU----UCAUUGGA	enoyl-CoA hydratase/isomerase D
ath-miR843_AT5G20380.1	Yes	ath-miR843	miRNA	AT5G20380.1	1104	1126	1115	(((((((((((((.((.((((((&))))))-))-)))))))))))))	UUCAGUGAGGCUCUGAGUCUAAA	UUUAGG-UC-GAGCUUCAUUGGA	phosphate transporter 4;5
ath-miR843_AT5G67590.1		ath-miR843	miRNA	AT5G67590.1	122	144	135	((((..(((..(((((((((...&...)))))))))..)))--))))	UCCGGCGUGUUGCUCGACCUUUC	UUUAGGUCGAGCUUCAU--UGGA	NADH-ubiquinone oxidoreductase-related
ath-miR844-3p_AT1G59870.1		ath-miR844-3p	miRNA	AT1G59870.1	2289	2311	2300	((((((((((((..((((((...&...))))))--))))))))))))	GACUGGUGGGGUUGGGCUUACUG	UUAUAAGCC--AUCUUACUAGUU	ABC-2 and Plant PDR ABC-type transporter family protein
ath-miR844-3p_AT5G47370.1	Yes	ath-miR844-3p	miRNA	AT5G47370.1	1060	1080	1071	.((((((.((((((((.((((&)))).)))))))).)))))).	UGCUGGUCAGGUGGCUCAUGG	UUAUAAGCCAUCUUACUAGUU	Homeobox-leucine zipper protein 4 (HB-4) / HD-ZIP protein
ath-miR845a_AT2G33150.1		ath-miR845a	miRNA	AT2G33150.1	627	647	638	.....((((((((((((((((&)))))))))))))))).....	AUGACAUUGGUAUCGGGGCUG	CGGCUCUGAUACCAAUUGAUG	peroxisomal 3-ketoacyl-CoA thiolase 3
ath-miR845b_AT3G16460.2		ath-miR845b	miRNA	AT3G16460.2	1879	1900	1891	...(((..((((((((((((((&))))))))))))))..)))...	GCCCAAGAUGGUAUUGGAGCGG	UCGCUCUGAUACCAAAUUGAUG	Mannose-binding lectin superfamily protein
ath-miR846-3p_AT1G57570.1		ath-miR846-3p	miRNA	AT1G57570.1	453	473	464	.(((((((.((((((((((((&)))))))))))).))))))).	CAUUCAAGGACUUCAAUUCAA	UUGAAUUGAAGUGCUUGAAUU	Mannose-binding lectin superfamily protein
ath-miR846-3p_AT5G49850.1		ath-miR846-3p	miRNA	AT5G49850.1	788	808	799	.(((((((((((((((((((.&.))))))))))))))))))).	CAUUCAAGCACUUCGAUUCAG	UUGAAUUGAAGUGCUUGAAUU	Mannose-binding lectin superfamily protein
ath-miR846-5p_AT2G26080.1	Yes	ath-miR846-5p	miRNA	AT2G26080.1	2401	2421	2412	...(((((((((((..(((((&)))))..)))))))))))...	GGAGGUGGAGGUCCCGGAAUG	CAUUCAAGGACUUCUAUUCAG	glycine decarboxylase P-protein 2
ath-miR847_AT2G17240.1		ath-miR847	miRNA	AT2G17240.1	433	453	444	...((((((((((((((....&....))))))))))))))...	GACCAAGAAGAAGAGGAACAA	UCACUCCUCUUCUUCUUGAUG	unknown protein
ath-miR847_AT2G28910.1	Yes	ath-miR847	miRNA	AT2G28910.1	546	568	557	.((.(((((((((((((..((((&))))--))))))))))))).)).	AGUGAAGAGGAAGAGGAGAGUGA	UCAC--UCCUCUUCUUCUUGAUG	CAX interacting protein 4
ath-miR847_AT3G26580.1		ath-miR847	miRNA	AT3G26580.1	388	408	399	....((((((((((((((...&...))))))))))))))....	GAAGGAGAGGAAGAGGAGAGC	UCACUCCUCUUCUUCUUGAUG	Tetratricopeptide repeat (TPR)-like superfamily protein
ath-miR847_AT5G44340.1		ath-miR847	miRNA	AT5G44340.1	1413	1433	1424	....(((((((((((((((..&..)))))))))))))))....	GAGGAGGAAGAAGAGGAGUAC	UCACUCCUCUUCUUCUUGAUG	tubulin beta chain 4
ath-miR850_AT1G09340.1		ath-miR850	miRNA	AT1G09340.1	1370	1391	1382	...((((.((((((((((((((&)))))))))))))).))))...	GUAUGUUAUGGUCCGGAUUUUG	UAAGAUCCGGACUACAACAAAG	chloroplast RNA binding
ath-miR850_AT2G04842.1		ath-miR850	miRNA	AT2G04842.1	1653	1674	1665	...((((..(((((((((((((&)))))))))))))..))))...	UCCUGUUCAAGUCCGGGUCUUA	UAAGAUCCGGACUACAACAAAG	threonyl-tRNA synthetase, putative / threonine--tRNA ligase, putative
ath-miR850_AT5G05170.1		ath-miR850	miRNA	AT5G05170.1	3292	3312	3304	..((((((((((((((-(((..&..))).))))))))))))))..	CAUUGUUGUGGUCUGG-UCUGU	UAAGAUCCGGACUACAACAAAG	Cellulose synthase family protein
ath-miR851-5p_AT1G64680.1		ath-miR851-5p	miRNA	AT1G64680.1	109	131	121	..(((((.(((((.((((((((.&.))))))))-)))))-)))))..	GAUGUGGAAUUGCUGAGCCGAGC	UCUCGGUUC-GCGAU-CCACAAG	unknown protein
ath-miR853_AT2G34040.1	Yes	ath-miR853	miRNA	AT2G34040.1	14	35	26	(((((((((((((((((.((..&..)).)))))))))))))))))	CUUCUUCAAGCUAAGGAAGGUC	UCCCCUCUUUAGCUUGGAGAAG	Apoptosis inhibitory protein 5 (API5)
ath-miR854a_AT2G45470.1	Yes	ath-miR854a	miRNA	AT2G45470.1	594	615	605	((.((((((((...((((((((&))))))))-..)))))))).))	CUGCUCCUUCCGCCUCCUUGUC	GAUGAGGA-UAGGGAGGAGGAG	FASCICLIN-like arabinogalactan protein 8
ath-miR856_AT1G47420.1		ath-miR856	miRNA	AT1G47420.1	530	560	551	(((((((.(((.........((((((((((.&.))))))))))---------))).)))))))	GCUGAAGCUGUAGAGGAAUUUGGUGGGAUUC	UAAUCCUACCA---------AUAACUUCAGC	succinate dehydrogenase 5
ath-miR857_AT3G28200.1		ath-miR857	miRNA	AT3G28200.1	240	261	251	...(((((((((((..((((((&))))))-.)))))))))))...	CACCGCCUUCAACACCGCAGAA	UUUUGU-AUGUUGAAGGUGUAU	Peroxidase superfamily protein
ath-miR857_AT5G22510.1	Yes	ath-miR857	miRNA	AT5G22510.1	2071	2097	2082	(((.((((((((((......(((((((&)))))))------)))))))))).)))	AUGGACCUUCAACAGAUUGAUACAAAA	UUUUGUA------UGUUGAAGGUGUAU	alkaline/neutral invertase
ath-miR858a_AT1G66230.1		ath-miR858a	miRNA	AT1G66230.1	458	478	469	.(((..(((((((((((((((&)))))))))))))))..))).	CAGGAAGAACAGACAACGAAA	UUUCGUUGUCUGUUCGACCUU	myb domain protein 20
ath-miR858a_AT5G03140.1	Yes	ath-miR858a	miRNA	AT5G03140.1	1771	1790	1781	..((((((((-(((((.((((&)))).))))).))))))))..	CCGGUCGAGC-GACGGAGAAA	UUUCGUUGUCUGUUCGACCUU	Concanavalin A-like lectin protein kinase family protein
ath-miR858b_AT1G66230.1		ath-miR858b	miRNA	AT1G66230.1	457	477	468	..(((..((((((((((((((&))))))))))))))..)))..	CCAGGAAGAACAGACAACGAA	UUCGUUGUCUGUUCGACCUUG	myb domain protein 20
ath-miR858b_AT1G71030.1	Yes	ath-miR858b	miRNA	AT1G71030.1	331	351	342	..(((.(((((.(((((((((&))))))))).))))).)))..	CCAGGACGAACCGACAACGAA	UUCGUUGUCUGUUCGACCUUG	MYB-like 2
ath-miR859_AT1G76030.1		ath-miR859	miRNA	AT1G76030.1	1231	1251	1242	....(((((((((((((.(((&))).)))))))))))))....	GGCAACUUCACAACAGACAGA	UCUCUCUGUUGUGAAGUCAAA	ATPase, V1 complex, subunit B protein
ath-miR859_AT1G76080.1		ath-miR859	miRNA	AT1G76080.1	299	318	309	...((-((((((((((((((.&.)))))))))))))).))...	AAAGA-UUCACAGCGGAGAGG	UCUCUCUGUUGUGAAGUCAAA	chloroplastic drought-induced stress protein of 32 kD
ath-miR859_AT3G14210.1		ath-miR859	miRNA	AT3G14210.1	1034	1054	1045	...(((.((((((((.(((((&))))).)))))))).)))...	AUGGACGUCACAACACAGAGA	UCUCUCUGUUGUGAAGUCAAA	epithiospecifier modifier 1
ath-miR861-5p_AT1G22190.1		ath-miR861-5p	miRNA	AT1G22190.1	836	855	847	..((((((((..-((((((((&))))))))...))))))))..	GCGGCGUAUAAG-CUCCGAGG	CCUUGGAGAAAUAUGCGUCAA	Integrase-type DNA-binding superfamily protein
ath-miR862-3p_AT1G80080.1		ath-miR862-3p	miRNA	AT1G80080.1	1362	1383	1374	((((.((((.(((((((((...&...)))))))))-)))).))))	CUUCCGGUACGGUCCAGCACCU	AUAUGCUGGAUC-UACUUGAAG	Leucine-rich repeat (LRR) family protein
ath-miR863-3p_AT3G07880.1	Yes	ath-miR863-3p	miRNA	AT3G07880.1	1124	1146	1137	..(((((((.((.((((((((((&))))))))))-))-)))))))..	AGUAUGUCUGUGUUUGUUCUCAA	UUGAGAGCAA-CA-AGACAUAAU	Immunoglobulin E-set superfamily protein
ath-miR863-3p_AT3G50380.1	Yes	ath-miR863-3p	miRNA	AT3G50380.1	8438	8459	8450	.....(((.((((((((((((.&.))))))))))))-))).....	AUGUCGUCUUUGUUGCUCUCAC	UUGAGAGCAACAA-GACAUAAU	Protein of unknown function (DUF1162)
ath-miR863-5p_AT2G35370.1		ath-miR863-5p	miRNA	AT2G35370.1	468	488	479	((((((((((((((((.....&.....))))))))))))))))	AUUGAGGUUAACAAGAAGCUC	UUAUGUCUUGUUGAUCUCAAU	glycine decarboxylase complex H
ath-miR863-5p_AT5G46860.1		ath-miR863-5p	miRNA	AT5G46860.1	786	806	797	..(((((((((((((((((..&..)))))))))))))))))..	GGUGAGGUUAACGAGAUAUUC	UUAUGUCUUGUUGAUCUCAAU	Syntaxin/t-SNARE family protein
ath-miR863-5p_AT5G54540.1		ath-miR863-5p	miRNA	AT5G54540.1	803	824	815	...((((((..(((((((((((&)))))))))))-.))))))...	UUAGAGAUUCUGCAGGACAUGA	UUAUGUCUUGU-UGAUCUCAAU	Uncharacterised conserved protein (UCP012943)
ath-miR864-5p_AT4G27090.1		ath-miR864-5p	miRNA	AT4G27090.1	449	470	460	...((((..(((((.(((((((&)))))))-)))))..))))...	CAAGAAGGAGAUCACUGCCUGA	UCAGGUA-UGAUUGACUUCAAA	Ribosomal protein L14
ath-miR865-3p_AT1G06410.1	Yes	ath-miR865-3p	miRNA	AT1G06410.1	3012	3034	3025	((((((((....(((((((....&....)))))))--..))))))))	UUGGAUGAUCUCUUGAGGAUAUC	UUUUUCCUCAA--AUUUAUCCAA	trehalose-phosphatase/synthase 7
ath-miR865-3p_AT1G07320.2		ath-miR865-3p	miRNA	AT1G07320.2	586	606	597	.((((.(((((((((((((((&))))))))))))))).)))).	GUGGAGGAAUUUGGGGAGAAG	UUUUUCCUCAAAUUUAUCCAA	ribosomal protein L4
ath-miR865-3p_AT1G07320.3		ath-miR865-3p	miRNA	AT1G07320.3	585	605	596	.((((.(((((((((((((((&))))))))))))))).)))).	GUGGAGGAAUUUGGGGAGAAG	UUUUUCCUCAAAUUUAUCCAA	ribosomal protein L4
ath-miR865-3p_AT1G51630.1	Yes	ath-miR865-3p	miRNA	AT1G51630.1	833	853	844	....(((((((((((((((..&..)))))))))))))))....	UUCUGUGAAUUUGAGGAAAUC	UUUUUCCUCAAAUUUAUCCAA	O-fucosyltransferase family protein
ath-miR865-3p_AT1G75190.1		ath-miR865-3p	miRNA	AT1G75190.1	352	372	363	..(((.((((.(((((((((.&.))))))))).)))).)))..	AAGGAAGAAUCUGAGGAAGAC	UUUUUCCUCAAAUUUAUCCAA	unknown protein
ath-miR865-3p_AT1G75190.2		ath-miR865-3p	miRNA	AT1G75190.2	352	372	363	..(((.((((.(((((((((.&.))))))))).)))).)))..	AAGGAAGAAUCUGAGGAAGAC	UUUUUCCUCAAAUUUAUCCAA	unknown protein
ath-miR865-3p_AT1G80930.1	Yes	ath-miR865-3p	miRNA	AT1G80930.1	2069	2089	2080	..((((((...((((((((((&))))))))))...))))))..	GAGGAUAACGAUGAGGAGGAA	UUUUUCCUCAAAUUUAUCCAA	MIF4G domain-containing protein / MA3 domain-containing protein
ath-miR865-3p_AT2G39010.1		ath-miR865-3p	miRNA	AT2G39010.1	94	117	105	..(((((((((....(((((((((&)))))))))---.)))))))))..	AAGGAUGAGUUGACGGAGGAAGAG	UUUUUCCUC---AAAUUUAUCCAA	plasma membrane intrinsic protein 2E
ath-miR865-3p_AT3G16400.1		ath-miR865-3p	miRNA	AT3G16400.1	1568	1589	1579	.(((((((((((((.((((((.&.))))))-))))))))))))).	CUGGAUAAGUUUGGUGGAGAGG	UUUUUCC-UCAAAUUUAUCCAA	nitrile specifier protein 1
ath-miR865-3p_AT3G16410.1	Yes	ath-miR865-3p	miRNA	AT3G16410.1	1760	1781	1771	.(((((((((((((.((((((.&.))))))-))))))))))))).	CUGGAUAAGUUUGGUGGAGAGG	UUUUUCC-UCAAAUUUAUCCAA	nitrile specifier protein 4
ath-miR865-3p_AT5G44020.1		ath-miR865-3p	miRNA	AT5G44020.1	734	757	748	((((((...((((((((((((...&...))))))))))))---))))))	UUGGGUACAGAGUUUGGGGAGUGA	UUUUUCCUCAAAUUU---AUCCAA	HAD superfamily, subfamily IIIB acid phosphatase
ath-miR866-3p_AT1G01090.1	Yes	ath-miR866-3p	miRNA	AT1G01090.1	791	810	801	((((((((((((((..((((&))))..))))))))))))))	UUUUCGGAGAUGGAACUUGU	ACAAAAUCCGUCUUUGAAGA	pyruvate dehydrogenase E1 alpha
ath-miR866-3p_AT3G15360.1		ath-miR866-3p	miRNA	AT3G15360.1	565	584	575	(((((((((((((.......&.......)))))))))))))	UCUUCAAAGGCGGUGAGAAG	ACAAAAUCCGUCUUUGAAGA	thioredoxin M-type 4
ath-miR866-5p_AT1G33120.1		ath-miR866-5p	miRNA	AT1G33120.1	426	450	437	.((.((((((((((....(((((((&)))))))----)))))))))).)).	CUAUCGAGAUCCGUAACUUCCUUGG	UCAAGGA----ACGGAUUUUGUUAA	Ribosomal protein L6 family
ath-miR866-5p_AT5G20010.1	Yes	ath-miR866-5p	miRNA	AT5G20010.1	256	276	267	.(((((((((((((((((...&...))))))))))))))))).	GUGGCAAGAUCCGUUUUUACU	UCAAGGAACGGAUUUUGUUAA	RAS-related nuclear protein-1
ath-miR868-3p_AT1G16720.1		ath-miR868-3p	miRNA	AT1G16720.1	1841	1861	1852	((.(((((.((((((((((((&)))))))))))).))))).))	GCUUUAUCUGUACUUGAGAAG	CUUCUUAAGUGCUGAUAAUGC	high chlorophyll fluorescence phenotype 173
ath-miR869.1_AT1G23190.1		ath-miR869.1	miRNA	AT1G23190.1	932	952	943	(((((((((((.((((((...&...)))))).)))))))))))	CGACACUGGAGGUGAACCUCC	AUUGGUUCAAUUCUGGUGUUG	Phosphoglucomutase/phosphomannomutase family protein
ath-miR869.1_AT3G59920.1		ath-miR869.1	miRNA	AT3G59920.1	1331	1353	1344	((((..(((((((((((((....&....)))))))))))))--))))	CAACGAGCCAGAGUUGGACAACU	AUUGGUUCAAUUCUGGU--GUUG	RAB GDP dissociation inhibitor 2
ath-miR869.1_AT4G20260.6	Yes	ath-miR869.1	miRNA	AT4G20260.6	596	617	607	(((((((((....(((((((..&..)))))))-...)))))))))	CAGCGCCAGUGGCUGAACCACC	AUUGGUUCA-AUUCUGGUGUUG	plasma-membrane associated cation-binding protein 1
ath-miR869.1_AT4G37410.1		ath-miR869.1	miRNA	AT4G37410.1	1158	1179	1170	(((((((((...(((.(((((.&.))))).)))-..)))))))))	CAGCGCCGGUUCUUGUGCCAAG	AUUGGUUCAA-UUCUGGUGUUG	cytochrome P450, family 81, subfamily F, polypeptide 4
ath-miR869.1_AT5G24490.1		ath-miR869.1	miRNA	AT5G24490.1	682	703	694	....(((((.((((((((((((&))))))))))))-)))))....	GGGAACCAGUGAUUGAGCCGGU	AUUGGUUCAAUU-CUGGUGUUG	30S ribosomal protein, putative
ath-miR869.2_AT3G14310.1		ath-miR869.2	miRNA	AT3G14310.1	1285	1305	1296	(((((.(((((((.(((((((&))))))).))))))).)))))	GUCAAAUGUCUCAUCGCCGGA	UCUGGUGUUGAGAUAGUUGAC	pectin methylesterase 3
ath-miR870-3p_AT2G26660.1		ath-miR870-3p	miRNA	AT2G26660.1	30	54	41	((((((((((((...(((.((((..&..))))-)))---))))))))))))	GAUCGAAGAAACUUUACCUGAAUGG	UAAUUU-GGU---GUUUCUUCGAUC	SPX domain gene 2
ath-miR870-3p_AT3G16400.2	Yes	ath-miR870-3p	miRNA	AT3G16400.2	932	952	943	(((((((((((.(((......&......))).)))))))))))	GGUCGAAGAAGGACCCACUCC	UAAUUUGGUGUUUCUUCGAUC	nitrile specifier protein 1
ath-miR870-3p_AT3G45730.1	Yes	ath-miR870-3p	miRNA	AT3G45730.1	214	234	225	...((((((((.(((((((..&..))))))).))))))))...	CUCCGAGGAGAGGCCGAAUCA	UAAUUUGGUGUUUCUUCGAUC	unknown protein
ath-miR870-3p_AT4G02530.1		ath-miR870-3p	miRNA	AT4G02530.1	86	106	97	..(((((((((.(((((((((&))))))))).)))))))))..	CUUCGAAGAAGAACCAAAUUG	UAAUUUGGUGUUUCUUCGAUC	chloroplast thylakoid lumen protein
ath-miR870-3p_AT5G28540.1		ath-miR870-3p	miRNA	AT5G28540.1	2035	2056	2047	((((.((.((((((((((((..&..)))))))))))).))-))))	GAUCUGGCGGAGCACCAGGUGG	UAAUUUGGUGUUUCUUC-GAUC	heat shock protein 70 (Hsp 70) family protein
Pol4-chr1:12083567-12084392_AT1G05310.1	Yes	Pol4-chr1:12083567-12084392	Pol4_Product	AT1G05310.1	675	692	684	.(((((((((.(-((((((&)))))).).))))))))).	GGAGCUCAGGCG-GUGGCA	UGCCACACUUCUGAGCUCA	Pectin lyase-like superfamily protein
Pol4-chr1:12083567-12084392_AT1G11850.2		Pol4-chr1:12083567-12084392	Pol4_Product	AT1G11850.2	278	302	293	(((.(((((((((.((((((((...&...))))))))-))))))))).)))	UGGACUCGGAGGUGGUGGCGGUGGA	AAAAUUGCCAC-ACUUCUGAGCUCA	unknown protein
Pol4-chr1:12083567-12084392_AT1G15820.1		Pol4-chr1:12083567-12084392	Pol4_Product	AT1G15820.1	286	304	295	.(((((((((.(((-(((((&))))).)))-))))))))).	GGAGCUCAGAGAGU-UGGCA	UGCCACACU-UCUGAGCUCA	light harvesting complex photosystem II subunit 6
Pol4-chr1:12083567-12084392_AT1G19870.1	Yes	Pol4-chr1:12083567-12084392	Pol4_Product	AT1G19870.1	1746	1773	1764	(((((((((.......((((((((((..&..))))))))))-------)))))))))	UGAGCUUAGUGGAUCCGAGUGUGGCACC	AUUGCCACACUU-------CUGAGCUCA	IQ-domain 32
Pol4-chr1:12083567-12084392_AT1G23390.1		Pol4-chr1:12083567-12084392	Pol4_Product	AT1G23390.1	488	509	499	..(((-((((((((((.((((((&))))))-)))))))))).)))..	AUAGC-CGGAGGUGUGUGCGAUU	AAUUGC-CACACUUCUGAGCUCA	Kelch repeat-containing F-box family protein
Pol4-chr1:12083567-12084392_AT2G17030.1		Pol4-chr1:12083567-12084392	Pol4_Product	AT2G17030.1	793	812	802	((((((((((((..((((..&..))))-.))))))))))))	UGAGCUUAGAGGCAGUGGAA	UGCCAC-ACUUCUGAGCUCA	F-box family protein with a domain of unknown function (DUF295)
Pol4-chr1:12083567-12084392_AT3G10920.1		Pol4-chr1:12083567-12084392	Pol4_Product	AT3G10920.1	513	534	522	..((((((((...((((((((.&.))))))))---))))))))..	AAGGCUCAGGAUGGGUGUGGCU	UGCCACACU---UCUGAGCUCA	manganese superoxide dismutase 1
Pol4-chr1:12083567-12084392_AT3G59400.1	Yes	Pol4-chr1:12083567-12084392	Pol4_Product	AT3G59400.1	743	767	758	.(((((...(((((((((.(((((.&.))))).)))))))))---))))).	CGAGCUUAACAGAGGUGUUGCGGUG	AAUUGCCACACUUCUG---AGCUCA	enzyme binding;tetrapyrrole binding
Pol4-chr1:12083567-12084392_AT5G20720.1		Pol4-chr1:12083567-12084392	Pol4_Product	AT5G20720.1	816	836	826	.((((.(((((.(((.((((.&.))))-))).)))))-)))).	AGAGCUUCAGAUGUGAUGGCU	UGCCA-CACUUCUGA-GCUCA	chaperonin 20
Pol4-chr1:12083567-12084392_AT5G20720.2		Pol4-chr1:12083567-12084392	Pol4_Product	AT5G20720.2	813	833	823	.((((.(((((.(((.((((.&.))))-))).)))))-)))).	AGAGCUUCAGAUGUGAUGGCU	UGCCA-CACUUCUGA-GCUCA	chaperonin 20
Pol4-chr1:12083567-12084392_AT5G20720.3		Pol4-chr1:12083567-12084392	Pol4_Product	AT5G20720.3	813	833	823	.((((.(((((.(((.((((.&.))))-))).)))))-)))).	AGAGCUUCAGAUGUGAUGGCU	UGCCA-CACUUCUGA-GCUCA	chaperonin 20
Pol4-chr1:12083567-12084392_AT5G22800.1		Pol4-chr1:12083567-12084392	Pol4_Product	AT5G22800.1	1911	1931	1923	.((((((.((((((-((((((.&.)))))).))))))-)))))).	GGAGCUCUAGAAGU-UGGCAAG	AUUGCCACACUUCU-GAGCUCA	Alanyl-tRNA synthetase, class IIc
Pol4-chr1:12083567-12084392_AT5G39210.1		Pol4-chr1:12083567-12084392	Pol4_Product	AT5G39210.1	413	430	422	..((((((((((-(((((.&.))))).))))))))))..	UAAGCUCAGAGG-GUGGCU	UGCCACACUUCUGAGCUCA	chlororespiratory reduction 7
Pol4-chr1:12083567-12084392_AT5G59420.1		Pol4-chr1:12083567-12084392	Pol4_Product	AT5G59420.1	1089	1114	1105	.(((((...((((((((((((.....&.....))))))))))))--.))))).	AGAGCUGAAAGAGGUGUGGCAUUUGG	AAAAUUGCCACACUUCU--GAGCUCA	OSBP(oxysterol binding protein)-related protein 3C
Pol4-chr1:12083567-12084392_ATMG00670.1		Pol4-chr1:12083567-12084392	Pol4_Product	ATMG00670.1	768	791	783	.((((....(((((((((-((((..&..)))).)))))))))----)))).	CGAGCUAGAUCAGAAGUG-GGCACU	AUUGCCACACUUCUGA----GCUCA	hypothetical protein
Pol4-chr1:16430880-16434271_AT1G67870.1		Pol4-chr1:16430880-16434271	Pol4_Product	AT1G67870.1	759	779	770	.((((((((((((.(((((..&..))))).)))))))))))).	UGGGAUGCAGCACCAGGGCGG	AAGUCCUCGUGUUGCAUCCCU	glycine-rich protein
Pol4-chr1:18159240-18165535_AT1G59610.1		Pol4-chr1:18159240-18165535	Pol4_Product	AT1G59610.1	516	540	530	((((((((.(((((((.((((.(((&)))-)))).))))))).))))))))	GGUUUUGGGUAUCGUUGGCAGAUCU	AGG-CUGUGAACGGUAACCAAAACC	dynamin-like 3
Pol4-chr1:18159240-18165535_AT1G60230.1		Pol4-chr1:18159240-18165535	Pol4_Product	AT1G60230.1	516	540	530	((((((((.(((((((.((((.(((&)))-)))).))))))).))))))))	GGUUUUGGGUAUCGUUGGCAGAUCU	AGG-CUGUGAACGGUAACCAAAACC	Radical SAM superfamily protein
Pol4-chr1:22459599-22459816_AT2G16860.1		Pol4-chr1:22459599-22459816	Pol4_Product	AT2G16860.1	646	671	661	((.((((((((..(((((((((.(((&)))-)))))))))-.))))))))-))	UGAUCCUGGCCUUCGCGGUGAUACUG	CAG-AUCACUGUG-UGGUCAGGA-CA	GCIP-interacting family protein
Pol4-chr1:24553918-24554297_AT1G53230.1		Pol4-chr1:24553918-24554297	Pol4_Product	AT1G53230.1	1479	1499	1490	.((((.((((.((((((((((&)))))))))).)))).)))).	AACACAUAAGAUUGUGCAACA	UGUUGUACAAAUUUAAGUGUA	TEOSINTE BRANCHED 1, cycloidea and PCF transcription factor 3
Pol4-chr1:24553918-24554297_AT4G30960.1		Pol4-chr1:24553918-24554297	Pol4_Product	AT4G30960.1	1592	1608	1601	(((((((((----((((((((&))))))))....)))))))))	UACGCUUGA----GUACAACA	UGUUGUACAAAUUUAAGUGUA	SOS3-interacting protein 3
Pol4-chr1:24553918-24554297_AT5G13650.1		Pol4-chr1:24553918-24554297	Pol4_Product	AT5G13650.1	2298	2318	2309	.(((((((((..((((((((.&.))))))))..))))))))).	GAUACUUAAAGCUGUACAACU	UGUUGUACAAAUUUAAGUGUA	elongation factor family protein
Pol4-chr1:24553918-24554297_AT5G13650.2		Pol4-chr1:24553918-24554297	Pol4_Product	AT5G13650.2	2299	2319	2310	.(((((((((..((((((((.&.))))))))..))))))))).	GAUACUUAAAGCUGUACAACU	UGUUGUACAAAUUUAAGUGUA	elongation factor family protein
Pol4-chr1:24714620-24714850_AT1G10170.1		Pol4-chr1:24714620-24714850	Pol4_Product	AT1G10170.1	3007	3027	3018	((((((((((((((((.((((&)))).))))))))))))))))	UUUCUGGAUCUUCCGAGAGAG	UUUUGUCGGAAGAUUCAGGAG	NF-X-like 1
Pol4-chr1:24714620-24714850_AT1G16880.1		Pol4-chr1:24714620-24714850	Pol4_Product	AT1G16880.1	593	613	604	..(((((.((((((((((((.&.)))))))))))).)))))..	ACCUUGAUUCUUCCGGCAAGC	UUUUGUCGGAAGAUUCAGGAG	uridylyltransferase-related
Pol4-chr1:24714620-24714850_AT1G16880.2		Pol4-chr1:24714620-24714850	Pol4_Product	AT1G16880.2	507	527	518	..(((((.((((((((((((.&.)))))))))))).)))))..	ACCUUGAUUCUUCCGGCAAGC	UUUUGUCGGAAGAUUCAGGAG	uridylyltransferase-related
Pol4-chr1:24714620-24714850_AT1G23440.1		Pol4-chr1:24714620-24714850	Pol4_Product	AT1G23440.1	882	902	893	(((((((((((((((((((..&..)))))))))))))))))))	UUUGUUGGAAGGUUUGGGGAU	UCUCCUGAAUCUUCCGACAAA	Peptidase C15, pyroglutamyl peptidase I-like
Pol4-chr1:24714620-24714850_AT1G48920.1		Pol4-chr1:24714620-24714850	Pol4_Product	AT1G48920.1	1568	1589	1579	.(((((.((((((((((.((((&))))-))))))))))-))))).	AGGGGCAAUGGUCGUUUCGGUA	UACC-AAACGAUCAU-GUUCUC	nucleolin like 1
Pol4-chr1:24714620-24714850_AT1G66180.1		Pol4-chr1:24714620-24714850	Pol4_Product	AT1G66180.1	593	613	604	((.((((((((((((((((..&..)))))))))))))))).))	CUACUGAGUCUUCUGAUGAUA	UUUUGUCGGAAGAUUCAGGAG	Eukaryotic aspartyl protease family protein
Pol4-chr1:24714620-24714850_AT1G68010.1		Pol4-chr1:24714620-24714850	Pol4_Product	AT1G68010.1	407	427	418	.(((.(((((((((.((((((&)))))).))))))))).))).	GUUGACGGAAGAUUGGGGAGA	UCUCCUGAAUCUUCCGACAAA	hydroxypyruvate reductase
Pol4-chr1:24714620-24714850_AT1G68010.2		Pol4-chr1:24714620-24714850	Pol4_Product	AT1G68010.2	429	449	440	.(((.(((((((((.((((((&)))))).))))))))).))).	GUUGACGGAAGAUUGGGGAGA	UCUCCUGAAUCUUCCGACAAA	hydroxypyruvate reductase
Pol4-chr1:24714620-24714850_AT1G68830.1		Pol4-chr1:24714620-24714850	Pol4_Product	AT1G68830.1	403	423	414	((((((((((((((((((...&...))))))))))))))))))	CUCCUGGGUUUUUCGAUAUGU	UUUUGUCGGAAGAUUCAGGAG	STT7 homolog STN7
Pol4-chr1:24714620-24714850_AT1G78570.1		Pol4-chr1:24714620-24714850	Pol4_Product	AT1G78570.1	1704	1724	1715	.....((((((((((((((..&..)))))))))))))).....	GCAUCCGGAAGGUUCAGGAAU	UCUCCUGAAUCUUCCGACAAA	rhamnose biosynthesis 1
Pol4-chr1:24714620-24714850_AT1G79350.1		Pol4-chr1:24714620-24714850	Pol4_Product	AT1G79350.1	3236	3258	3247	..(((((((((((..((((((..&..))))))--)))))))))))..	GAUGUUGGAAGGUUUUCAGGACG	UCUCCUGA--AUCUUCCGACAAA	RING/FYVE/PHD zinc finger superfamily protein
Pol4-chr1:24714620-24714850_AT2G19310.1		Pol4-chr1:24714620-24714850	Pol4_Product	AT2G19310.1	39	57	49	(((((((((.--(((((((((&)))))))))...)))))))))	CCGAUCAGCA--AUCGCCGGA	UCUGGUGAUGAAGUUGAUUGG	HSP20-like chaperones superfamily protein
Pol4-chr1:24714620-24714850_AT2G32690.1		Pol4-chr1:24714620-24714850	Pol4_Product	AT2G32690.1	454	475	466	((((((.((.(((((..(((((&)))))..)))))-)).))))))	GGAGGAGGUGGAUUGGGUGGUG	UACCAAACGAUC-AUGUUCUCC	glycine-rich protein 23
Pol4-chr1:24714620-24714850_AT2G32690.2	Yes	Pol4-chr1:24714620-24714850	Pol4_Product	AT2G32690.2	535	558	546	(..((((((((((((...(((((.&.)))))---))))))))))))..)	GGAGGAGGAUUCGGGGGCGGAGCC	UGUUCU---CCUGAAUCUUCCGAC	glycine-rich protein 23
Pol4-chr1:24714620-24714850_AT2G32690.3	Yes	Pol4-chr1:24714620-24714850	Pol4_Product	AT2G32690.3	538	558	549	...(..((((((((((((((.&.))))))))))))))..)...	GGGGGAGGAGGAUUCGGGGGC	UCUCCUGAAUCUUCCGACAAA	glycine-rich protein 23
Pol4-chr1:24714620-24714850_AT2G32690.4		Pol4-chr1:24714620-24714850	Pol4_Product	AT2G32690.4	475	495	486	...(..((((((((((((((.&.))))))))))))))..)...	GGGGGAGGAGGAUUCGGGGGC	UCUCCUGAAUCUUCCGACAAA	glycine-rich protein 23
Pol4-chr1:24714620-24714850_AT2G34420.1		Pol4-chr1:24714620-24714850	Pol4_Product	AT2G34420.1	828	847	838	(((.-((((((((((.(((((&))))).))))))))))..)))	CCAC-CAACUUCGUCCCCGGA	UCUGGUGAUGAAGUUGAUUGG	photosystem II light harvesting complex gene B1B2
Pol4-chr1:24714620-24714850_AT2G37035.1		Pol4-chr1:24714620-24714850	Pol4_Product	AT2G37035.1	1324	1343	1335	..(((((((.((((((.-(((&)))..)))))).)))))))..	AUGGAGAGCUUGAUCGA-UGG	CCAAACGAUCAUGUUCUCCUG	unknown protein
Pol4-chr1:24714620-24714850_AT2G39950.2		Pol4-chr1:24714620-24714850	Pol4_Product	AT2G39950.2	1019	1048	1039	.((((((((.........((((((((((..&..))))))))))---------)))))))).	AUCUCCUGAUUCAUCAUCAUCUUCUGGCUU	UUGUCGGAAGAU---------UCAGGAGAA	unknown protein
Pol4-chr1:24714620-24714850_AT2G41840.1		Pol4-chr1:24714620-24714850	Pol4_Product	AT2G41840.1	157	181	168	((((((((((((-(((.....(((((&)))))-----))).))))))))))))	GGAGAACGUGGU-GUUGAGCGUGGUG	UACCA-----AACGAUCAUGUUCUCC	Ribosomal protein S5 family protein
Pol4-chr1:24714620-24714850_AT3G27690.1		Pol4-chr1:24714620-24714850	Pol4_Product	AT3G27690.1	831	850	841	(((.-((((((((((.(((((&))))).))))))))))..)))	CCAC-CAACUUCGUCCCCGGA	UCUGGUGAUGAAGUUGAUUGG	photosystem II light harvesting complex gene 2.3
Pol4-chr1:24714620-24714850_AT3G53500.1		Pol4-chr1:24714620-24714850	Pol4_Product	AT3G53500.1	1365	1388	1379	(((((((...((((((((((((..&..))))))))))))---)))))))	CUCUUGGUUUGUUUUCCGACAACU	UUUUGUCGGAAGAU---UCAGGAG	RNA-binding (RRM/RBD/RNP motifs) family protein with retrovirus zinc finger-like domain
Pol4-chr1:24714620-24714850_AT3G53500.2		Pol4-chr1:24714620-24714850	Pol4_Product	AT3G53500.2	1153	1176	1167	(((((((...((((((((((((..&..))))))))))))---)))))))	CUCUUGGUUUGUUUUCCGACAACU	UUUUGUCGGAAGAU---UCAGGAG	RNA-binding (RRM/RBD/RNP motifs) family protein with retrovirus zinc finger-like domain
Pol4-chr1:24714620-24714850_AT4G02840.1	Yes	Pol4-chr1:24714620-24714850	Pol4_Product	AT4G02840.1	401	424	411	((((((((((((((......(((.&.)))----..))))))))))))))	GGGGACGUGGUCGUGGAAGAGGUC	UACC----AAACGAUCAUGUUCUC	Small nuclear ribonucleoprotein family protein
Pol4-chr1:24714620-24714850_AT4G15560.1		Pol4-chr1:24714620-24714850	Pol4_Product	AT4G15560.1	847	867	857	..(((((((((((.(((((((&)))))))-)))))))))))..	GUGAACAUGAUUGCUUUGGUA	UACCAAA-CGAUCAUGUUCUC	Deoxyxylulose-5-phosphate synthase
Pol4-chr1:24714620-24714850_AT4G28240.1		Pol4-chr1:24714620-24714850	Pol4_Product	AT4G28240.1	314	338	329	((((...(((((((.(((((((((.&.)))))))))-)))))))---))))	CUCCCGAUGAGUCUCUCCGACAAGU	UUUUGUCGGA-AGAUUCA---GGAG	Wound-responsive family protein
Pol4-chr1:24714620-24714850_AT4G37260.1		Pol4-chr1:24714620-24714850	Pol4_Product	AT4G37260.1	239	258	249	.((-((((((..(((((((((&)))))))))..)))))).)).	AUC-CCUGGACGUUCCGGCAA	UUGUCGGAAGAUUCAGGAGAA	myb domain protein 73
Pol4-chr1:24714620-24714850_AT4G39680.1		Pol4-chr1:24714620-24714850	Pol4_Product	AT4G39680.1	1382	1403	1394	.((((...((((((((((((((&))))))))))))))-..)))).	ACUGGUGGCUUCUGACAAAAGA	UCUUUUGUCGGAAG-AUUCAGG	SAP domain-containing protein
Pol4-chr1:24714620-24714850_AT4G39680.2		Pol4-chr1:24714620-24714850	Pol4_Product	AT4G39680.2	1323	1344	1335	.((((...((((((((((((((&))))))))))))))-..)))).	ACUGGUGGCUUCUGACAAAAGA	UCUUUUGUCGGAAG-AUUCAGG	SAP domain-containing protein
Pol4-chr1:24714620-24714850_AT5G16710.1		Pol4-chr1:24714620-24714850	Pol4_Product	AT5G16710.1	478	512	503	((((((((..............(((((((((((((&)))))))))))))--------------))))))))	UUUGUCGGUUUUCUGAAGAGCAAAGAUUCAGGAGA	UCUCCUGAAUCUU--------------CCGACAAA	dehydroascorbate reductase 1
Pol4-chr1:24714620-24714850_AT5G19900.1	Yes	Pol4-chr1:24714620-24714850	Pol4_Product	AT5G19900.1	1353	1373	1364	...(((((.((((((((((((&)))))))))))).)))))...	UCGGGAAGUUUCAGGGGAACA	UGUUCUCCUGAAUCUUCCGAC	PRLI-interacting factor, putative
Pol4-chr1:24714620-24714850_AT5G20150.1		Pol4-chr1:24714620-24714850	Pol4_Product	AT5G20150.1	1346	1367	1358	(((((((.((..((((((((((&))))))))))..))-)))))))	AGGCGAUGCAAUUUCUCCUGAA	UUCAGGAGAACAUG-AUCGUUU	SPX domain gene 1
Pol4-chr1:24714620-24714850_AT5G43830.1		Pol4-chr1:24714620-24714850	Pol4_Product	AT5G43830.1	669	690	681	...((((((.(((((.(((((.&.))))).)))))-))))))...	GUCGUCGGGUGGAUUGAGGAGC	UCUCCUGAAUCU-UCCGACAAA	Aluminium induced protein with YGL and LRDR motifs
Pol4-chr1:24714620-24714850_AT5G46020.1		Pol4-chr1:24714620-24714850	Pol4_Product	AT5G46020.1	628	650	641	((.(((((...((((((((((..&..))))))))))-..)))))-))	GGAAGGACUUGGAUCGUUUGGCU	UACCAAACGAUC-AUGUUCU-CC	CONTAINS InterPro DOMAIN/s: Casein kinase substrate, phosphoprotein PP28 (InterPro:IPR019380); Has 30201 Blast hits to 17322 proteins in 780 species: Archae - 12; Bacteria - 1396; Metazoa - 17338; Fungi - 3422; Plants - 5037; Viruses - 0; Other Eukaryotes - 2996 (source: NCBI BLink).
Pol4-chr1:24714620-24714850_AT5G48480.1		Pol4-chr1:24714620-24714850	Pol4_Product	AT5G48480.1	427	447	438	....((((((((((((((((.&.))))))))))))))))....	GAAAUCGGAAGGUUCGGGAGU	UCUCCUGAAUCUUCCGACAAA	Lactoylglutathione lyase / glyoxalase I family protein
Pol4-chr1:24714620-24714850_AT5G56030.1		Pol4-chr1:24714620-24714850	Pol4_Product	AT5G56030.1	237	257	248	(((((((..((((.(((((((&))))))).))))..)))))))	CUUCUGAUGCUUUGGACAAGA	UUUUGUCGGAAGAUUCAGGAG	heat shock protein 81-2
Pol4-chr1:24714620-24714850_AT5G58070.1		Pol4-chr1:24714620-24714850	Pol4_Product	AT5G58070.1	333	353	344	(((((((....((((((((((&))))))))))....)))))))	CCAAUCAUUCCCGUCACCGGA	UCUGGUGAUGAAGUUGAUUGG	temperature-induced lipocalin
Pol4-chr1:24714620-24714850_AT5G65910.1		Pol4-chr1:24714620-24714850	Pol4_Product	AT5G65910.1	417	437	428	.(((..(((((((((((((..&..)))))))))))))..))).	AUUGGUGGGAGAUUCAGGACU	UCUCCUGAAUCUUCCGACAAA	BSD domain-containing protein
Pol4-chr1:24714620-24714850_AT5G66570.1		Pol4-chr1:24714620-24714850	Pol4_Product	AT5G66570.1	1420	1441	1432	....(((((.((((((((((..&..))))))))))-)))))....	UUUAGAUCAGUGUUCUCCUGUG	UUCAGGAGAACA-UGAUCGUUU	PS II oxygen-evolving complex 1
Pol4-chr1:25489681-25489960_AT2G36120.1		Pol4-chr1:25489681-25489960	Pol4_Product	AT2G36120.1	751	773	765	.(((((((((.((((-(((((((.&.))))))).)))).))))))))).	CGGUGGGGGUGCUGG-UGGUGGAG	UUUCAUCAACCGGAACUCCCAUCU	Glycine-rich protein family
Pol4-chr2:10434236-10435932_AT1G78900.2		Pol4-chr2:10434236-10435932	Pol4_Product	AT1G78900.2	695	717	709	...(((((((((((((-((((((.&.)))))).)))))))))))))...	AGCUCCAUUGGGUUGC-UUACCCA	AGGGUAACGCGACUUAGUGGAAUC	vacuolar ATP synthase subunit A
Pol4-chr2:19697362-19697900_AT1G70290.1	Yes	Pol4-chr2:19697362-19697900	Pol4_Product	AT1G70290.1	1068	1097	1085	((((((...(((((((((((...(((((..&..)))))---)))))))))))---))))))	GUUGUCGGGGCUGACGUUGUCGAGUUCAAC	AAUGAAC---GCAGCGUCAGC---GACAAC	trehalose-6-phosphatase synthase S8
Pol4-chr2:205143-205648_AT5G28390.1		Pol4-chr2:205143-205648	Pol4_Product	AT5G28390.1	1068	1097	1085	((((((...(((((((((((...(((((..&..)))))---)))))))))))---))))))	GUUGUCGGGGCUGACGUUGUCGAGUUCAAC	AAUGAAC---GCAGCGUCAGC---GACAAC	RNA-binding (RRM/RBD/RNP motifs) family protein
Pol4-chr2:2602315-2611057_AT1G05135.1		Pol4-chr2:2602315-2611057	Pol4_Product	AT1G05135.1	869	894	885	(((((((....((((((((.(((((.&.))))).))))))))----)))))))	GAGGAGGCGGUGGCGGAGGAGGUGGU	UUCACUCCCUCUGCU----UCUCCUC	pseudogene of unknown protein
Pol4-chr2:2602315-2611057_AT1G12080.1	Yes	Pol4-chr2:2602315-2611057	Pol4_Product	AT1G12080.1	152	173	164	((((((.((((((((.(((-(((&))).)))-)))))))).))))))	GAGGAGCGGUGGAGGAGAG-GGA	UUCACUC-CCUCUGCUUCUCCUC	Vacuolar calcium-binding protein-related
Pol4-chr2:2602315-2611057_AT1G12080.2		Pol4-chr2:2602315-2611057	Pol4_Product	AT1G12080.2	152	173	164	((((((.((((((((.(((-(((&))).)))-)))))))).))))))	GAGGAGCGGUGGAGGAGAG-GGA	UUCACUC-CCUCUGCUUCUCCUC	Vacuolar calcium-binding protein-related
Pol4-chr2:2602315-2611057_AT1G13260.1		Pol4-chr2:2602315-2611057	Pol4_Product	AT1G13260.1	152	173	164	((((((.((((((((.(((-(((&))).)))-)))))))).))))))	GAGGAGCGGUGGAGGAGAG-GGA	UUCACUC-CCUCUGCUUCUCCUC	related to ABI3/VP1 1
Pol4-chr2:2602315-2611057_AT1G14920.1		Pol4-chr2:2602315-2611057	Pol4_Product	AT1G14920.1	1692	1713	1704	(((((..-(((.(((((((((((&)))))))))))-)))...)))))	GAGGGUU-AUCGGGUGGAGGAGA	UCUCCUCCGCC-GAUUUUCCCUC	GRAS family transcription factor family protein
Pol4-chr2:2602315-2611057_AT1G20220.1		Pol4-chr2:2602315-2611057	Pol4_Product	AT1G20220.1	152	173	164	((((((.((((((((.(((-(((&))).)))-)))))))).))))))	GAGGAGCGGUGGAGGAGAG-GGA	UUCACUC-CCUCUGCUUCUCCUC	Alba DNA/RNA-binding protein
Pol4-chr2:2602315-2611057_AT1G23490.1		Pol4-chr2:2602315-2611057	Pol4_Product	AT1G23490.1	683	704	695	(((((((((((.((((.((((.&.)))).)))).)))))))))))	GAGGGAAAGUUCGUGGUGGAGU	UCUCCUCCGCCGAUUUUCCCUC	ADP-ribosylation factor 1
Pol4-chr2:2602315-2611057_AT1G30530.1		Pol4-chr2:2602315-2611057	Pol4_Product	AT1G30530.1	679	701	692	.(((((((.(((((((((.....&.....)))))))))-))))))).	GCCGGCGGAGCAAACUCACUCUG	UGUUAUGAGUUUGC-CUGUCGGA	UDP-glucosyl transferase 78D1
Pol4-chr2:2602315-2611057_AT1G42550.1		Pol4-chr2:2602315-2611057	Pol4_Product	AT1G42550.1	1015	1038	1028	((((((.((..(((((((((.(((&)))-)))))))))-.)).))))))	GAGGAGCAGAGAGAGGGAGUCGAA	UUC-ACUCCCUCU-GCUUCUCCUC	plastid movement impaired1
Pol4-chr2:2602315-2611057_AT1G47530.1	Yes	Pol4-chr2:2602315-2611057	Pol4_Product	AT1G47530.1	1476	1497	1488	.((((((((.(((((.(((((.&.))))).))))).)))))))).	UGGGGAGGAACGGCGCAGGAGU	UCUCCUCCGCCGAUUUUCCCUC	MATE efflux family protein
Pol4-chr2:2602315-2611057_AT1G49970.1		Pol4-chr2:2602315-2611057	Pol4_Product	AT1G49970.1	608	632	623	((((.((((((..((((((((((..&..))))))))))--))))))-))))	GAGGUGGAGGUGGCGGCGGAGGAUC	UCUCCUCCGCCG--AUUUUC-CCUC	CLP protease proteolytic subunit 1
Pol4-chr2:2602315-2611057_AT1G62290.1		Pol4-chr2:2602315-2611057	Pol4_Product	AT1G62290.1	399	418	409	..(((((((--(((((((((((&)))))))))))..)))))))..	GUGGAGGAG--GAGGGGGUGGA	UUCACUCCCUCUGCUUCUCCUC	Saposin-like aspartyl protease family protein
Pol4-chr2:2602315-2611057_AT1G62290.2		Pol4-chr2:2602315-2611057	Pol4_Product	AT1G62290.2	399	418	409	..(((((((--(((((((((((&)))))))))))..)))))))..	GUGGAGGAG--GAGGGGGUGGA	UUCACUCCCUCUGCUUCUCCUC	Saposin-like aspartyl protease family protein
Pol4-chr2:2602315-2611057_AT1G79850.1		Pol4-chr2:2602315-2611057	Pol4_Product	AT1G79850.1	586	614	605	((((((.......((((((((((((((..&..))))))))))))))-------))))))	GAGGGAGAUGAAAAGAUUGGCGGAGGAAG	UCUCCUCCGCCGAUUU-------UCCCUC	ribosomal protein S17
Pol4-chr2:2602315-2611057_AT2G24090.1		Pol4-chr2:2602315-2611057	Pol4_Product	AT2G24090.1	349	371	362	((((((((((((.(.((((((((&)))))))).)-))))))))))))	GAGGGAAGAUUGUGAGGAGGAGA	UCUCCUCCGC-CGAUUUUCCCUC	Ribosomal protein L35
Pol4-chr2:2602315-2611057_AT2G30360.1		Pol4-chr2:2602315-2611057	Pol4_Product	AT2G30360.1	981	1002	993	..(((((((.((((((((....&....)))))))).)))))))..	GCGGGGAAGGAGAGGGAGAGUG	UUCACUCCCUCUGCUUCUCCUC	SOS3-interacting protein 4
Pol4-chr2:2602315-2611057_AT2G32690.1		Pol4-chr2:2602315-2611057	Pol4_Product	AT2G32690.1	524	545	536	((((.((((((((.(((((((.&.))))))).)))))))).))))	GAGGUGGAAUUGGAGGAGGAGG	UCUCCUCCGCCGAUUUUCCCUC	glycine-rich protein 23
Pol4-chr2:2602315-2611057_AT2G32690.2		Pol4-chr2:2602315-2611057	Pol4_Product	AT2G32690.2	494	515	506	((((.((((((((.(((((((.&.))))))).)))))))).))))	GAGGUGGAAUUGGAGGAGGAGG	UCUCCUCCGCCGAUUUUCCCUC	glycine-rich protein 23
Pol4-chr2:2602315-2611057_AT2G32690.3		Pol4-chr2:2602315-2611057	Pol4_Product	AT2G32690.3	500	521	512	((((.((((((((.(((((((.&.))))))).)))))))).))))	GAGGUGGAAUUGGAGGAGGAGG	UCUCCUCCGCCGAUUUUCCCUC	glycine-rich protein 23
Pol4-chr2:2602315-2611057_AT2G32690.4		Pol4-chr2:2602315-2611057	Pol4_Product	AT2G32690.4	524	545	536	((((.((((((((.(((((((.&.))))))).)))))))).))))	GAGGUGGAAUUGGAGGAGGAGG	UCUCCUCCGCCGAUUUUCCCUC	glycine-rich protein 23
Pol4-chr2:2602315-2611057_AT2G45200.2		Pol4-chr2:2602315-2611057	Pol4_Product	AT2G45200.2	927	957	939	.((((((((((((((.........(((((((&)))))))---------)))))))))))))).	CAGGAGAGGUAGGGGAUCGGAAAAGAGUGGA	UUCACUC---------CCUCUGCUUCUCCUC	golgi snare 12
Pol4-chr2:2602315-2611057_AT3G05545.1		Pol4-chr2:2602315-2611057	Pol4_Product	AT3G05545.1	1473	1493	1484	((((.....-(((((((((((.&.)))))))))))......))))	GAGGCACGG-UGGCGGAGGAGG	UCUCCUCCGCCGAUUUUCCCUC	RING/U-box superfamily protein
Pol4-chr2:2602315-2611057_AT3G17050.1		Pol4-chr2:2602315-2611057	Pol4_Product	AT3G17050.1	1661	1686	1674	((((((..((((((((.(..((((((&))))))--)-))))))))-.))))))	GAGGAGCCGGCGGAGGUGCUGGUGGA	UUCACU--C-CCUCUGCU-UCUCCUC	transposable element gene
Pol4-chr2:2602315-2611057_AT3G20470.1		Pol4-chr2:2602315-2611057	Pol4_Product	AT3G20470.1	456	481	468	((((((((((.((....(((((((((&)))))))))----)).))))))))))	GAGGAGGAGCUGGUGCUGGGGGUGGA	UUCACUCCC----UCUGCUUCUCCUC	glycine-rich protein 5
Pol4-chr2:2602315-2611057_AT3G23450.1		Pol4-chr2:2602315-2611057	Pol4_Product	AT3G23450.1	1066	1087	1078	..(((((.((((((((((((((&)))))))))))))).)))))..	GUGGGGGUAUUGGCGGAGGAGG	UCUCCUCCGCCGAUUUUCCCUC	unknown protein
Pol4-chr2:2602315-2611057_AT3G61440.2		Pol4-chr2:2602315-2611057	Pol4_Product	AT3G61440.2	1021	1044	1035	(((((..((((((((((.((-((((&)))).))-))))))))))--)))))	GAGGAAAGAAGCAGAGGAGA-UGAA	UUCACUC-CCUCUGCUUC--UCCUC	cysteine synthase C1
Pol4-chr2:2602315-2611057_AT3G61440.3		Pol4-chr2:2602315-2611057	Pol4_Product	AT3G61440.3	1229	1252	1243	(((((..((((((((((.((-((((&)))).))-))))))))))--)))))	GAGGAAAGAAGCAGAGGAGA-UGAA	UUCACUC-CCUCUGCUUC--UCCUC	cysteine synthase C1
Pol4-chr2:2602315-2611057_AT3G63160.1		Pol4-chr2:2602315-2611057	Pol4_Product	AT3G63160.1	1229	1252	1243	(((((..((((((((((.((-((((&)))).))-))))))))))--)))))	GAGGAAAGAAGCAGAGGAGA-UGAA	UUCACUC-CCUCUGCUUC--UCCUC	FUNCTIONS IN: molecular_function unknown; INVOLVED IN: biological_process unknown; LOCATED IN: chloroplast outer membrane, thylakoid, chloroplast thylakoid membrane, chloroplast, chloroplast envelope; EXPRESSED IN: 21 plant structures; EXPRESSED DURING: 13 growth stages; BEST Arabidopsis thaliana protein match is: outer envelope membrane protein 7 (TAIR:AT3G52420.1); Has 26 Blast hits to 26 prote…
Pol4-chr2:2602315-2611057_AT4G30600.1	Yes	Pol4-chr2:2602315-2611057	Pol4_Product	AT4G30600.1	764	786	777	((((..(((((((((((((....&....)))))))))))))-.))))	GGGGCUGAAGCAGAGGGAGAUCU	UUCACUCCCUCUGCUUC-UCCUC	signal recognition particle receptor alpha subunit family protein
Pol4-chr2:2602315-2611057_AT4G32260.1		Pol4-chr2:2602315-2611057	Pol4_Product	AT4G32260.1	671	696	686	(((((((((.....((((((((.(((&)))-))))))))---..)))))))))	GAGGGAAGGAAGAAGGUGGAGGAAGA	UCU-CCUCCGCC---GAUUUUCCCUC	ATPase, F0 complex, subunit B/B', bacterial/chloroplast
Pol4-chr2:2602315-2611057_AT4G39260.1		Pol4-chr2:2602315-2611057	Pol4_Product	AT4G39260.1	813	834	825	((((.-((((.((((((((((((&))))))))))))-))))..))))	GAGGC-GGAUACGGCGGAGGAGG	UCUCCUCCGCCG-AUUUUCCCUC	cold, circadian rhythm, and RNA binding 1
Pol4-chr2:2602315-2611057_AT5G04490.1		Pol4-chr2:2602315-2611057	Pol4_Product	AT5G04490.1	650	675	665	.((((.(((((((((..((((((((.&.))))))))-.)))))))))-)))).	CUCUGCGGUUUUCUUCUGGAGAGAGU	UCUCUCUCC-CGAGAAAACC-UAGAA	vitamin E pathway gene 5
Pol4-chr2:2602315-2611057_AT5G26960.1	Yes	Pol4-chr2:2602315-2611057	Pol4_Product	AT5G26960.1	151	175	166	(((..((((((..((((((((((((&))))))))))))-.))))))--)))	GAGAUGGAGAAAGCGGUGGAGGAGA	UCUCCUCCGCCG-AUUUUCC--CUC	Galactose oxidase/kelch repeat superfamily protein
Pol4-chr2:2602315-2611057_AT5G66570.1		Pol4-chr2:2602315-2611057	Pol4_Product	AT5G66570.1	1529	1551	1542	((((.(((((((((((.((((..&..)))).)))))))))))-))))	GAGGCGGGAGCGGAGGAAGUGUU	UUCACUCCCUCUGCUUCU-CCUC	PS II oxygen-evolving complex 1
Pol4-chr2:4145310-4146879_AT1G31340.1		Pol4-chr2:4145310-4146879	Pol4_Product	AT1G31340.1	666	684	675	.((((-((((((.(((((((&))))))).)))))).)))).	CGGGA-GCAGCGAGAGGAUU	AGUCCUCGUGUUGCAUCCCU	related to ubiquitin 1
Pol4-chr2:4145310-4146879_AT5G56100.1	Yes	Pol4-chr2:4145310-4146879	Pol4_Product	AT5G56100.1	666	684	675	.((((-((((((.(((((((&))))))).)))))).)))).	CGGGA-GCAGCGAGAGGAUU	AGUCCUCGUGUUGCAUCCCU	glycine-rich protein / oleosin
Pol4-chr2:5883236-5885920_AT1G01090.1		Pol4-chr2:5883236-5885920	Pol4_Product	AT1G01090.1	666	684	675	.((((-((((((.(((((((&))))))).)))))).)))).	CGGGA-GCAGCGAGAGGAUU	AGUCCUCGUGUUGCAUCCCU	pyruvate dehydrogenase E1 alpha
Pol4-chr2:5883236-5885920_AT1G07940.1		Pol4-chr2:5883236-5885920	Pol4_Product	AT1G07940.1	666	684	675	.((((-((((((.(((((((&))))))).)))))).)))).	CGGGA-GCAGCGAGAGGAUU	AGUCCUCGUGUUGCAUCCCU	GTP binding Elongation factor Tu family protein
Pol4-chr2:5883236-5885920_AT1G11910.1		Pol4-chr2:5883236-5885920	Pol4_Product	AT1G11910.1	1475	1495	1486	...((((((-(((.(((((((.&.))))))).))).))))))...	UUGGUGAGG-GACCUGUGGCAC	UUGCCACAUGUCGCCUCACGUA	aspartic proteinase A1
Pol4-chr2:5883236-5885920_AT1G55260.2	Yes	Pol4-chr2:5883236-5885920	Pol4_Product	AT1G55260.2	1475	1495	1486	...((((((-(((.(((((((.&.))))))).))).))))))...	UUGGUGAGG-GACCUGUGGCAC	UUGCCACAUGUCGCCUCACGUA	Bifunctional inhibitor/lipid-transfer protein/seed storage 2S albumin superfamily protein
Pol4-chr2:5883236-5885920_AT2G26990.1		Pol4-chr2:5883236-5885920	Pol4_Product	AT2G26990.1	1390	1410	1402	.....(((((((((-(((((((&))))))).))))))))).....	ACUGAGAGGCGACA-GUGGCAA	UUGCCACAUGUCGCCUCACGUA	proteasome family protein
Pol4-chr2:5883236-5885920_AT2G37220.1		Pol4-chr2:5883236-5885920	Pol4_Product	AT2G37220.1	1268	1296	1280	.(((((((((((((........(((((..&..)))))-------.))))))))))))).	CAUGUGAGGCGACAGAUGAAUGGUGGCUU	UUGCCAC-------AUGUCGCCUCACGUA	RNA-binding (RRM/RBD/RNP motifs) family protein
Pol4-chr2:5883236-5885920_AT2G41250.1	Yes	Pol4-chr2:5883236-5885920	Pol4_Product	AT2G41250.1	1268	1296	1280	.(((((((((((((........(((((..&..)))))-------.))))))))))))).	CAUGUGAGGCGACAGAUGAAUGGUGGCUU	UUGCCAC-------AUGUCGCCUCACGUA	Haloacid dehalogenase-like hydrolase (HAD) superfamily protein
Pol4-chr2:5883236-5885920_AT3G04260.1	Yes	Pol4-chr2:5883236-5885920	Pol4_Product	AT3G04260.1	1268	1296	1280	.(((((((((((((........(((((..&..)))))-------.))))))))))))).	CAUGUGAGGCGACAGAUGAAUGGUGGCUU	UUGCCAC-------AUGUCGCCUCACGUA	plastid transcriptionally active 3
Pol4-chr2:5883236-5885920_AT3G23450.1	Yes	Pol4-chr2:5883236-5885920	Pol4_Product	AT3G23450.1	1268	1296	1280	.(((((((((((((........(((((..&..)))))-------.))))))))))))).	CAUGUGAGGCGACAGAUGAAUGGUGGCUU	UUGCCAC-------AUGUCGCCUCACGUA	unknown protein
Pol4-chr2:5883236-5885920_AT3G27160.1		Pol4-chr2:5883236-5885920	Pol4_Product	AT3G27160.1	1268	1296	1280	.(((((((((((((........(((((..&..)))))-------.))))))))))))).	CAUGUGAGGCGACAGAUGAAUGGUGGCUU	UUGCCAC-------AUGUCGCCUCACGUA	Ribosomal protein S21 family protein
Pol4-chr2:5883236-5885920_AT3G27925.1		Pol4-chr2:5883236-5885920	Pol4_Product	AT3G27925.1	1268	1296	1280	.(((((((((((((........(((((..&..)))))-------.))))))))))))).	CAUGUGAGGCGACAGAUGAAUGGUGGCUU	UUGCCAC-------AUGUCGCCUCACGUA	DegP protease 1
Pol4-chr2:5883236-5885920_AT3G54920.1		Pol4-chr2:5883236-5885920	Pol4_Product	AT3G54920.1	1514	1536	1525	((((-((((((((....(((((((&)))))))--..)))))))).))))	UAUG-GAGGCGACGGCGGUGGCGG	UUGCCAC--AUGUCGCCUCACGUA	Pectin lyase-like superfamily protein
Pol4-chr2:5883236-5885920_AT3G63490.2		Pol4-chr2:5883236-5885920	Pol4_Product	AT3G63490.2	1514	1536	1525	((((-((((((((....(((((((&)))))))--..)))))))).))))	UAUG-GAGGCGACGGCGGUGGCGG	UUGCCAC--AUGUCGCCUCACGUA	Ribosomal protein L1p/L10e family
Pol4-chr2:5883236-5885920_AT3G63540.1		Pol4-chr2:5883236-5885920	Pol4_Product	AT3G63540.1	1514	1536	1525	((((-((((((((....(((((((&)))))))--..)))))))).))))	UAUG-GAGGCGACGGCGGUGGCGG	UUGCCAC--AUGUCGCCUCACGUA	Mog1/PsbP/DUF1795-like photosystem II reaction center PsbP family protein
Pol4-chr2:5883236-5885920_AT4G16890.1		Pol4-chr2:5883236-5885920	Pol4_Product	AT4G16890.1	1514	1536	1525	((((-((((((((....(((((((&)))))))--..)))))))).))))	UAUG-GAGGCGACGGCGGUGGCGG	UUGCCAC--AUGUCGCCUCACGUA	disease resistance protein (TIR-NBS-LRR class), putative
Pol4-chr2:5883236-5885920_AT4G22190.1		Pol4-chr2:5883236-5885920	Pol4_Product	AT4G22190.1	1514	1536	1525	((((-((((((((....(((((((&)))))))--..)))))))).))))	UAUG-GAGGCGACGGCGGUGGCGG	UUGCCAC--AUGUCGCCUCACGUA	unknown protein
Pol4-chr2:5883236-5885920_AT5G02480.1		Pol4-chr2:5883236-5885920	Pol4_Product	AT5G02480.1	1514	1536	1525	((((-((((((((....(((((((&)))))))--..)))))))).))))	UAUG-GAGGCGACGGCGGUGGCGG	UUGCCAC--AUGUCGCCUCACGUA	HSP20-like chaperones superfamily protein
Pol4-chr2:5883236-5885920_AT5G13420.1		Pol4-chr2:5883236-5885920	Pol4_Product	AT5G13420.1	1514	1536	1525	((((-((((((((....(((((((&)))))))--..)))))))).))))	UAUG-GAGGCGACGGCGGUGGCGG	UUGCCAC--AUGUCGCCUCACGUA	Aldolase-type TIM barrel family protein
Pol4-chr2:5883236-5885920_AT5G28500.1		Pol4-chr2:5883236-5885920	Pol4_Product	AT5G28500.1	1514	1536	1525	((((-((((((((....(((((((&)))))))--..)))))))).))))	UAUG-GAGGCGACGGCGGUGGCGG	UUGCCAC--AUGUCGCCUCACGUA	unknown protein
Pol4-chr2:5883236-5885920_AT5G32440.3	Yes	Pol4-chr2:5883236-5885920	Pol4_Product	AT5G32440.3	1514	1536	1525	((((-((((((((....(((((((&)))))))--..)))))))).))))	UAUG-GAGGCGACGGCGGUGGCGG	UUGCCAC--AUGUCGCCUCACGUA	Ubiquitin system component Cue protein
Pol4-chr2:5883236-5885920_AT5G58710.1		Pol4-chr2:5883236-5885920	Pol4_Product	AT5G58710.1	543	564	555	......(((((((((((((((.&.)))))))))))))))......	UUGGAUGGGCGACAUGUGGUAU	UUGCCACAUGUCGCCUCACGUA	rotamase CYP 7
Pol4-chr2:5883236-5885920_AT5G67060.1	Yes	Pol4-chr2:5883236-5885920	Pol4_Product	AT5G67060.1	1514	1536	1525	((((-((((((((....(((((((&)))))))--..)))))))).))))	UAUG-GAGGCGACGGCGGUGGCGG	UUGCCAC--AUGUCGCCUCACGUA	basic helix-loop-helix (bHLH) DNA-binding superfamily protein
Pol4-chr2:7883607-7884004_AT1G48030.1		Pol4-chr2:7883607-7884004	Pol4_Product	AT1G48030.1	616	640	631	((.((.(((((.((((((((((((.&.)))))))))))).)))))-)).))	UCUGUGCCAAGUCCUCCUGAUGUUA	AAAUAUCAGGAGGUUUUGG-ACUGA	mitochondrial lipoamide dehydrogenase 1
Pol4-chr2:7883607-7884004_AT1G48030.2		Pol4-chr2:7883607-7884004	Pol4_Product	AT1G48030.2	616	640	631	((.((.(((((.((((((((((((.&.)))))))))))).)))))-)).))	UCUGUGCCAAGUCCUCCUGAUGUUA	AAAUAUCAGGAGGUUUUGG-ACUGA	mitochondrial lipoamide dehydrogenase 1
Pol4-chr2:8643512-8644033_AT5G20720.1		Pol4-chr2:8643512-8644033	Pol4_Product	AT5G20720.1	616	640	631	((.((.(((((.((((((((((((.&.)))))))))))).)))))-)).))	UCUGUGCCAAGUCCUCCUGAUGUUA	AAAUAUCAGGAGGUUUUGG-ACUGA	chaperonin 20
Pol4-chr2:8643512-8644033_AT5G20720.2		Pol4-chr2:8643512-8644033	Pol4_Product	AT5G20720.2	616	640	631	((.((.(((((.((((((((((((.&.)))))))))))).)))))-)).))	UCUGUGCCAAGUCCUCCUGAUGUUA	AAAUAUCAGGAGGUUUUGG-ACUGA	chaperonin 20
Pol4-chr2:8643512-8644033_AT5G20720.3		Pol4-chr2:8643512-8644033	Pol4_Product	AT5G20720.3	616	640	631	((.((.(((((.((((((((((((.&.)))))))))))).)))))-)).))	UCUGUGCCAAGUCCUCCUGAUGUUA	AAAUAUCAGGAGGUUUUGG-ACUGA	chaperonin 20
Pol4-chr3:10006168-10008745_AT2G26330.1		Pol4-chr3:10006168-10008745	Pol4_Product	AT2G26330.1	2213	2236	2227	.......((((((((((((((((.&.)))))))))))))))).......	UCUCACUUGGGGAGUCUUCUGUUC	UGACAGAAGACUCUCCAUAUAUAU	Leucine-rich receptor-like protein kinase family protein
Pol4-chr3:10006168-10008745_AT2G31400.1		Pol4-chr3:10006168-10008745	Pol4_Product	AT2G31400.1	2114	2135	2127	.(((((((-((((((-((((((((&)))))))).)))))).))))))).	UGCAGGAG-CUCUCC-UGUAUAUU	AAUAUAUAUGGAGAGUCUUCUGUC	genomes uncoupled 1
Pol4-chr3:10006168-10008745_AT5G13630.1		Pol4-chr3:10006168-10008745	Pol4_Product	AT5G13630.1	3265	3289	3279	(((((((((((((.(((..(((((.&.)))))-.))).)))))))))))))	AUAUGGGGAGUCUCUUGGGCAGGUU	UAUCUG-ACAGAAGACUCUCCAUAU	magnesium-chelatase subunit chlH, chloroplast, putative / Mg-protoporphyrin IX chelatase, putative (CHLH)
Pol4-chr3:10006168-10008745_AT5G13630.2		Pol4-chr3:10006168-10008745	Pol4_Product	AT5G13630.2	3265	3289	3279	(((((((((((((.(((..(((((.&.)))))-.))).)))))))))))))	AUAUGGGGAGUCUCUUGGGCAGGUU	UAUCUG-ACAGAAGACUCUCCAUAU	magnesium-chelatase subunit chlH, chloroplast, putative / Mg-protoporphyrin IX chelatase, putative (CHLH)
Pol4-chr3:10006168-10008745_AT5G40480.1		Pol4-chr3:10006168-10008745	Pol4_Product	AT5G40480.1	5313	5343	5326	..((((((((((((((........(((((((&)))))))--------))))))))))))))..	UAGGAGGGUUUUCUGUAACAGGGCCAGAUAA	UUAUCUG--------ACAGAAGACUCUCCAU	embryo defective 3012
Pol4-chr3:10434238-10434873_AT1G09200.1		Pol4-chr3:10434238-10434873	Pol4_Product	AT1G09200.1	1979	2004	1991	.(((((((((((((....((((((((&))))))))----))))))))))))).	AGACGGAAGACUCUUUCCCUGUGUAU	AUAUAUGG----AGAGUCUUCUGUCA	Histone superfamily protein
Pol4-chr3:12529842-12531761_AT3G26640.1	Yes	Pol4-chr3:12529842-12531761	Pol4_Product	AT3G26640.1	2281	2305	2296	...((((((((.((((((((.(((.&.))).))))))))-))))))))...	GGUGAUAGAUUGUCUAGUCUGAGAA	AUCUGAGACUAGA-GAUCUAUCUAA	Transducin/WD40 repeat-like superfamily protein
Pol4-chr3:12529842-12531761_AT5G08330.1		Pol4-chr3:12529842-12531761	Pol4_Product	AT5G08330.1	2281	2305	2296	...((((((((.((((((((.(((.&.))).))))))))-))))))))...	GGUGAUAGAUUGUCUAGUCUGAGAA	AUCUGAGACUAGA-GAUCUAUCUAA	TCP family transcription factor
Pol4-chr3:12529842-12531761_AT5G44090.1	Yes	Pol4-chr3:12529842-12531761	Pol4_Product	AT5G44090.1	2281	2305	2296	...((((((((.((((((((.(((.&.))).))))))))-))))))))...	GGUGAUAGAUUGUCUAGUCUGAGAA	AUCUGAGACUAGA-GAUCUAUCUAA	Calcium-binding EF-hand family protein
Pol4-chr3:15627792-15643388_AT1G50010.1		Pol4-chr3:15627792-15643388	Pol4_Product	AT1G50010.1	560	586	577	..(((.......((((((((((((((.&.))))))))))))))-------)))..	UUGGAGCUCUUCUGCAACACGAGGGCC	AGUCCUCGUGUUGCA-------UCCCU	tubulin alpha-2 chain
Pol4-chr3:15627792-15643388_AT2G03150.1	Yes	Pol4-chr3:15627792-15643388	Pol4_Product	AT2G03150.1	560	586	577	..(((.......((((((((((((((.&.))))))))))))))-------)))..	UUGGAGCUCUUCUGCAACACGAGGGCC	AGUCCUCGUGUUGCA-------UCCCU	ATP/GTP-binding protein family
Pol4-chr3:15627792-15643388_AT4G26630.1	Yes	Pol4-chr3:15627792-15643388	Pol4_Product	AT4G26630.1	560	586	577	..(((.......((((((((((((((.&.))))))))))))))-------)))..	UUGGAGCUCUUCUGCAACACGAGGGCC	AGUCCUCGUGUUGCA-------UCCCU	DEK domain-containing chromatin associated protein
Pol4-chr3:17740905-17742275_AT1G11860.2	Yes	Pol4-chr3:17740905-17742275	Pol4_Product	AT1G11860.2	248	267	259	..((..(((((((-(((((((&))))))).)))))))..))..	UGCCUCUGAAGCU-GACCUGA	UUAGGUCGAGCUUCAUUGGAA	Glycine cleavage T-protein family
Pol4-chr3:17740905-17742275_AT1G32990.1		Pol4-chr3:17740905-17742275	Pol4_Product	AT1G32990.1	577	599	587	.(((.((((((...(((((((((&)))))))))---)))))).))).	GCAGAGAAGCUACCCGACCUGAA	UUUAGGUCG---AGCUUCAUUGG	plastid ribosomal protein l11
Pol4-chr3:17740905-17742275_AT1G60550.1		Pol4-chr3:17740905-17742275	Pol4_Product	AT1G60550.1	147	171	162	((((((((....((((((((.....&.....))))))))----))))))))	UCCAAUGAGCUUGGCUCGGCGAGCC	UUUAGGUCGAGCU----UCAUUGGA	enoyl-CoA hydratase/isomerase D
Pol4-chr3:17740905-17742275_AT1G79245.1		Pol4-chr3:17740905-17742275	Pol4_Product	AT1G79245.1	2090	2114	2105	.((((((((....((((((((((((&))))))))))))----)))))))).	CUCUGAUGGAGAAGGCUUGGCCUGA	UUAGGUCGAGCU----UCAUUGGAA	pseudogene of unknown protein
Pol4-chr3:17740905-17742275_AT2G16280.1		Pol4-chr3:17740905-17742275	Pol4_Product	AT2G16280.1	1759	1779	1770	.((((((.(((((((((((..&..))))))))))).)))))).	AUCCGGUUAAGCUCGACUUCU	UUAGGUCGAGCUUCAUUGGAA	3-ketoacyl-CoA synthase 9
Pol4-chr3:17740905-17742275_AT4G22010.1		Pol4-chr3:17740905-17742275	Pol4_Product	AT4G22010.1	1234	1252	1244	(((.(((((((((-((....&....)).))))))))).)))	CCAUUGAAGCUCG-CCGAUU	UUUAGGUCGAGCUUCAUUGG	SKU5 similar 4
Pol4-chr3:17740905-17742275_AT4G25640.1	Yes	Pol4-chr3:17740905-17742275	Pol4_Product	AT4G25640.1	1049	1067	1058	((((((-(((((((((((((&))))))))))))).))))))	CCAAUG-AGCUUGGCCUAGG	UUUAGGUCGAGCUUCAUUGG	detoxifying efflux carrier 35
Pol4-chr3:17740905-17742275_AT5G20380.1	Yes	Pol4-chr3:17740905-17742275	Pol4_Product	AT5G20380.1	1105	1126	1115	((((((((((((.((.((((((&))))))-))-))))))))))))	UCAGUGAGGCUCUGAGUCUAAA	UUUAGG-UC-GAGCUUCAUUGG	phosphate transporter 4;5
Pol4-chr3:17740905-17742275_AT5G67590.1		Pol4-chr3:17740905-17742275	Pol4_Product	AT5G67590.1	122	144	135	((((..(((..(((((((((...&...)))))))))..)))--))))	UCCGGCGUGUUGCUCGACCUUUC	UUUAGGUCGAGCUUCAU--UGGA	NADH-ubiquinone oxidoreductase-related
Pol4-chr3:2808041-2812867_AT3G55440.1		Pol4-chr3:2808041-2812867	Pol4_Product	AT3G55440.1	1638	1666	1653	(((((((((((..(((((....(((((..&..)))))----)))))-.)))))))))))	GGCGAUGUCCGCGGCUGAGUAUUUGUCAA	AAGACAA----UCAGC-ACGGACAUUGUU	triosephosphate isomerase
Pol4-chr3:2808041-2812867_AT5G16370.1	Yes	Pol4-chr3:2808041-2812867	Pol4_Product	AT5G16370.1	1638	1666	1653	(((((((((((..(((((....(((((..&..)))))----)))))-.)))))))))))	GGCGAUGUCCGCGGCUGAGUAUUUGUCAA	AAGACAA----UCAGC-ACGGACAUUGUU	acyl activating enzyme 5
Pol4-chr3:7040369-7041352_AT2G29670.1		Pol4-chr3:7040369-7041352	Pol4_Product	AT2G29670.1	1638	1666	1653	(((((((((((..(((((....(((((..&..)))))----)))))-.)))))))))))	GGCGAUGUCCGCGGCUGAGUAUUUGUCAA	AAGACAA----UCAGC-ACGGACAUUGUU	Tetratricopeptide repeat (TPR)-like superfamily protein
Pol4-chr3:7040369-7041352_AT3G25570.1		Pol4-chr3:7040369-7041352	Pol4_Product	AT3G25570.1	1638	1666	1653	(((((((((((..(((((....(((((..&..)))))----)))))-.)))))))))))	GGCGAUGUCCGCGGCUGAGUAUUUGUCAA	AAGACAA----UCAGC-ACGGACAUUGUU	Adenosylmethionine decarboxylase family protein
Pol4-chr3:7040369-7041352_AT3G25570.2		Pol4-chr3:7040369-7041352	Pol4_Product	AT3G25570.2	1638	1666	1653	(((((((((((..(((((....(((((..&..)))))----)))))-.)))))))))))	GGCGAUGUCCGCGGCUGAGUAUUUGUCAA	AAGACAA----UCAGC-ACGGACAUUGUU	Adenosylmethionine decarboxylase family protein
Pol4-chr3:7040369-7041352_AT3G25572.1		Pol4-chr3:7040369-7041352	Pol4_Product	AT3G25572.1	1638	1666	1653	(((((((((((..(((((....(((((..&..)))))----)))))-.)))))))))))	GGCGAUGUCCGCGGCUGAGUAUUUGUCAA	AAGACAA----UCAGC-ACGGACAUUGUU	conserved peptide upstream open reading frame 11
Pol4-chr4:17711797-17713974_AT4G19170.1	Yes	Pol4-chr4:17711797-17713974	Pol4_Product	AT4G19170.1	691	714	705	.....(((((((((((((((((..&..))))))))))))))))).....	CAUUCUUGAAUUCUUGUUCUUCUG	AUGGAGAACAAGAAUUCGAACUUU	nine-cis-epoxycarotenoid dioxygenase 4
Pol4-chr4:18254763-18257323_AT3G10020.1		Pol4-chr4:18254763-18257323	Pol4_Product	AT3G10020.1	491	514	505	.((((((((....((((((((((.&.))))))))))----)))))))).	UCCGGCUGGUGUUGCUAGGGUUGA	CCGACCUUAGC----UCAGUUGGU	unknown protein
Pol4-chr4:18254763-18257323_AT5G51970.1		Pol4-chr4:18254763-18257323	Pol4_Product	AT5G51970.1	896	914	905	...((.(((((((((((((&))))))))))))).))...	GUCGCCGAGCUGAGGUUGG	CCGACCUUAGCUCAGUUGG	GroES-like zinc-binding alcohol dehydrogenase family protein
Pol4-chr4:18254763-18257323_AT5G51970.2		Pol4-chr4:18254763-18257323	Pol4_Product	AT5G51970.2	664	682	673	...((.(((((((((((((&))))))))))))).))...	GUCGCCGAGCUGAGGUUGG	CCGACCUUAGCUCAGUUGG	GroES-like zinc-binding alcohol dehydrogenase family protein
Pol4-chr4:2069748-2077729_AT1G49240.1		Pol4-chr4:2069748-2077729	Pol4_Product	AT1G49240.1	896	914	905	...((.(((((((((((((&))))))))))))).))...	GUCGCCGAGCUGAGGUUGG	CCGACCUUAGCUCAGUUGG	actin 8
Pol4-chr4:2069748-2077729_AT3G48990.1		Pol4-chr4:2069748-2077729	Pol4_Product	AT3G48990.1	896	914	905	...((.(((((((((((((&))))))))))))).))...	GUCGCCGAGCUGAGGUUGG	CCGACCUUAGCUCAGUUGG	AMP-dependent synthetase and ligase family protein
Pol4-chr4:2625959-2626368_AT1G64680.1		Pol4-chr4:2625959-2626368	Pol4_Product	AT1G64680.1	95	113	104	.((((((.((((((((((.&.)))))))))).)))))).	GCGACGUAGCACUCGAUGU	UCAUUGAGUGCAGCGUUGA	unknown protein
Pol4-chr4:2625959-2626368_AT1G69530.3	Yes	Pol4-chr4:2625959-2626368	Pol4_Product	AT1G69530.3	95	113	104	.((((((.((((((((((.&.)))))))))).)))))).	GCGACGUAGCACUCGAUGU	UCAUUGAGUGCAGCGUUGA	expansin A1
Pol4-chr4:2625959-2626368_AT2G29130.1		Pol4-chr4:2625959-2626368	Pol4_Product	AT2G29130.1	731	749	740	(((((((((((((((((((&)))))))))))))))))))	UCAAUGCUGCACUCAAUGA	UCAUUGAGUGCAGCGUUGA	laccase 2
Pol4-chr4:2625959-2626368_AT2G38080.1		Pol4-chr4:2625959-2626368	Pol4_Product	AT2G38080.1	751	769	760	(((((((((((((((((((&)))))))))))))))))))	UCAACGCUGCACUUAAUGA	UCAUUGAGUGCAGCGUUGA	Laccase/Diphenol oxidase family protein
Pol4-chr4:2625959-2626368_AT3G11930.4	Yes	Pol4-chr4:2625959-2626368	Pol4_Product	AT3G11930.4	640	667	658	(((((((((((....(((((((((....&....)))))))))----)))))))))))	GAGCGUUAGCGAUUACUGCGCUCAUCAC	UCAUUGAGUGCAG----CGUUGAUGUUC	Adenine nucleotide alpha hydrolases-like superfamily protein
Pol4-chr4:2625959-2626368_AT3G15730.1		Pol4-chr4:2625959-2626368	Pol4_Product	AT3G15730.1	1726	1748	1739	(((((((((..((((((((((..&..))))))))))--)))))))))	CAUCAAUGCCCUGCACUUAAUCC	UCAUUGAGUGCA--GCGUUGAUG	phospholipase D alpha 1
Pol4-chr4:2625959-2626368_AT3G26650.1		Pol4-chr4:2625959-2626368	Pol4_Product	AT3G26650.1	1108	1126	1117	((((((((((.(((((.((&)).))))).))))))))))	UCAACGCUGCUUUCAGAGA	UCAUUGAGUGCAGCGUUGA	glyceraldehyde 3-phosphate dehydrogenase A subunit
Pol4-chr4:2625959-2626368_AT3G60250.1		Pol4-chr4:2625959-2626368	Pol4_Product	AT3G60250.1	234	252	243	((((((.((((((((((..&..)))))))))).))))))	UCAACGAUGCACUCAAUAA	UCAUUGAGUGCAGCGUUGA	casein kinase II beta chain 3
Pol4-chr4:2625959-2626368_AT3G60250.2		Pol4-chr4:2625959-2626368	Pol4_Product	AT3G60250.2	234	252	243	((((((.((((((((((..&..)))))))))).))))))	UCAACGAUGCACUCAAUAA	UCAUUGAGUGCAGCGUUGA	casein kinase II beta chain 3
Pol4-chr4:2625959-2626368_AT4G25120.1	Yes	Pol4-chr4:2625959-2626368	Pol4_Product	AT4G25120.1	2985	3011	3002	(((((....(((...(((((((((((.&.)))))))))))---)))----)))))	GUCAAUAGCCGCAUAUGCACUCAAUGG	UCAUUGAGUGCA---GCG----UUGAU	P-loop containing nucleoside triphosphate hydrolases superfamily protein
Pol4-chr4:2625959-2626368_AT4G28240.1		Pol4-chr4:2625959-2626368	Pol4_Product	AT4G28240.1	2985	3011	3002	(((((....(((...(((((((((((.&.)))))))))))---)))----)))))	GUCAAUAGCCGCAUAUGCACUCAAUGG	UCAUUGAGUGCA---GCG----UUGAU	Wound-responsive family protein
Pol4-chr4:2625959-2626368_AT4G32470.1		Pol4-chr4:2625959-2626368	Pol4_Product	AT4G32470.1	493	513	503	(((((((((((..(((.....&.....)))-.)))))))))))	GUCAACGCUGCUUCUCUGCAU	UCAUUGAG-UGCAGCGUUGAU	Cytochrome bd ubiquinol oxidase, 14kDa subunit
Pol4-chr4:2625959-2626368_AT4G32470.2		Pol4-chr4:2625959-2626368	Pol4_Product	AT4G32470.2	494	514	504	(((((((((((..(((.....&.....)))-.)))))))))))	GUCAACGCUGCUUCUCUGCAU	UCAUUGAG-UGCAGCGUUGAU	Cytochrome bd ubiquinol oxidase, 14kDa subunit
Pol4-chr4:2625959-2626368_AT5G03120.1	Yes	Pol4-chr4:2625959-2626368	Pol4_Product	AT5G03120.1	274	292	283	.((.(((((.((((((((.&.)))))))).))))).)).	CCGCCGCUGGGCUCGGUGC	UCAUUGAGUGCAGCGUUGA	unknown protein
Pol4-chr4:2625959-2626368_AT5G17920.2		Pol4-chr4:2625959-2626368	Pol4_Product	AT5G17920.2	2338	2355	2347	((((..((((((((((-((&)).))))))))))..))))	UCAAGCCUGCACUCAA-GA	UCAUUGAGUGCAGCGUUGA	Cobalamin-independent synthase family protein
Pol4-chr4:2625959-2626368_AT5G38520.1	Yes	Pol4-chr4:2625959-2626368	Pol4_Product	AT5G38520.1	190	215	205	((((((.....(((((((((.(((((&)))))-)))))))))-----))))))	GUCAGCAAUUUGCUGUGCUCGAGUGA	UCAUU-GAGUGCAGC-----GUUGAU	alpha/beta-Hydrolases superfamily protein
Pol4-chr4:2625959-2626368_AT5G47030.1		Pol4-chr4:2625959-2626368	Pol4_Product	AT5G47030.1	430	451	439	(.((((((((.((((..(((((&)))))--))))-)))))))).)	UGAACGCUGCUGCUCGUGAUGA	UCAUU--GAGU-GCAGCGUUGA	ATPase, F1 complex, delta/epsilon subunit
Pol4-chr4:2625959-2626368_AT5G59613.1		Pol4-chr4:2625959-2626368	Pol4_Product	AT5G59613.1	104	122	113	(((.(((((.(((((.(((&))).))))).))))).)))	UCACCGCUGGACUCACUGA	UCAUUGAGUGCAGCGUUGA	unknown protein
Pol4-chr4:2625959-2626368_AT5G59613.2		Pol4-chr4:2625959-2626368	Pol4_Product	AT5G59613.2	214	232	223	(((.(((((.(((((.(((&))).))))).))))).)))	UCACCGCUGGACUCACUGA	UCAUUGAGUGCAGCGUUGA	unknown protein
Pol4-chr4:2625959-2626368_AT5G60020.1		Pol4-chr4:2625959-2626368	Pol4_Product	AT5G60020.1	744	762	753	(((((((((((((((((((&)))))))))))))))))))	UCAAUGCUGCACUUAAUGA	UCAUUGAGUGCAGCGUUGA	laccase 17
Pol4-chr4:3054301-3055218_AT1G20620.2		Pol4-chr4:3054301-3055218	Pol4_Product	AT1G20620.2	481	499	490	.(((((((((.((((((((&)))))))).))))))))).	CCGGCGCUGCUCUUGGUGG	UCAUUGAGUGCAGCGUUGA	catalase 3
Pol4-chr4:3054301-3055218_AT1G20620.5		Pol4-chr4:3054301-3055218	Pol4_Product	AT1G20620.5	481	499	490	.(((((((((.((((((((&)))))))).))))))))).	CCGGCGCUGCUCUUGGUGG	UCAUUGAGUGCAGCGUUGA	catalase 3
Pol4-chr4:3054301-3055218_AT1G64430.1		Pol4-chr4:3054301-3055218	Pol4_Product	AT1G64430.1	2230	2253	2244	(.((((((((((((((((((((((&)))))))))))))))))))))).)	AGAAGUUAUGAAGAUGCUUGAAGG	UUUUCGGGCAUUUUCGUGAUUUGU	Pentatricopeptide repeat (PPR) superfamily protein
Pol4-chr4:3054301-3055218_AT1G64430.2		Pol4-chr4:3054301-3055218	Pol4_Product	AT1G64430.2	2230	2253	2244	(.((((((((((((((((((((((&)))))))))))))))))))))).)	AGAAGUUAUGAAGAUGCUUGAAGG	UUUUCGGGCAUUUUCGUGAUUUGU	Pentatricopeptide repeat (PPR) superfamily protein
Pol4-chr4:3054301-3055218_AT4G39260.1		Pol4-chr4:3054301-3055218	Pol4_Product	AT4G39260.1	451	474	465	.(((((((((((((((((((....&....))))))))))))))))))).	CCGAGUUACGAGGAUGUCUGUACU	UUUUCGGGCAUUUUCGUGAUUUGU	cold, circadian rhythm, and RNA binding 1
Pol4-chr4:3055332-3057177_AT3G61180.1		Pol4-chr4:3055332-3057177	Pol4_Product	AT3G61180.1	903	927	917	.((((((((.((((((((.(((((.&.)))))-)))))))).)))))))).	AGCAGAUCAGGAAGGUGCACCGGAU	UUUCGG-GCAUUUUCGUGAUUUGUG	RING/U-box superfamily protein
Pol4-chr4:3055332-3057177_AT5G54500.1		Pol4-chr4:3055332-3057177	Pol4_Product	AT5G54500.1	601	626	617	((((.....(((((((((((((((((&)))))))))))))))))--...))))	CACAUUUGGCGCGGGAAUGUUCGAAA	UUUCGGGCAUUUUCGUG--AUUUGUG	flavodoxin-like quinone reductase 1
Pol4-chr4:3055332-3057177_AT5G54500.2	Yes	Pol4-chr4:3055332-3057177	Pol4_Product	AT5G54500.2	601	626	617	((((.....(((((((((((((((((&)))))))))))))))))--...))))	CACAUUUGGCGCGGGAAUGUUCGAAA	UUUCGGGCAUUUUCGUG--AUUUGUG	flavodoxin-like quinone reductase 1
Pol4-chr4:3057796-3058669_AT1G09200.1	Yes	Pol4-chr4:3057796-3058669	Pol4_Product	AT1G09200.1	576	599	590	(((((((((((.((((((((.(((&))).)))))))).)))))))))))	CGGGUCGCGAAUAUGCUUGACGAA	UUUUUCGGGCAUUUUCGUGAUUUG	Histone superfamily protein
Pol4-chr4:3058784-3059171_AT5G19940.1		Pol4-chr4:3058784-3059171	Pol4_Product	AT5G19940.1	510	533	524	.(((((((((((.((((((.....&.....)))))).))))))))))).	AAAGUCACGGGAUUGCCUGUAAUU	UUUUUCGGGCAUUUUCGUGAUUUG	Plastid-lipid associated protein PAP / fibrillin family protein
Pol4-chr4:3060286-3061697_AT1G45688.1	Yes	Pol4-chr4:3060286-3061697	Pol4_Product	AT1G45688.1	1248	1271	1262	.((((.-((((..((((((((((((&))))))))))))--))))..)))).	GGCAGC-CACGUGGAGGUGCCCGAA	UUCGGGCAUUUU--CGUGAUUUGUA	unknown protein
Pol4-chr4:3060286-3061697_AT4G22190.1		Pol4-chr4:3060286-3061697	Pol4_Product	AT4G22190.1	825	847	838	..(((((((.(((((((.(((((&))))).))))))).)))))))..	UCCAAAUCGAGGAAGUGGCCGAG	UUCGGGCAUUUUCGUGAUUUGUA	unknown protein
Pol4-chr4:3060286-3061697_AT4G25130.1		Pol4-chr4:3060286-3061697	Pol4_Product	AT4G25130.1	450	472	463	..(((((((((((((((((((..&..)))))))))))))))))))..	UCCGAGUUACGAGGAUGUCUGUA	UUCGGGCAUUUUCGUGAUUUGUA	peptide met sulfoxide reductase 4
Pol4-chr4:5087141-5087376_AT5G43630.1		Pol4-chr4:5087141-5087376	Pol4_Product	AT5G43630.1	1301	1330	1321	(((((((......((((((((((((((((.&.))))))))))))))))------)))))))	UAGUUUAGGAAAAAUUGUGUAGGUUAUGUA	AAUAUAACCUACACAAU------UGGACUG	zinc knuckle (CCHC-type) family protein
Pol4-chr4:5553876-5561905_AT2G22640.1	Yes	Pol4-chr4:5553876-5561905	Pol4_Product	AT2G22640.1	210	234	225	...(((((((.((((((((((((((&))))))))))))))-)))))))...	UUAAUAAUGGCGAAAGCUGGAGGGA	UUUCUCUAGCUUUC-CUAUUGUCGU	BRICK1, putative
Pol4-chr4:7880840-7885861_AT1G13440.1		Pol4-chr4:7880840-7885861	Pol4_Product	AT1G13440.1	564	586	576	.(((((((((((((..((((...&...))))-.))))))))))))).	UGGUGUCAACGAGCACGAGUACA	AAAACUU-CGCUUGUUGAUACUU	glyceraldehyde-3-phosphate dehydrogenase C2
Pol4-chr4:7880840-7885861_AT2G27730.1	Yes	Pol4-chr4:7880840-7885861	Pol4_Product	AT2G27730.1	256	277	268	.((.((((((((((((((....&....)))))))))))))).)).	CAGGGUCAGCAAGCGAAGCAAA	AAAACUUCGCUUGUUGAUACUU	copper ion binding
Pol4-chr4:7880840-7885861_AT3G12345.1		Pol4-chr4:7880840-7885861	Pol4_Product	AT3G12345.1	420	440	431	..(((((((((((((((((..&..)))))))))))))))))..	AGCGGUUUCAGGUGGUUUGAA	UACGAGCCACUUGAAACUGAA	unknown protein
Pol4-chr4:7880840-7885861_AT4G02510.1		Pol4-chr4:7880840-7885861	Pol4_Product	AT4G02510.1	439	461	452	(((((..((((((((((((((..&..))))))))))))))-.)))))	AGGUACCUAACAGGCGAGGUUGU	AAAACUUCGCUUGUUG-AUACUU	translocon at the outer envelope membrane of chloroplasts 159
Pol4-chr4:7880840-7885861_AT4G25100.1		Pol4-chr4:7880840-7885861	Pol4_Product	AT4G25100.1	583	604	594	.(((((((.(((.(((((.(..&..).)))))-))).))))))).	CUCAGUUUGGAGCUGGCUGGGC	UACGAGCCA-CUUGAAACUGAA	Fe superoxide dismutase 1
Pol4-chr4:7880840-7885861_AT5G44380.1		Pol4-chr4:7880840-7885861	Pol4_Product	AT5G44380.1	459	479	470	(((((..((..(((((((...&...)))))))..))..)))))	UUCAGGUUCUUGUGGCUCUAC	UACGAGCCACUUGAAACUGAA	FAD-binding Berberine family protein
Pol4-chr4:7880840-7885861_AT5G56100.1		Pol4-chr4:7880840-7885861	Pol4_Product	AT5G56100.1	299	319	310	..((((..(((((((((((((&)))))))))))))..))))..	GUUGUGGCCGAGAGAUUGGUA	UACUAAUUUUUCGAGCACAUG	glycine-rich protein / oleosin
Pol4-chr4:795122-795377_AT2G46390.1		Pol4-chr4:795122-795377	Pol4_Product	AT2G46390.1	258	281	271	((((((.((((((((.(((((...&...)))))-))))))))-))))))	AGGUAUGCAACGAGCUGAAGUAAG	AAAACUUC-GCUUGUUG-AUACUU	unknown protein
Pol4-chr5:11184036-11188981_AT1G18080.1		Pol4-chr5:11184036-11188981	Pol4_Product	AT1G18080.1	1067	1091	1082	....(((((((((.((((((((...&...))))))))-)))))))))....	ACCGAUGGAGUCAUUAGAGUUUGGG	UUAAAACUUUA-UGACUCCAUAACU	Transducin/WD40 repeat-like superfamily protein
Pol4-chr5:11184036-11188981_AT1G70370.2		Pol4-chr5:11184036-11188981	Pol4_Product	AT1G70370.2	1964	1983	1974	...((((((((((((((((.&.))))))))))))))))...	UGGGGUCCGAGUCAUGGAGC	UUUUCGUGAUUUGGGCUAUA	polygalacturonase 2
Pol4-chr5:11184036-11188981_AT2G24270.1	Yes	Pol4-chr5:11184036-11188981	Pol4_Product	AT2G24270.1	1308	1335	1323	(((((.((((((.......(((((((((&)))))))))---....))))))-)))))	CCAAACUCACGGUGGGACCGCCCGAAGA	UUUUCGGGC---AUUUUCGUGA-UUUGG	aldehyde dehydrogenase 11A3
Pol4-chr5:11184036-11188981_AT2G24270.3		Pol4-chr5:11184036-11188981	Pol4_Product	AT2G24270.3	1194	1221	1209	(((((.((((((.......(((((((((&)))))))))---....))))))-)))))	CCAAACUCACGGUGGGACCGCCCGAAGA	UUUUCGGGC---AUUUUCGUGA-UUUGG	aldehyde dehydrogenase 11A3
Pol4-chr5:11184036-11188981_AT2G24270.4		Pol4-chr5:11184036-11188981	Pol4_Product	AT2G24270.4	1205	1232	1220	(((((.((((((.......(((((((((&)))))))))---....))))))-)))))	CCAAACUCACGGUGGGACCGCCCGAAGA	UUUUCGGGC---AUUUUCGUGA-UUUGG	aldehyde dehydrogenase 11A3
Pol4-chr5:11184036-11188981_AT2G39730.1		Pol4-chr5:11184036-11188981	Pol4_Product	AT2G39730.1	758	781	772	(((-((((((((.(((((((.((((&)))).)))))))-)))))))).)))	CCC-AAUCAUGAUGAGUGCUGGAGA	UUUCGGGCAUUU-UCGUGAUUUGGG	rubisco activase
Pol4-chr5:11184036-11188981_AT2G39730.2		Pol4-chr5:11184036-11188981	Pol4_Product	AT2G39730.2	758	781	772	(((-((((((((.(((((((.((((&)))).)))))))-)))))))).)))	CCC-AAUCAUGAUGAGUGCUGGAGA	UUUCGGGCAUUU-UCGUGAUUUGGG	rubisco activase
Pol4-chr5:11184036-11188981_AT2G39730.3		Pol4-chr5:11184036-11188981	Pol4_Product	AT2G39730.3	729	752	743	(((-((((((((.(((((((.((((&)))).)))))))-)))))))).)))	CCC-AAUCAUGAUGAGUGCUGGAGA	UUUCGGGCAUUU-UCGUGAUUUGGG	rubisco activase
Pol4-chr5:11184036-11188981_AT3G07770.1		Pol4-chr5:11184036-11188981	Pol4_Product	AT3G07770.1	1478	1496	1487	((((.(((((((((((((.&.))))))))))))).))))	UAGUGCGGAUCAUGAAGAA	AUUUUCGUGAUUUGGGCUA	HEAT SHOCK PROTEIN 89.1
Pol4-chr5:11184036-11188981_AT3G55740.1	Yes	Pol4-chr5:11184036-11188981	Pol4_Product	AT3G55740.1	985	1009	998	....(((((((((((..(((((((.&.)))))))--)))))))))))....	UCAACACGGGAAUGCUCCCGGAAAU	UUUUUCGG--GCAUUUUCGUGAUUU	proline transporter 2
Pol4-chr5:11184036-11188981_AT3G61440.1		Pol4-chr5:11184036-11188981	Pol4_Product	AT3G61440.1	1140	1162	1153	..((((.......((((((((((&))))))))))----...))))..	AUGCCCUUUUGCUUCACGAGAGU	AUUUUCGUGA----UUUGGGCUA	cysteine synthase C1
Pol4-chr5:11184036-11188981_AT3G61440.2		Pol4-chr5:11184036-11188981	Pol4_Product	AT3G61440.2	1140	1162	1153	..((((.......((((((((((&))))))))))----...))))..	AUGCCCUUUUGCUUCACGAGAGU	AUUUUCGUGA----UUUGGGCUA	cysteine synthase C1
Pol4-chr5:11184036-11188981_AT3G61440.3		Pol4-chr5:11184036-11188981	Pol4_Product	AT3G61440.3	1140	1162	1153	..((((.......((((((((((&))))))))))----...))))..	AUGCCCUUUUGCUUCACGAGAGU	AUUUUCGUGA----UUUGGGCUA	cysteine synthase C1
Pol4-chr5:11184036-11188981_AT4G01690.1		Pol4-chr5:11184036-11188981	Pol4_Product	AT4G01690.1	1278	1300	1292	(((((((((((....-((((((((&)))))))).....)))))))))))	UCCAAAUCGCGCACC-GCCCGGAA	UUUCGGGCAUUUUCGUGAUUUGGG	Flavin containing amine oxidoreductase family
Pol4-chr5:11184036-11188981_AT4G01690.2		Pol4-chr5:11184036-11188981	Pol4_Product	AT4G01690.2	1278	1300	1292	(((((((((((....-((((((((&)))))))).....)))))))))))	UCCAAAUCGCGCACC-GCCCGGAA	UUUCGGGCAUUUUCGUGAUUUGGG	Flavin containing amine oxidoreductase family
Pol4-chr5:11184036-11188981_AT4G05180.1		Pol4-chr5:11184036-11188981	Pol4_Product	AT4G05180.1	692	711	702	.(((((((((((..((((((&))))))..))))))))))).	AGUAGCCCAGAUGCUGAGAA	UUUUCGUGAUUUGGGCUAUA	photosystem II subunit Q-2
Pol4-chr5:11184036-11188981_AT4G06477.1		Pol4-chr5:11184036-11188981	Pol4_Product	AT4G06477.1	3974	3997	3988	(((((.((((((((((.(((((((&))))))).)))))))))).)))))	AUGGUAUAGAAGUUAUAGAGUCAU	AUGACUCCAUAACUUUUAGACCGU	transposable element gene
Pol4-chr5:11184036-11188981_AT4G08685.1		Pol4-chr5:11184036-11188981	Pol4_Product	AT4G08685.1	464	487	478	(((.((((((((..(((((((...&...)))))))..)))))))).)))	CCCUGGUCAUGACCGUGCCCGUGU	UUUCGGGCAUUUUCGUGAUUUGGG	Pollen Ole e 1 allergen and extensin family protein
Pol4-chr5:11184036-11188981_AT4G22190.1		Pol4-chr5:11184036-11188981	Pol4_Product	AT4G22190.1	825	848	839	.((((((((.(((((((.(((((.&.))))).))))))).)))))))).	UCCAAAUCGAGGAAGUGGCCGAGU	UUUCGGGCAUUUUCGUGAUUUGGG	unknown protein
Pol4-chr5:11184036-11188981_AT4G26850.1		Pol4-chr5:11184036-11188981	Pol4_Product	AT4G26850.1	300	321	313	...((((((((((-((((..(((&)))..)))).))))))))))...	CCGAGCCCGAGUC-CGAGCCUGC	GCAUUUUCGUGAUUUGGGCUAUA	mannose-1-phosphate guanylyltransferase (GDP)s;GDP-galactose:mannose-1-phosphate guanylyltransferases;GDP-galactose:glucose-1-phosphate guanylyltransferases;GDP-galactose:myoinositol-1-phosphate guanylyltransferases;glucose-1-phosphate guanylyltransferase
Pol4-chr5:11184036-11188981_AT4G28880.1	Yes	Pol4-chr5:11184036-11188981	Pol4_Product	AT4G28880.1	921	940	931	....((((((((((((((..&..))))))))))))))....	CAGCGCCCAGAUUAUGGAUU	UUUUCGUGAUUUGGGCUAUA	casein kinase I-like 3
Pol4-chr5:11184036-11188981_AT4G36220.1		Pol4-chr5:11184036-11188981	Pol4_Product	AT4G36220.1	1583	1602	1593	((((((((((((((((....&....))))))))))))))))	UAUGGUUCGAGUCACGUGGC	UUUUCGUGAUUUGGGCUAUA	ferulic acid 5-hydroxylase 1
Pol4-chr5:11184036-11188981_AT4G36960.1		Pol4-chr5:11184036-11188981	Pol4_Product	AT4G36960.1	1144	1167	1154	(((((((((((....((((((((.&.))))))))----)))))))))))	UGUAGCCCGAAGAUCUCAUGAAAU	UUUUCGUGA----UUUGGGCUAUA	RNA-binding (RRM/RBD/RNP motifs) family protein
Pol4-chr5:11184036-11188981_AT4G36960.2		Pol4-chr5:11184036-11188981	Pol4_Product	AT4G36960.2	1254	1277	1264	(((((((((((....((((((((.&.))))))))----)))))))))))	UGUAGCCCGAAGAUCUCAUGAAAU	UUUUCGUGA----UUUGGGCUAUA	RNA-binding (RRM/RBD/RNP motifs) family protein
Pol4-chr5:11184036-11188981_AT5G02500.1		Pol4-chr5:11184036-11188981	Pol4_Product	AT5G02500.1	1531	1554	1545	((((((((..((((((((((....&....))))))))))..))))))))	CGUGGUGUCCCCCAGAUCACAGUC	UUUCGUGAUUUGGGCUAUAUUACG	heat shock cognate protein 70-1
Pol4-chr5:11184036-11188981_AT5G07020.1		Pol4-chr5:11184036-11188981	Pol4_Product	AT5G07020.1	575	599	590	((((((((.(.(((((((((.....&.....)))))))))-).))))))))	CCAAGUCGGGAAAGAUGCCCCAACU	UUUUCGGGCAUUUU-CGUGAUUUGG	proline-rich family protein
Pol4-chr5:11184036-11188981_AT5G47640.1		Pol4-chr5:11184036-11188981	Pol4_Product	AT5G47640.1	300	329	314	.((((((((((((((......((((((...&...))))))------)))))))))))))).	GCCGGAUCAUGAAGAAGGCCUUGCCCGCCA	UUUCGGGCA------UUUUCGUGAUUUGGG	nuclear factor Y, subunit B2
Pol4-chr5:11184036-11188981_ATMG00670.1	Yes	Pol4-chr5:11184036-11188981	Pol4_Product	ATMG00670.1	748	770	761	.(((((((((-(((((((((.(((&))).))))))))).))))))))).	CGCCUGGAUC-CGGAGGUGCGCGA	UCGGGCAUUUUCGUGAUUUGGGCU	hypothetical protein
Pol4-chr5:11703717-11711860_AT2G38680.1		Pol4-chr5:11703717-11711860	Pol4_Product	AT2G38680.1	927	947	941	((((..((((((((---(((((((&)))))))...))))))))-.))))	GAGUCUUGAGAGCU---ACCGCGA	UUGCGGUUUAAGUUCUUA-UACUC	5'-nucleotidases;magnesium ion binding
Pol4-chr5:12808598-12810614_AT2G04842.1	Yes	Pol4-chr5:12808598-12810614	Pol4_Product	AT2G04842.1	311	334	324	.(((((((....(((((((((.((&))-)))))))))----))))))).	CGGGAUGUCACAGAUACGAGGCGC	GU-CCUCGUGUU----GCAUCCCU	threonyl-tRNA synthetase, putative / threonine--tRNA ligase, putative
Pol4-chr5:12853495-12854841_AT1G67870.1		Pol4-chr5:12853495-12854841	Pol4_Product	AT1G67870.1	615	641	632	.((((((((((((....((((((....&....))))))----)))))))))))).	UGGGAUGCAGCACCAGGGGGGGCACGG	GGAAGUCCUC----GUGUUGCAUCCCU	glycine-rich protein
Pol4-chr5:12856597-12858406_AT1G67870.1	Yes	Pol4-chr5:12856597-12858406	Pol4_Product	AT1G67870.1	1228	1246	1237	.((((-((((.((((((((.&.)))))))).)))).)))).	UGGGA-GCAAGAUGGGGACG	AGUCCUCGUGUUGCAUCCCU	glycine-rich protein
Pol4-chr5:14301926-14302200_AT1G64370.1		Pol4-chr5:14301926-14302200	Pol4_Product	AT1G64370.1	2483	2505	2492	((((.((((((((....((((((&))))))----)))))))).))))	GAAGAUGGUGGUCGAUGCAGCUG	CAGCUG----GACCACCAAUUUU	unknown protein
Pol4-chr5:14318691-14319909_AT5G09810.1	Yes	Pol4-chr5:14318691-14319909	Pol4_Product	AT5G09810.1	301	322	312	..(((((((((((..(((((((&)))))))-.)))))))))))..	UGGUGUCAUGGUUGGUAUGGGU	ACUCAUA-AGAUCGUGACACGU	actin 7
Pol4-chr5:22391683-22391896_AT1G23390.1		Pol4-chr5:22391683-22391896	Pol4_Product	AT1G23390.1	1001	1023	1014	((((-((((((((((((.......&.......)))))))))))).))))	GAGA-ACGGCGGAGAGAUUGUUGC	UUUUAUUUCUCUUCGUUGUAUCUC	Kelch repeat-containing F-box family protein
Pol4-chr5:22391683-22391896_AT2G23670.1		Pol4-chr5:22391683-22391896	Pol4_Product	AT2G23670.1	388	411	402	.(((.((((((((((((((((...&...)))))))))))))))).))).	UAGAAGCGGCGGAGAGAGGUGUAG	UUUUAUUUCUCUUCGUUGUAUCUC	homolog of Synechocystis YCF37
Pol4-chr5:22391683-22391896_AT2G44060.1	Yes	Pol4-chr5:22391683-22391896	Pol4_Product	AT2G44060.1	1036	1061	1052	((.(((.(((((((.((((((((((.&.)))))))))).)))))))-)))-))	GAUGAUGACGACGAUGAGGAAUAAGG	UUUUAUUUCUCUUCGUUGU-AUC-UC	Late embryogenesis abundant protein, group 2
Pol4-chr5:22391683-22391896_AT3G50910.1	Yes	Pol4-chr5:22391683-22391896	Pol4_Product	AT3G50910.1	1653	1676	1667	..(((((((..((((((((((((.&.))))))))))))..)))))))..	UUGAUGCAAGCAAGAGAAAUAAAG	UUUUAUUUCUCUUCGUUGUAUCUC	unknown protein
Pol4-chr5:22391683-22391896_AT4G08920.1		Pol4-chr5:22391683-22391896	Pol4_Product	AT4G08920.1	2216	2240	2231	(((((((((..(((((((((.....&.....)))))))))-.)))))))))	GAGGUGCAAAAGGAGAGGAACAUCA	UUUUAUUUCUCUUC-GUUGUAUCUC	cryptochrome 1
Pol4-chr5:22391683-22391896_AT4G39260.1		Pol4-chr5:22391683-22391896	Pol4_Product	AT4G39260.1	303	332	318	(((((((((.((((((((.....((((((.&.))))))-----))))))))-)))))))))	GGGAUGCGAUUGAAGAGAUGAACGGUAAAG	UUUUAUU-----UCUCUUCG-UUGUAUCUC	cold, circadian rhythm, and RNA binding 1
Pol4-chr5:22391683-22391896_AT4G39260.2		Pol4-chr5:22391683-22391896	Pol4_Product	AT4G39260.2	303	332	318	(((((((((.((((((((.....((((((.&.))))))-----))))))))-)))))))))	GGGAUGCGAUUGAAGAGAUGAACGGUAAAG	UUUUAUU-----UCUCUUCG-UUGUAUCUC	cold, circadian rhythm, and RNA binding 1
Pol4-chr5:22391683-22391896_AT4G39260.3		Pol4-chr5:22391683-22391896	Pol4_Product	AT4G39260.3	246	275	261	(((((((((.((((((((.....((((((.&.))))))-----))))))))-)))))))))	GGGAUGCGAUUGAAGAGAUGAACGGUAAAG	UUUUAUU-----UCUCUUCG-UUGUAUCUC	cold, circadian rhythm, and RNA binding 1
Pol4-chr5:23431270-23432210_AT1G64720.1		Pol4-chr5:23431270-23432210	Pol4_Product	AT1G64720.1	1709	1733	1724	(((((((((..((((((((......&......))))))))-.)))))))))	GAGAUGCAGGGGAAGAGGAUGUUGA	UUUUAUUUCUCUUC-GUUGUAUCUC	Polyketide cyclase/dehydrase and lipid transport superfamily protein
Pol4-chr5:23431270-23432210_AT5G07970.1		Pol4-chr5:23431270-23432210	Pol4_Product	AT5G07970.1	1709	1733	1724	(((((((((..((((((((......&......))))))))-.)))))))))	GAGAUGCAGGGGAAGAGGAUGUUGA	UUUUAUUUCUCUUC-GUUGUAUCUC	dentin sialophosphoprotein-related
snoRNA_Chr5:21887965-21888667_AT4G01210.1	Yes	snoRNA_Chr5:21887965-21888667	snoRNA	AT4G01210.1	3262	3281	3272	(((...((((((((((((((&))))))))))))))-..)))	GCCGACUCAGACCGUCGUGU	GCACGGCGGUCUGA-CAGGU	glycosyl transferase family 1 protein
snRNA_Chr1:22603120-22603295_AT1G02780.1		snRNA_Chr1:22603120-22603295	snRNA	AT1G02780.1	207	228	219	.(((((((((((((((......&......))))))))))))))).	CAAGUUGUUGUGCCGAAACGUU	ACAAAAUUGGCGCAAUAAUUUA	Ribosomal protein L19e family protein
snRNA_Chr1:22603120-22603295_AT1G68010.2	Yes	snRNA_Chr1:22603120-22603295	snRNA	AT1G68010.2	658	677	668	((.((.(((((((((((((.&.))))))))))))).))-))	AGAGGUGGCUUGUACGAGGG	ACCUCGUGCGGGCCUCC-CU	hydroxypyruvate reductase
snRNA_Chr1:22603120-22603295_AT2G13360.1		snRNA_Chr1:22603120-22603295	snRNA	AT2G13360.1	785	805	796	...(((((.(((((((((...&...)))))))))-)))))...	GGUAUUGUCUGCGCCAGUCCU	AAAAUUGGCGCA-AUAAUUUA	alanine:glyoxylate aminotransferase
snRNA_Chr1:22603120-22603295_AT2G22670.4	Yes	snRNA_Chr1:22603120-22603295	snRNA	AT2G22670.4	387	406	397	.....(((((((((((((((&))))))))))))))).....	GUGGAUGUUGUGUCAAUUUU	AAAAUUGGCGCAAUAAUUUA	indoleacetic acid-induced protein 8
snRNA_Chr1:22603120-22603295_AT2G33050.1	Yes	snRNA_Chr1:22603120-22603295	snRNA	AT2G33050.1	276	300	289	.((((((((....((...(((((((&)))))))--.))--..)))))))).	GGGGGAGGCGGAGGCUCUCGAGGUG	CACCUCG--UGC--GGGCCUCCCUA	receptor like protein 26
snRNA_Chr1:22603120-22603295_AT3G05590.1		snRNA_Chr1:22603120-22603295	snRNA	AT3G05590.1	620	640	631	.(((((((((.(((((.....&.....)))))-))))))))).	AAAGUUGUUGCCGCCAUUGGA	AAAAUUGGCG-CAAUAAUUUA	ribosomal protein L18
snRNA_Chr1:22603120-22603295_AT3G13340.1	Yes	snRNA_Chr1:22603120-22603295	snRNA	AT3G13340.1	1856	1875	1866	((((.(((.(((((..((((&))))..)))))-))).))))	AGGGUGGCUCCGCAGCGGGU	ACCUCGUGCGG-GCCUCCCU	Transducin/WD40 repeat-like superfamily protein
snRNA_Chr1:22603120-22603295_AT3G25860.1		snRNA_Chr1:22603120-22603295	snRNA	AT3G25860.1	1410	1429	1420	...((((((((((((((...&...))))))))))))))...	GUCAUUAUUGCGUCAGUGUC	AAAAUUGGCGCAAUAAUUUA	2-oxoacid dehydrogenases acyltransferase family protein
snRNA_Chr1:22603120-22603295_AT4G03280.1		snRNA_Chr1:22603120-22603295	snRNA	AT4G03280.1	1358	1378	1369	(((((.(((((((((......&......)))))))))-)))))	UGGAUAUGUUGCGCCUGAGUA	AAAAUUGGCGCAAUA-AUUUA	photosynthetic electron transfer C
snRNA_Chr1:22603120-22603295_AT4G03280.2		snRNA_Chr1:22603120-22603295	snRNA	AT4G03280.2	1358	1378	1369	(((((.(((((((((......&......)))))))))-)))))	UGGAUAUGUUGCGCCUGAGUA	AAAAUUGGCGCAAUA-AUUUA	photosynthetic electron transfer C
snRNA_Chr1:22603120-22603295_AT4G20360.1		snRNA_Chr1:22603120-22603295	snRNA	AT4G20360.1	1413	1433	1424	((((.(((((((((((((...&...)))))))))))))-))))	UGAGCUUAUUGUGCCGGUGGC	AAAAUUGGCGCAAUAA-UUUA	RAB GTPase homolog E1B
snRNA_Chr1:22603120-22603295_AT5G10960.1		snRNA_Chr1:22603120-22603295	snRNA	AT5G10960.1	603	622	613	((((.((((((((((((...&...)))))))))))).))))	UGAGCUGUUGCGUCAGUGUG	AAAAUUGGCGCAAUAAUUUA	Polynucleotidyl transferase, ribonuclease H-like superfamily protein
snRNA_Chr1:22603120-22603295_AT5G23535.1		snRNA_Chr1:22603120-22603295	snRNA	AT5G23535.1	345	367	354	((((((((((....((((.((((&))))-))))---.))))))))))	AGGGAGGCCCUGAUCACGAAGGU	ACCU-CGUG---CGGGCCUCCCU	KOW domain-containing protein
snRNA_Chr1:22603120-22603295_AT5G28540.1	Yes	snRNA_Chr1:22603120-22603295	snRNA	AT5G28540.1	1374	1393	1384	.....((((((((((.....&.....)))))))))).....	CUUGAUGUUGCGCCACUCAC	AAAAUUGGCGCAAUAAUUUA	heat shock protein 70 (Hsp 70) family protein
snRNA_Chr1:22603120-22603295_AT5G42720.1		snRNA_Chr1:22603120-22603295	snRNA	AT5G42720.1	1160	1178	1169	.((((((.((((.(.((((&)))).).)))).)))))).	AAGGGAGACCCGGAGGAGG	CCUCGUGCGGGCCUCCCUA	Glycosyl hydrolase family 17 protein
snRNA_Chr1:2538075-2538237_AT1G32170.1		snRNA_Chr1:2538075-2538237	snRNA	AT1G32170.1	1051	1070	1062	((((.((.(((-(((((((((&))))))))).)))-))-))))	GGUACGGAGGC-GCGUGAACG	CGUUCGCGCAGCC-CC-UACC	xyloglucan endotransglucosylase/hydrolase 30
snRNA_Chr1:2538075-2538237_AT1G79850.1		snRNA_Chr1:2538075-2538237	snRNA	AT1G79850.1	190	210	198	.((((((-((((((...(((((&)))))---)))))).)))))).	CAGGGGC-GCGUGGUGUGCGCA	UGCGU---UCGCGCAGCCCCUA	ribosomal protein S17
snRNA_Chr1:2538075-2538237_AT3G63490.1	Yes	snRNA_Chr1:2538075-2538237	snRNA	AT3G63490.1	1288	1312	1297	.(((((((((....((..(((((((&)))))))--))----))))))))).	AAGGGGCUGUACAUGUCAGGACGCA	UGCGUUC--GC----GCAGCCCCUA	Ribosomal protein L1p/L10e family
snRNA_Chr1:2538075-2538237_ATMG00020.1		snRNA_Chr1:2538075-2538237	snRNA	ATMG00020.1	1105	1123	1114	((((((((.(((.(((.((&)).))).))).))))))))	GUAGGGGUCGCGAGAGAGC	GCGUUCGCGCAGCCCCUAC	mitochondrial 26S ribosomal RNA protein
snRNA_Chr3:21004258-21004809_AT1G66270.1		snRNA_Chr3:21004258-21004809	snRNA	AT1G66270.1	429	453	442	.(((..(((((((((((..((((((&))))))--)))))))))))-.))).	AGGGAGUGAGUCAAGCUGGUGUGCA	UGCACA--GGCUUGGCUCA-ACCCG	Glycosyl hydrolase superfamily protein
snRNA_Chr3:21004258-21004809_AT1G66270.2		snRNA_Chr3:21004258-21004809	snRNA	AT1G66270.2	429	453	442	.(((..(((((((((((..((((((&))))))--)))))))))))-.))).	AGGGAGUGAGUCAAGCUGGUGUGCA	UGCACA--GGCUUGGCUCA-ACCCG	Glycosyl hydrolase superfamily protein
snRNA_Chr3:21004258-21004809_AT2G43750.1		snRNA_Chr3:21004258-21004809	snRNA	AT2G43750.1	755	792	783	(((((((................(((((((((((((((&)))))))))))))))----------------)))))))	GCGGGUUCUUUUGAGGGCAUUUGGAGCUGAGCUUGUGU	GCACAGGCUUGGCUC----------------AACCCGC	O-acetylserine (thiol) lyase B
snRNA_Chr3:21004258-21004809_AT2G43750.2		snRNA_Chr3:21004258-21004809	snRNA	AT2G43750.2	674	710	701	(((((((................((((((((((((((&))))))))))))))----------------)))))))	GCGGGUUCUUUUGAGGGCAUUUGGAGCUGAGCUUGUG	CACAGGCUUGGCUC----------------AACCCGC	O-acetylserine (thiol) lyase B
snRNA_Chr3:21004258-21004809_AT3G56910.1		snRNA_Chr3:21004258-21004809	snRNA	AT3G56910.1	305	325	316	(((.((...((((((((((((&))))))))))))-..))-)))	GCGUGGACGGGGCUGAGCCUG	CAGGCUUGGCUC-AACC-CGC	plastid-specific 50S ribosomal protein 5
snRNA_Chr3:21004258-21004809_AT5G65310.1		snRNA_Chr3:21004258-21004809	snRNA	AT5G65310.1	617	636	627	..(((((.(((((((((.((&)).)))))))))-)))))..	CAGGGUUCGAGCUAGGCGUG	CAGGCUUGGCUC-AACCCGC	homeobox protein 5
snRNA_Chr3:21004258-21004809_AT5G65310.2		snRNA_Chr3:21004258-21004809	snRNA	AT5G65310.2	617	636	627	..(((((.(((((((((.((&)).)))))))))-)))))..	CAGGGUUCGAGCUAGGCGUG	CAGGCUUGGCUC-AACCCGC	homeobox protein 5
snRNA_Chr3:21041726-21042609_AT1G04710.1		snRNA_Chr3:21041726-21042609	snRNA	AT1G04710.1	1013	1033	1024	.((((((((((((((.((((.&.)))).)))))))))))))).	GGGGUUGGGCCAGCCGUUGCC	UGCAAGGGCUGGCUCAACCCG	peroxisomal 3-ketoacyl-CoA thiolase 4
snRNA_Chr3:21041726-21042609_AT1G74470.1		snRNA_Chr3:21041726-21042609	snRNA	AT1G74470.1	1375	1397	1384	.((((((((.(((....((((((&))))))----))).)))))))).	AGCGGGUUGCGCCGGGUAGUCCU	AGGGCU----GGCUCAACCCGCC	Pyridine nucleotide-disulphide oxidoreductase family protein
snRNA_Chr3:21041726-21042609_AT1G75280.1		snRNA_Chr3:21041726-21042609	snRNA	AT1G75280.1	435	455	446	(((.(((((((((((((....&....)))))))))))))-)))	GUGCGGUUGAGCCAGCUAAAU	CAAGGGCUGGCUCAACC-CGC	NmrA-like negative transcriptional regulator family protein
snRNA_Chr3:21041726-21042609_AT3G56150.2	Yes	snRNA_Chr3:21041726-21042609	snRNA	AT3G56150.2	1306	1334	1316	.(((.((((((.........(((((((((&)))))))))---------)))))).))).	AGGGAUGAGCCCAUGUUCUUGGCCCUUGC	GCAAGGGCU---------GGCUCAACCCG	eukaryotic translation initiation factor 3C
snRNA_Chr3:21041726-21042609_AT4G27600.1		snRNA_Chr3:21041726-21042609	snRNA	AT4G27600.1	1452	1469	1460	((-((((((((((((((..&..)))))))))))))).))	GC-GGUUGAGCUGGCUCGA	AAGGGCUGGCUCAACCCGC	pfkB-like carbohydrate kinase family protein
snRNA_Chr3:21041726-21042609_AT5G46420.1		snRNA_Chr3:21041726-21042609	snRNA	AT5G46420.1	1888	1907	1897	.(((((((((((((((.((.&.))-))))))))))))))).	AGUGGGUUGAGUCAGUACCA	AGG-GCUGGCUCAACCCGCC	16S rRNA processing protein RimM family
snRNA_Chr3:21346341-21347204_AT3G20470.1		snRNA_Chr3:21346341-21347204	snRNA	AT3G20470.1	2285	2306	2294	((((..(((((((...(((((.&.)))))---)))))))..))))	CGGGCGGGGCCAGGGAGCUCGA	ACGGGC---CUGGCUCAACCCG	glycine-rich protein 5
snRNA_Chr3:21397261-21398132_AT1G55210.2		snRNA_Chr3:21397261-21398132	snRNA	AT1G55210.2	336	355	346	(((.((((((((((((((..&..))))))))))))))-)))	CGGUGUUGGGUCAGGCCCAA	ACGGGCCUGGCUCAAC-CCG	Disease resistance-responsive (dirigent-like protein) family protein
snRNA_Chr3:21397261-21398132_AT1G64720.1		snRNA_Chr3:21397261-21398132	snRNA	AT1G64720.1	934	972	961	(((((...............((((((((((((..(((((&)))))--))))))))))))---------------)))))	GUGGGGUGCAGUCAAGAAGAUUGAGCCAGGCCUACGUGC	GCACG--GGCCUGGCUCAA---------------CCCGC	Polyketide cyclase/dehydrase and lipid transport superfamily protein
snRNA_Chr3:2178052-2178626_AT1G07320.2	Yes	snRNA_Chr3:2178052-2178626	snRNA	AT1G07320.2	603	623	615	(((((((..(((-(((((((((&))))))))).)))..)))))))	GAAGUUUGAGAA-GCCCAAGAC	GUCUUGGGCCUUCGAGAAUUUC	ribosomal protein L4
snRNA_Chr3:2178052-2178626_AT1G07510.1		snRNA_Chr3:2178052-2178626	snRNA	AT1G07510.1	602	622	614	(((((((..(((-(((((((((&))))))))).)))..)))))))	GAAGUUUGAGAA-GCCCAAGAC	GUCUUGGGCCUUCGAGAAUUUC	FTSH protease 10
snRNA_Chr3:2178052-2178626_AT1G68830.1		snRNA_Chr3:2178052-2178626	snRNA	AT1G68830.1	1707	1729	1719	((((((..(((.((((.((((((&))))))-)))).)))..))))))	GAGAUUAGCGAUGGCCGCAAGAC	GUCUUG-GGCCUUCGAGAAUUUC	STT7 homolog STN7
snRNA_Chr3:2178052-2178626_AT2G39730.1		snRNA_Chr3:2178052-2178626	snRNA	AT2G39730.1	648	668	660	((((((((((((-(((.(((((&))))).))).))))))))))))	GAAAUUCUUGAA-GCCGGAGAU	GUCUUGGGCCUUCGAGAAUUUC	rubisco activase
snRNA_Chr3:2178052-2178626_AT3G01770.1	Yes	snRNA_Chr3:2178052-2178626	snRNA	AT3G01770.1	1631	1651	1642	.....((((((((((((((((&)))))))))))))))).....	UAUAAUCUUGAAGGCUCAAGA	UCUUGGGCCUUCGAGAAUUUC	bromodomain and extraterminal domain protein 10
snRNA_Chr3:2178052-2178626_AT3G11940.1		snRNA_Chr3:2178052-2178626	snRNA	AT3G11940.1	299	319	310	(((((((..((((((((((..&..))))))))))..)))))))	GAGAUUCAGGAAGGCUCAGUG	UCUUGGGCCUUCGAGAAUUUC	ribosomal protein 5A
snRNA_Chr3:2178052-2178626_AT3G19553.1		snRNA_Chr3:2178052-2178626	snRNA	AT3G19553.1	1371	1393	1384	((((((...(((((((.((((((&)))))).)))))))-..))))))	GAGGUUAACCGGAGGCGCAGGGC	GUCUUGGGCCUUCG-AGAAUUUC	Amino acid permease family protein
snRNA_Chr3:2178052-2178626_AT3G45630.1		snRNA_Chr3:2178052-2178626	snRNA	AT3G45630.1	3013	3032	3023	.((((((-(((((((((((..&..))))))))))).)))))).	UAAAUUC-CGGAGGCCCGGUC	UCUUGGGCCUUCGAGAAUUUC	RNA binding (RRM/RBD/RNP motifs) family protein
snRNA_Chr3:2178052-2178626_AT3G54890.1		snRNA_Chr3:2178052-2178626	snRNA	AT3G54890.1	706	728	717	.((((.((((((((..(((((((&)))))))--)))))))).)))).	UGGAUACUCGAAGGACCCCAAGA	UCUUGGG--CCUUCGAGAAUUUC	photosystem I light harvesting complex gene 1
snRNA_Chr3:2178052-2178626_AT3G54890.3		snRNA_Chr3:2178052-2178626	snRNA	AT3G54890.3	639	661	650	.((((.((((((((..(((((((&)))))))--)))))))).)))).	UGGAUACUCGAAGGACCCCAAGA	UCUUGGG--CCUUCGAGAAUUUC	photosystem I light harvesting complex gene 1
snRNA_Chr3:2178052-2178626_AT3G54890.4		snRNA_Chr3:2178052-2178626	snRNA	AT3G54890.4	706	728	717	.((((.((((((((..(((((((&)))))))--)))))))).)))).	UGGAUACUCGAAGGACCCCAAGA	UCUUGGG--CCUUCGAGAAUUUC	photosystem I light harvesting complex gene 1
snRNA_Chr3:2178052-2178626_AT4G10480.1		snRNA_Chr3:2178052-2178626	snRNA	AT4G10480.1	641	660	651	.....(((((-((((((((((&)))))))))).))))).....	CGGUGUCUCG-AGGCCCAAGG	UCUUGGGCCUUCGAGAAUUUC	Nascent polypeptide-associated complex (NAC), alpha subunit family protein
snRNA_Chr3:2178052-2178626_AT4G10480.2		snRNA_Chr3:2178052-2178626	snRNA	AT4G10480.2	638	658	649	.....(((((-(((((((((((&))))))))))).))))).....	CGGUGUCUCG-AGGCCCAAGGC	GUCUUGGGCCUUCGAGAAUUUC	Nascent polypeptide-associated complex (NAC), alpha subunit family protein
snRNA_Chr3:2178052-2178626_AT4G29220.1		snRNA_Chr3:2178052-2178626	snRNA	AT4G29220.1	1246	1266	1257	....((((((((((((((((.&.))))))))))))))))....	UUUUUUCUUGAAGGCUCGGGC	UCUUGGGCCUUCGAGAAUUUC	phosphofructokinase 1
snRNA_Chr3:2178052-2178626_AT5G13420.1		snRNA_Chr3:2178052-2178626	snRNA	AT5G13420.1	1033	1051	1043	(((((((((.--(((((((((&)))))))))...)))))))))	GAAAUUCUCU--GGCCCAAGA	UCUUGGGCCUUCGAGAAUUUC	Aldolase-type TIM barrel family protein
snRNA_Chr3:2178052-2178626_AT5G22090.1		snRNA_Chr3:2178052-2178626	snRNA	AT5G22090.1	1218	1239	1230	((((.((((((.((((((.(((&))).)))))).)))))).))))	GAAACUCUCGAUGGCCUAUGGC	GUCUUGGGCCUUCGAGAAUUUC	Protein of unknown function (DUF3049)
snRNA_Chr3:2178052-2178626_AT5G22090.2		snRNA_Chr3:2178052-2178626	snRNA	AT5G22090.2	1265	1286	1277	((((.((((((.((((((.(((&))).)))))).)))))).))))	GAAACUCUCGAUGGCCUAUGGC	GUCUUGGGCCUUCGAGAAUUUC	Protein of unknown function (DUF3049)
snRNA_Chr5:24713263-24714094_AT1G30490.1		snRNA_Chr5:24713263-24714094	snRNA	AT1G30490.1	795	815	806	.(((((((.((((.((((((.&.)))))).))))-))))))).	UUGGGAUGAAGCCUGGUCCGG	ACGGGCCUGGCU-CAUCCCGC	Homeobox-leucine zipper family protein / lipid-binding START domain-containing protein
snRNA_Chr5:24713263-24714094_AT2G34710.1		snRNA_Chr5:24713263-24714094	snRNA	AT2G34710.1	870	890	881	.(((((((.((((.((((((.&.)))))).))))-))))))).	UUGGGAUGAAGCCUGGUCCGG	ACGGGCCUGGCU-CAUCCCGC	Homeobox-leucine zipper family protein / lipid-binding START domain-containing protein
snRNA_Chr5:24713263-24714094_AT2G36950.1	Yes	snRNA_Chr5:24713263-24714094	snRNA	AT2G36950.1	973	995	985	((((.((((.(((-(((((..(((&)))--))))).))).))))-))))	GCGGAGGUGUGCC-GGCCCCGGUG	CAC--GGGCCUGGCUCAUC-CCGC	Heavy metal transport/detoxification superfamily protein
snRNA_Chr5:24713263-24714094_AT4G32880.1		snRNA_Chr5:24713263-24714094	snRNA	AT4G32880.1	934	954	945	.(((((((.((((.((((((.&.)))))).))))-))))))).	CUGGGAUGAAGCCUGGUCCGG	ACGGGCCUGGCU-CAUCCCGC	homeobox gene 8
snRNA_Chr5:24713263-24714094_AT5G60690.1		snRNA_Chr5:24713263-24714094	snRNA	AT5G60690.1	1262	1282	1273	.(((((((.((((.((((((.&.)))))).))))-))))))).	CUGGGAUGAAGCCUGGUCCGG	ACGGGCCUGGCU-CAUCCCGC	Homeobox-leucine zipper family protein / lipid-binding START domain-containing protein
snRNA_Chr5:2974554-2975306_AT1G74470.1		snRNA_Chr5:2974554-2975306	snRNA	AT1G74470.1	1376	1397	1385	((((((((.((((...((((((&))))))---)))).))))))))	GCGGGUUGCGCCGGGUAGUCCU	AGGGCU---UGGCUCAACCCGC	Pyridine nucleotide-disulphide oxidoreductase family protein
snRNA_Chr5:2974554-2975306_AT3G47833.1		snRNA_Chr5:2974554-2975306	snRNA	AT3G47833.1	184	211	202	(((((((.......(((((((((.((((&)))).)))))))))-------)))))))	GCGGGUUCCAUGUGGAGCUAGGUGCUCG	CGAGGGCUUGGCUC-------AACCCGC	unknown protein
snRNA_Chr5:2974554-2975306_AT4G12690.2	Yes	snRNA_Chr5:2974554-2975306	snRNA	AT4G12690.2	578	597	588	(((((..((((((((((((.&.))))))))))))-.)))))	GCGGGCCUGAGCCGAGCUCC	AGGGCUUGGCUCA-ACCCGC	Plant protein of unknown function (DUF868)
TAS1a_AT1G03870.1		TAS1a	tasiRNA	AT1G03870.1	721	740	730	(((((((((.((.((((((.&.))))))-)).)))))))))	CGGUGAGAUGUUCGGAGAGC	AUUUUCU-AAGAUCUUAUCG	FASCICLIN-like arabinoogalactan 9
TAS1a_AT1G04410.1		TAS1a	tasiRNA	AT1G04410.1	451	471	462	.((((((.(((((((.((((.&.)))).))))))).)))))).	GAUGUCCAAGAAUGUUUCCAU	UUGGAUAUAUUCUAGGAUAUG	Lactate/malate dehydrogenase family protein
TAS1a_AT1G05135.1		TAS1a	tasiRNA	AT1G05135.1	1067	1086	1077	(((((((((.((((((((((&)))))))))).)))))))))	GAAUUGGAAUAGGUGUUGGG	UCCAAUGCUUUUUCUAGUUU	pseudogene of unknown protein
TAS1a_AT1G07310.1		TAS1a	tasiRNA	AT1G07310.1	19	38	29	((((-(((((((((((((...&...))))))))))))).))))	GAUG-AUAGUUGAUGAUAGCU	UUGUAUCAUCAACUGUUCAUU	Calcium-dependent lipid-binding (CaLB domain) family protein
TAS1a_AT1G08830.1		TAS1a	tasiRNA	AT1G08830.1	117	138	128	....((((((((((((((.(((&)))-))))))))))))))....	AAGGGGUUUCCUGAGAUCACAA	UUG-GAUCUUAGGAAAUUAUUC	copper/zinc superoxide dismutase 1
TAS1a_AT1G09070.1		TAS1a	tasiRNA	AT1G09070.1	896	916	907	(((((-(((.((((((((((..&..))))))))))-))).)))))	GGUAA-GGCUGGAGCUGGAAUG	UUUUCUAGUUUC-GCCAUUACU	soybean gene regulated by cold-2
TAS1a_AT1G09340.1		TAS1a	tasiRNA	AT1G09340.1	1295	1317	1305	((((.((((((((...(((((((&)))))))---)))))))).))))	GAGUUGCUCAUUCUUGGCUUGUA	UACAAGC---GAAUGAGUCAUUC	chloroplast RNA binding
TAS1a_AT1G11910.1		TAS1a	tasiRNA	AT1G11910.1	1545	1563	1554	.....((((((((((((((&)))))))))))))).....	UCUCUGGAUCUUGGGAGAU	AUUUUCUAAGAUCUUAUCG	aspartic proteinase A1
TAS1a_AT1G13260.1		TAS1a	tasiRNA	AT1G13260.1	330	350	341	..(.(((((((((((((((((&))))))))))))))))).)..	AGCGGAUCAAGCGUUGUGUUA	UAACAUAGCGUUUGAUUGGAU	related to ABI3/VP1 1
TAS1a_AT1G14320.1		TAS1a	tasiRNA	AT1G14320.1	277	302	289	((((.((((((((....(((((((((&)))))))))----))))))))-))))	AGUACAUGGUGAAGUCUGCUGGAAAA	UUUUCUAGU----UUCGCCAU-UACU	Ribosomal protein L16p/L10e family protein
TAS1a_AT1G15120.1		TAS1a	tasiRNA	AT1G15120.1	303	323	314	......((((((((((((((.&.))))))))))))))......	AAAAGAGGUGAAGCUGGAGAC	UUUUCUAGUUUCGCCAUUACU	Ubiquinol-cytochrome C reductase hinge protein
TAS1a_AT1G15120.2		TAS1a	tasiRNA	AT1G15120.2	448	468	459	......((((((((((((((.&.))))))))))))))......	AAAAGAGGUGAAGCUGGAGAC	UUUUCUAGUUUCGCCAUUACU	Ubiquinol-cytochrome C reductase hinge protein
TAS1a_AT1G15270.1		TAS1a	tasiRNA	AT1G15270.1	242	263	253	...(((((((..((((.(((((&)))))-))))..)))))))...	AUCGCAGAAGGGAUCCUUUGGA	UUCAA-GGAUAACUUUUGCAUA	Translation machinery associated TMA7
TAS1a_AT1G16180.1		TAS1a	tasiRNA	AT1G16180.1	380	405	390	(((((((((((.(.....(((((((.&.)))))))-----)-)))))))))))	AUGCUGUGUUGCGUGUCAGCUUAGGG	UCCUAAGU-----C-CAACAUAGCGU	Serinc-domain containing serine and sphingolipid biosynthesis protein
TAS1a_AT1G16180.2		TAS1a	tasiRNA	AT1G16180.2	876	896	887	..((((((((((.(((.....&.....))).))))))))))..	UUUACCAGCAUCGGUUAUAUC	UAAAAAAUGGAUGUUGGUAUU	Serinc-domain containing serine and sphingolipid biosynthesis protein
TAS1a_AT1G18620.1		TAS1a	tasiRNA	AT1G18620.1	3029	3053	3044	(((((((((...(((((((((((((&)))))))))))))---)))))))))	AAUGGACAGACUUUGAUGAUGCAAU	AUUGUAUCAUCAA---CUGUUCAUU	unknown protein
TAS1a_AT1G18620.2		TAS1a	tasiRNA	AT1G18620.2	3052	3075	3066	(((((((((...((((((((((((&))))))))))))---)))))))))	AAUGGACAGACUUUGAUGAUGCAA	UUGUAUCAUCAA---CUGUUCAUU	unknown protein
TAS1a_AT1G19400.1		TAS1a	tasiRNA	AT1G19400.1	1394	1413	1404	..((.(((((((((.(((((&))))).)))))))))-))..	GGUGUCUGUGUUGGUCUUGG	CUAAGUCCAACAUAG-CGUU	Erythronate-4-phosphate dehydrogenase family protein
TAS1a_AT1G19450.1		TAS1a	tasiRNA	AT1G19450.1	1239	1257	1250	(((((((((((--((((((..&..))))))..)))))))))))	GGUAGUGGCGA--CUGGGAUA	UUUUCUAGUUUCGCCAUUACU	Major facilitator superfamily protein
TAS1a_AT1G19870.1		TAS1a	tasiRNA	AT1G19870.1	2321	2340	2331	((((.((((((((((..(((&)))..)))))))))).))))	AAGCAAGAGAAAGCAGCGGA	UCCAAUGCUUUUUCUAGUUU	IQ-domain 32
TAS1a_AT1G22630.1		TAS1a	tasiRNA	AT1G22630.1	3827	3846	3837	(((((((((((((((.....&.....)))))))))))))))	GAGCUGGAGAAGGCAACUCA	UCCAAUGCUUUUUCUAGUUU	unknown protein
TAS1a_AT1G23390.1		TAS1a	tasiRNA	AT1G23390.1	1295	1312	1303	.(((-((((((((((((((&)))))))))))))).))).	AGAU-GGAUUUUAGAGGAU	AUUUUCUAAGAUCUUAUCG	Kelch repeat-containing F-box family protein
TAS1a_AT1G24450.1		TAS1a	tasiRNA	AT1G24450.1	548	568	559	(((((((((((((.((.....&.....)).)))))))))))))	GAACGGUUGAUGAAGCCAUCA	UAAUUGUAUCAUCAACUGUUC	Ribonuclease III family protein
TAS1a_AT1G27090.1		TAS1a	tasiRNA	AT1G27090.1	1347	1367	1358	(((((((((((.(.(((((((&))))))).).)))))))))))	GGUGGUGGUGGUGGUGGAGGA	UUUUCUAGUUUCGCCAUUACU	glycine-rich protein
TAS1a_AT1G28400.1		TAS1a	tasiRNA	AT1G28400.1	845	865	856	((((((((((.((((.((((.&.)))).))))-))))))))))	GCCAUUACUACCGGAAGUCAC	AUGAUAUUUG-UAGUAAUGGC	unknown protein
TAS1a_AT1G29920.1		TAS1a	tasiRNA	AT1G29920.1	813	838	824	..((((((((((.....((((((..(&)..))))))-----))))))))))..	CCGAUCCAGUCAACAACAACGCUUGG	CAUAGCGUU-----UGAUUGGAUCUU	chlorophyll A/B-binding protein 2
TAS1a_AT1G30380.1		TAS1a	tasiRNA	AT1G30380.1	477	497	488	.(((((((((((((((((((.&.))))))))))))))))))).	GGUGUAGGAGUUGUCCUUGGC	UUCAAGGAUAACUUUUGCAUA	photosystem I subunit K
TAS1a_AT1G31130.1		TAS1a	tasiRNA	AT1G31130.1	1167	1186	1177	(((((((.((((((((((..&..))))))))))-)))))))	UGGUGGGUAUCUUGGAGAUU	AUUUUCUAAGAU-CUUAUCG	unknown protein
TAS1a_AT1G31190.1	Yes	TAS1a	tasiRNA	AT1G31190.1	277	299	290	((((((..(((((((((((((..&..)))))))))))))--))))))	CUGAGGUUUCUGAUCAGACGCGA	UAGCGUUUGAUUGGA--UCUUAG	myo-inositol monophosphatase like 1
TAS1a_AT1G32360.1		TAS1a	tasiRNA	AT1G32360.1	1052	1072	1063	(((((((((((((.(((....&....))).)))))))))))))	GGUGGUGGUGGAAGUGGCGGU	UUUUCUAGUUUCGCCAUUACU	Zinc finger (CCCH-type) family protein
TAS1a_AT1G35460.1		TAS1a	tasiRNA	AT1G35460.1	213	233	224	(((((((((((((..((((((&))))))..)))))))))))))	GGUGGUGGUGGAGGAGGAGGA	UUUUCUAGUUUCGCCAUUACU	basic helix-loop-helix (bHLH) DNA-binding superfamily protein
TAS1a_AT1G47250.1		TAS1a	tasiRNA	AT1G47250.1	824	842	833	.(((((((((.(((((((.&.))))))).))))))))).	GGGUAAGAUUGUGGAGAAA	AUUUUCUAAGAUCUUAUCG	20S proteasome alpha subunit F2
TAS1a_AT1G48030.1		TAS1a	tasiRNA	AT1G48030.1	1338	1356	1347	(((((((((((((((....&....)))))))))))))))	UGAUAAGAUCUUGGGCGUU	AUUUUCUAAGAUCUUAUCG	mitochondrial lipoamide dehydrogenase 1
TAS1a_AT1G48300.1		TAS1a	tasiRNA	AT1G48300.1	434	452	443	..((((((((((((((...&...))))))))))))))..	CCUUCCUAGGAUCCAAGAG	UGAUUGGAUCUUAGGAAAU	unknown protein
TAS1a_AT1G48920.1		TAS1a	tasiRNA	AT1G48920.1	1550	1570	1561	((((((((((((.((((((((&)))))))).))))))))))))	GGUGGUGGUGGAUUUGGAAGG	UUUUCUAGUUUCGCCAUUACU	nucleolin like 1
TAS1a_AT1G49660.1		TAS1a	tasiRNA	AT1G49660.1	873	893	884	......(((((((((((((((&)))))))))))))))......	UUAUGCGGCGAAGCUGGAGAA	UUUUCUAGUUUCGCCAUUACU	carboxyesterase 5
TAS1a_AT1G50250.1		TAS1a	tasiRNA	AT1G50250.1	1075	1096	1087	(((((.(((.((((((((((..&..)))))))))).)))-)))))	GGUGGCUGGGGAAGCUGGAGUG	UUUUCUAGUUUCGCCA-UUACU	FTSH protease 1
TAS1a_AT1G50450.1	Yes	TAS1a	tasiRNA	AT1G50450.1	492	511	502	((.(((((((((((((((..&..))))))))))))))).))	GCAAUUGCUGCGAAUAUUCC	AUGAUAUUUGUAGUAAUGGC	Saccharopine dehydrogenase
TAS1a_AT1G52380.1		TAS1a	tasiRNA	AT1G52380.1	1123	1142	1134	((((.(((((((((((-((((&)))).))))))))))).))))	GAGGAUGGAAAGAGCG-UGGA	UCCAAUGCUUUUUCUAGUUUC	NUP50 (Nucleoporin 50 kDa) protein
TAS1a_AT1G54010.1		TAS1a	tasiRNA	AT1G54010.1	473	498	489	..(((((.......((((((((((((&))))))))))))-------)))))..	AUUGCUAAGUUUGUUGUUGGACUUGG	CUAAGUCCAACA-------UAGCGUU	GDSL-like Lipase/Acylhydrolase superfamily protein
TAS1a_AT1G56070.1		TAS1a	tasiRNA	AT1G56070.1	2364	2386	2377	..(((((((..((((((((((..&..))))))))))--)))))))..	GCGUGGACACGUGUUCGAGGAGA	UAUCCUUGAAUA--UGUUCACAU	Ribosomal protein S5/Elongation factor G/III/V family protein
TAS1a_AT1G56500.1		TAS1a	tasiRNA	AT1G56500.1	2555	2579	2570	(((((((....((((((((((((..&..))))))))))))----)))))))	ACGGGAAAAGCCGGUUUUAAGGAUG	UUUCUUUAAAAUUG----UUUCCGU	haloacid dehalogenase-like hydrolase family protein
TAS1a_AT1G57770.1		TAS1a	tasiRNA	AT1G57770.1	1460	1481	1472	.(((((((.(((.(((((((((&))))))))).))).))))))).	CGGUCCGAGGUGAUGUGGAGAG	UUCUCUACGCUAUGUUGGACUU	FAD/NAD(P)-binding oxidoreductase family protein
TAS1a_AT1G58270.1		TAS1a	tasiRNA	AT1G58270.1	157	178	168	.(((((((((((....((((((&))))))-...))))))))))).	GACGGAAGCAGUAGUAGAAGAA	UUCUUU-AAAAUUGUUUCCGUG	TRAF-like family protein
TAS1a_AT1G62590.1	Yes	TAS1a	tasiRNA	AT1G62590.1	1503	1522	1513	((((((((((((((((((((&))))))))))))))))))))	AAGCUAGAGAAAGCAUUGGA	UCCAAUGCUUUUUCUAGUUU	pentatricopeptide (PPR) repeat-containing protein
TAS1a_AT1G62960.1		TAS1a	tasiRNA	AT1G62960.1	636	654	645	.(((.((((((((((((((&)))))))))))))).))).	UGAUUGGGUUUUAGAGAAU	AUUUUCUAAGAUCUUAUCG	ACC synthase 10
TAS1a_AT1G68780.1		TAS1a	tasiRNA	AT1G68780.1	2192	2211	2202	((((((((((-((((.(((((&))))).)))).))))))))))	UCAUGAUAUC-UCCGGUUCUC	GAGAAAUGGAAGAUAUCGUGA	RNI-like superfamily protein
TAS1a_AT1G69640.1		TAS1a	tasiRNA	AT1G69640.1	1006	1025	1016	(((.(((((((((((((...&...)))))))))))))-)))	CGAUUAAGAUUUUGGAGUUU	AUUUUCUAAGAUCUUA-UCG	sphingoid base hydroxylase 1
TAS1a_AT1G70850.1		TAS1a	tasiRNA	AT1G70850.1	118	138	129	(((((((((((.((...((((&))))...)).)))))))))))	GAAGCUAGAGACAGAAGUGGA	UCCAAUGCUUUUUCUAGUUUC	MLP-like protein 34
TAS1a_AT1G70850.2		TAS1a	tasiRNA	AT1G70850.2	72	92	83	(((((((((((.((...((((&))))...)).)))))))))))	GAAGCUAGAGACAGAAGUGGA	UCCAAUGCUUUUUCUAGUUUC	MLP-like protein 34
TAS1a_AT1G70900.1		TAS1a	tasiRNA	AT1G70900.1	725	745	736	....(((.(((((((((((((&))))))))))))).)))....	UCUCGUGGUAUCAGCUGUUCA	UGAACAGUUGAUGAUACAAUU	unknown protein
TAS1a_AT1G76030.1		TAS1a	tasiRNA	AT1G76030.1	706	726	717	..((((((((((((((((..(&)..))))))))))))))))..	CUGGUCUAGUCAAGCGUUUGG	CAUAGCGUUUGAUUGGAUCUU	ATPase, V1 complex, subunit B protein
TAS1a_AT1G78040.2		TAS1a	tasiRNA	AT1G78040.2	52	72	63	.....((((((((((((((..&..)))))))))))))).....	GAAAAAAUGGCGAAACUGGUG	UUCUAGUUUCGCCAUUACUAC	Pollen Ole e 1 allergen and extensin family protein
TAS1a_AT1G78800.1		TAS1a	tasiRNA	AT1G78800.1	1381	1407	1398	..(((((((......((((((((((((&))))))))))))------)))))))..	AGGUGAACAGUUUUUUGUUUGAGGAUA	UAUCCUUGAAUA------UGUUCACAU	UDP-Glycosyltransferase superfamily protein
TAS1a_AT1G79340.1		TAS1a	tasiRNA	AT1G79340.1	1244	1262	1253	(((((((-((((((((((..&..)))))))))).)))))))	GGGCUAG-GAAGGCAUUGAA	UCCAAUGCUUUUUCUAGUUU	metacaspase 4
TAS1a_AT1G79850.1		TAS1a	tasiRNA	AT1G79850.1	460	483	474	(((((.(((((...((((((((((&))))))))))--.)))))-)))))	GAGUCUCAGCAGCCGGCGUAGAGA	UCUCUACGCU--AUGUUG-GACUU	ribosomal protein S17
TAS1a_AT1G79920.1		TAS1a	tasiRNA	AT1G79920.1	2478	2498	2489	((((.(((.((((((((((((&))))))))))))-))).))))	AAGCAAGGCAGAGGCAUUGGA	UCCAAUGCUUUU-UCUAGUUU	Heat shock protein 70 (Hsp 70) family protein
TAS1a_AT1G79920.2		TAS1a	tasiRNA	AT1G79920.2	2456	2476	2467	((((.(((.((((((((((((&))))))))))))-))).))))	AAGCAAGGCAGAGGCAUUGGA	UCCAAUGCUUUU-UCUAGUUU	Heat shock protein 70 (Hsp 70) family protein
TAS1a_AT2G03440.1		TAS1a	tasiRNA	AT2G03440.1	601	621	612	.....((((((((((((((((&)))))))))))))))).....	GACACGGUGGUGGAGCUGGAG	UUCUAGUUUCGCCAUUACUAC	nodulin-related protein 1
TAS1a_AT2G05540.1		TAS1a	tasiRNA	AT2G05540.1	298	325	316	(((((((.......(((((((((((.(.&.).)))))))))))-------)))))))	UGGAGGAAACCCUGGUGGAGGAUAUGGA	ACGAUAUCUUCCAU-------UUCUCUA	Glycine-rich protein family
TAS1a_AT2G06850.1		TAS1a	tasiRNA	AT2G06850.1	705	725	717	((((.(((((((-(((((((((&))))))))).)))))))-))))	CACGAGAGGCGG-UUUAGAGAA	UUCUUUAAAAUUGUUUC-CGUG	xyloglucan endotransglucosylase/hydrolase 4
TAS1a_AT2G14680.3		TAS1a	tasiRNA	AT2G14680.3	862	881	872	..(((((((((((.(((((.&.))))).)))))))))))..	GCACUGGAAGGAGAGUUGGG	UCCAAUGCUUUUUCUAGUUU	myosin heavy chain-related
TAS1a_AT2G21660.1		TAS1a	tasiRNA	AT2G21660.1	555	575	566	(((((((((((((..(((((.&.)))))..)))))))))))))	GGUGGUGGUGAAGGAGGAGGU	UUUUCUAGUUUCGCCAUUACU	cold, circadian rhythm, and rna binding 2
TAS1a_AT2G21660.2		TAS1a	tasiRNA	AT2G21660.2	504	524	515	(((((((((((((..(((((.&.)))))..)))))))))))))	GGUGGUGGUGAAGGAGGAGGU	UUUUCUAGUUUCGCCAUUACU	cold, circadian rhythm, and rna binding 2
TAS1a_AT2G21950.1	Yes	TAS1a	tasiRNA	AT2G21950.1	960	980	971	.((((((((((((..((((((&))))))..)))))))))))).	CUGGUAGUGGUGGUUCUAGGA	UUCUAGUUUCGCCAUUACUAC	SKP1 interacting partner 6
TAS1a_AT2G22720.2		TAS1a	tasiRNA	AT2G22720.2	1875	1896	1886	(((((((((((..((((((((.&.))))))))-.)))))))))))	CAUGGAAGCAGGCUUUGAAGAU	UUCUUUAAA-AUUGUUUCCGUG	SPT2 chromatin protein
TAS1a_AT2G27710.1	Yes	TAS1a	tasiRNA	AT2G27710.1	617	638	628	.(((((((((((((((..((((&))))-.))))))))))))))).	CUGGAAGCAAUUUUAGCUGAAG	UUUC-UUUAAAAUUGUUUCCGU	60S acidic ribosomal protein family
TAS1a_AT2G28470.1		TAS1a	tasiRNA	AT2G28470.1	2484	2504	2495	..(((((((((((((((((..&..)))))))))))))))))..	ACACAAAUAUCAUUUGCGACA	UAUCGUGAAUGAUAUUUGUAG	beta-galactosidase 8
TAS1a_AT2G28470.2		TAS1a	tasiRNA	AT2G28470.2	2486	2506	2497	..(((((((((((((((((..&..)))))))))))))))))..	ACACAAAUAUCAUUUGCGACA	UAUCGUGAAUGAUAUUUGUAG	beta-galactosidase 8
TAS1a_AT2G30360.1		TAS1a	tasiRNA	AT2G30360.1	1432	1454	1445	(((((((....((((((((((((&))))))))))))--..)))))))	GAAUGAUUUGCUUGUGGUGGUGG	CCAUUACUACAA--AUAUCAUUC	SOS3-interacting protein 4
TAS1a_AT2G30700.1		TAS1a	tasiRNA	AT2G30700.1	1643	1663	1654	..(((((((((((........&........)))))))))))..	CUUGCCAACAUCCCAGACUAU	UAAAAAAUGGAUGUUGGUAUU	unknown protein
TAS1a_AT2G31790.1		TAS1a	tasiRNA	AT2G31790.1	879	898	889	.(((((-(((((((((((((.&.))))))))))))).))))).	UGGUUU-ACGUGGCGUUUGGG	AUCAAACGCUAUGUUAGACUU	UDP-Glycosyltransferase superfamily protein
TAS1a_AT2G32240.1	Yes	TAS1a	tasiRNA	AT2G32240.1	2117	2139	2129	..(((((((..(((((((..(((&)))-.)))))))--)))))))..	UCGCUAGAAAAGAAGCAUGGGGA	UCC-AAUGCUUU--UUCUAGUUU	FUNCTIONS IN: molecular_function unknown; INVOLVED IN: response to cadmium ion; LOCATED IN: plasma membrane; EXPRESSED IN: 25 plant structures; EXPRESSED DURING: 13 growth stages; CONTAINS InterPro DOMAIN/s: Prefoldin (InterPro:IPR009053); BEST Arabidopsis thaliana protein match is: unknown protein (TAIR:AT1G05320.3); Has 470429 Blast hits to 168274 proteins in 4282 species: Archae - 6896; Bacter…
TAS1a_AT2G32690.1		TAS1a	tasiRNA	AT2G32690.1	466	486	477	...((((((((((((((((((&))))))))))))))))))...	UUGGGUGGUGGAGCUGGAGGA	UUUUCUAGUUUCGCCAUUACU	glycine-rich protein 23
TAS1a_AT2G32690.2		TAS1a	tasiRNA	AT2G32690.2	470	489	480	..(((((((((((..(((((&)))))..)))))))))))..	GUGCUGGAGGAGGACUUGGA	UCCAAUGCUUUUUCUAGUUU	glycine-rich protein 23
TAS1a_AT2G32690.4		TAS1a	tasiRNA	AT2G32690.4	532	550	541	.((.((((((((((((((.&.)))))))))))))).)).	GGAGGAGGUCUUGGAGGAG	AUUUUCUAAGAUCUUAUCG	glycine-rich protein 23
TAS1a_AT2G34510.1		TAS1a	tasiRNA	AT2G34510.1	608	629	620	..(((.(((..(((((((((((&)))))))))))-.))).)))..	CGGUGUACAGCGUUCAAGGAUG	UAUCCUUGAAU-AUGUUCACAU	Protein of unknown function, DUF642
TAS1a_AT2G36060.1		TAS1a	tasiRNA	AT2G36060.1	248	271	262	((((.((((((...((((((((((&))))))))))---))))))-))))	GAACGUGGAGAGAAAGGUAUUGGA	UCCAAUGCUU---UUUCUA-GUUU	MMS ZWEI homologue 3
TAS1a_AT2G36120.1		TAS1a	tasiRNA	AT2G36120.1	356	379	370	((((...((((((((((((((...&...))))))))))))))---))))	GGUGAAGGUGGUGGAGCUGGAUAC	UUUUCUAGUUUCGCCAU---UACU	Glycine-rich protein family
TAS1a_AT2G36830.1		TAS1a	tasiRNA	AT2G36830.1	291	311	302	(((((((((((((........&........)))))))))))))	GGUGCCAACAUCUCUGGUGGA	UAAAAAAUGGAUGUUGGUAUU	gamma tonoplast intrinsic protein
TAS1a_AT2G37170.1		TAS1a	tasiRNA	AT2G37170.1	123	142	133	...((((((-(((((((((..&..))))))))).))))))...	GCCACCAAC-UCCGUUUUUCG	UAAAAAAUGGAUGUUGGUAUU	plasma membrane intrinsic protein 2
TAS1a_AT2G37660.1		TAS1a	tasiRNA	AT2G37660.1	685	706	696	((((((((((((..((((((..&..))))))-.))))))))))))	UUUGGUUGGGUCGAUGGGAGGA	AUUUCCUA-AGAUCCAAUCAAA	NAD(P)-binding Rossmann-fold superfamily protein
TAS1a_AT2G37920.1		TAS1a	tasiRNA	AT2G37920.1	706	729	717	(((((((((((((((.....((((&))))---..)))))))))))))))	GUGGUAAUGGUGGGAGAUUGAGAA	UUCU---AGUUUCGCCAUUACUAC	copper ion transmembrane transporters
TAS1a_AT2G38230.1		TAS1a	tasiRNA	AT2G38230.1	301	322	313	((((((((((.(((((((((..&..)))))))))-))))))))))	GGUGAUGGCGAAAGCUAGAAUU	UUUUCUAGUUU-CGCCAUUACU	pyridoxine biosynthesis 1.1
TAS1a_AT2G39310.1		TAS1a	tasiRNA	AT2G39310.1	1214	1233	1223	((((((((((((.((((...&...))))-))))))))))))	CGAUAAGAUCUUCGGAGUUG	AUUUUCU-AAGAUCUUAUCG	jacalin-related lectin 22
TAS1a_AT2G39310.2		TAS1a	tasiRNA	AT2G39310.2	1124	1143	1133	((((((((((((.((((...&...))))-))))))))))))	CGAUAAGAUCUUCGGAGUUG	AUUUUCU-AAGAUCUUAUCG	jacalin-related lectin 22
TAS1a_AT2G39310.3		TAS1a	tasiRNA	AT2G39310.3	1205	1224	1214	((((((((((((.((((...&...))))-))))))))))))	CGAUAAGAUCUUCGGAGUUG	AUUUUCU-AAGAUCUUAUCG	jacalin-related lectin 22
TAS1a_AT2G39681.1		TAS1a	tasiRNA	AT2G39681.1	576	598	587	((((((((((....((((((...&...))))))--..))))))))))	AUCCGAUGCUAAGAUUCUAGCCG	AAACUAGAA--AAAGCAUUGGAU	TAS2; other RNA
TAS1a_AT2G40080.1		TAS1a	tasiRNA	AT2G40080.1	339	365	356	((((((((......(((((((((((..&..)))))))))))------))))))))	GGUGGUGGUGCUGCCGGAACUAGAGCU	UUUUCUAGUUUCG------CCAUUACU	Protein of unknown function (DUF1313)
TAS1a_AT2G40400.1	Yes	TAS1a	tasiRNA	AT2G40400.1	1685	1705	1696	........((((((((((((.&.))))))))))))........	AAGAGGCCUCCUAGGGUCCAU	UUGGAUCUUAGGAAAUUAUUC	Protein of unknown function (DUF399 and DUF3411)
TAS1a_AT2G41840.1		TAS1a	tasiRNA	AT2G41840.1	930	950	941	...(((((((((((.((((((&)))))).)))))))))))...	CACUGAUUUCCUGGCGUCCAA	UUGGAUCUUAGGAAAUUAUUC	Ribosomal protein S5 family protein
TAS1a_AT2G43030.1	Yes	TAS1a	tasiRNA	AT2G43030.1	219	241	232	((((((((((..((((((.((((&)))).))))))--))))))))))	GAAGCUGGAAUCGGAGUAAUGGG	UCCAAUGCUUU--UUCUAGUUUC	Ribosomal protein L3 family protein
TAS1a_AT2G43710.2		TAS1a	tasiRNA	AT2G43710.2	772	790	783	.((((((((((((--((((..&..))))..)))))))))))).	CUUGAUUGGAUCU--GGAAUG	AUUUCCUAAGAUCCAAUCAAA	Plant stearoyl-acyl-carrier-protein desaturase family protein
TAS1a_AT2G44490.1		TAS1a	tasiRNA	AT2G44490.1	1585	1603	1594	..(((((((((((((((((&)))))))))))))))))..	AGUUCUUGAGGUUUGAUCA	UGAUUGGAUCUUAGGAAAU	Glycosyl hydrolase superfamily protein
TAS1a_AT2G44710.1		TAS1a	tasiRNA	AT2G44710.1	2349	2366	2357	..(((((-((((((((((.&.)))))))))).)))))..	GAUUCCU-AGGUCUAGUCU	UGAUUGGAUCUUAGGAAAU	RNA-binding (RRM/RBD/RNP motifs) family protein
TAS1a_AT2G46540.1		TAS1a	tasiRNA	AT2G46540.1	99	120	110	(((((((((.(((((((.((((&))))-))))))).)))))))))	UGGAGAAAUUGAGGAUGUUCGU	ACGA-UAUCUUCCAUUUCUCUA	unknown protein
TAS1a_AT2G47450.1		TAS1a	tasiRNA	AT2G47450.1	225	252	236	..((((((((((.......((((((((.&.))))))))-------))))))))))..	UACCGAUCAGACGGAUCGAGCUGUGUUU	UAACAUAGC-------GUUUGAUUGGAU	chloroplast signal recognition particle component (CAO)
TAS1a_AT3G01290.1		TAS1a	tasiRNA	AT3G01290.1	718	743	729	..(((((((((((((.....((((((&))))))-----)))))))))))))..	UGGGUGGUGGUGAGAAGAUUCUGGAA	UUCUAG-----UUUCGCCAUUACUAC	SPFH/Band 7/PHB domain-containing membrane-associated protein family
TAS1a_AT3G02880.1		TAS1a	tasiRNA	AT3G02880.1	1454	1478	1465	(((((((((((........((((((&))))))----....)))))))))))	CACGGGAACAAAGGAAACGGGAGAA	UUCUUU----AAAAUUGUUUCCGUG	Leucine-rich repeat protein kinase family protein
TAS1a_AT3G04920.1		TAS1a	tasiRNA	AT3G04920.1	422	441	433	..((((((((.-(((((((((&)))))))))..))))))))..	AAGGAAACAAA-UUAAGGAAA	UUUCUUUAAAAUUGUUUCCGU	Ribosomal protein S24e family protein
TAS1a_AT3G08940.1		TAS1a	tasiRNA	AT3G08940.1	2214	2232	2223	((((((((--((((((((...&...))))))))..))))))))	AUGGACAG--GAUGAUGCUGG	AUUGUAUCAUCAACUGUUCAU	light harvesting complex photosystem II
TAS1a_AT3G08940.2		TAS1a	tasiRNA	AT3G08940.2	2214	2232	2223	((((((((--((((((((...&...))))))))..))))))))	AUGGACAG--GAUGAUGCUGG	AUUGUAUCAUCAACUGUUCAU	light harvesting complex photosystem II
TAS1a_AT3G09820.1		TAS1a	tasiRNA	AT3G09820.1	1063	1083	1074	((((((((.((..((((((((&))))))))..)).))))))))	CACGGAAAGGGGAUUGAAGAG	UUCUUUAAAAUUGUUUCCGUG	adenosine kinase 1
TAS1a_AT3G09820.2		TAS1a	tasiRNA	AT3G09820.2	1250	1270	1261	((((((((.((..((((((((&))))))))..)).))))))))	CACGGAAAGGGGAUUGAAGAG	UUCUUUAAAAUUGUUUCCGUG	adenosine kinase 1
TAS1a_AT3G10670.1		TAS1a	tasiRNA	AT3G10670.1	2084	2109	2100	..(((((((......((((((((((.&.))))))))))------)))))))..	AAGCUGUGUUUGAUCUAGACUUAGAU	UUUUAAGUCUA------ACAUAGCGU	non-intrinsic ABC protein 7
TAS1a_AT3G16370.1		TAS1a	tasiRNA	AT3G16370.1	1088	1106	1099	(((((((((((..--((((((&))))))....)))))))))))	CACGGAAGCAACC--AAAGGA	UUCUUUAAAAUUGUUUCCGUG	GDSL-like Lipase/Acylhydrolase superfamily protein
TAS1a_AT3G16430.1		TAS1a	tasiRNA	AT3G16430.1	140	161	151	.(((((((((((.(((((.(((&))).)))))-))))))))))).	UGGAUCCGAUCAUGACGCCGUG	CAUAGCGUU-UGAUUGGAUCUU	jacalin-related lectin 31
TAS1a_AT3G16430.2		TAS1a	tasiRNA	AT3G16430.2	186	207	197	.(((((((((((.(((((.(((&))).)))))-))))))))))).	UGGAUCCGAUCAUGACGCCGUG	CAUAGCGUU-UGAUUGGAUCUU	jacalin-related lectin 31
TAS1a_AT3G17800.1	Yes	TAS1a	tasiRNA	AT3G17800.1	757	778	770	((((((..(((((((-(((((((&))))))).)))))))..))))))	ACGAGAGAAGAAGAA-CAUUGGA	UCCAAUGCUUUUUCUAGUUUCGU	Protein of unknown function (DUF760)
TAS1a_AT3G18890.1	Yes	TAS1a	tasiRNA	AT3G18890.1	2062	2082	2073	(((((((...(((((((.(((&))).)))))))...)))))))	CCAAUCAUUAGCUAUGUGAGA	UCUAACAUAGCGUUUGAUUGG	NAD(P)-binding Rossmann-fold superfamily protein
TAS1a_AT3G19450.1		TAS1a	tasiRNA	AT3G19450.1	1178	1196	1187	((((-((((((((((((((.&.)))))))))))))).))))	AGAC-AGAAGAAGUGUUGGC	UCCAAUGCUUUUUCUAGUUU	GroES-like zinc-binding alcohol dehydrogenase family protein
TAS1a_AT3G19710.1		TAS1a	tasiRNA	AT3G19710.1	192	212	203	((((((((.((((((.(((((&))))).)))))).))))))))	CAUGGAGAGAGUUUUCAAGAG	UUCUUUAAAAUUGUUUCCGUG	branched-chain aminotransferase4
TAS1a_AT3G21630.1	Yes	TAS1a	tasiRNA	AT3G21630.1	1740	1760	1751	...((((((((((((((((((&))))))))))))))))))...	CAAGAUGGCGGAAUUAGGGAA	UUUUCUAGUUUCGCCAUUACU	chitin elicitor receptor kinase 1
TAS1a_AT3G23080.1		TAS1a	tasiRNA	AT3G23080.1	1018	1041	1030	(((((((.((((((..((((((((&))))))))--)))))).)))))))	GAGUCCGUCAUGGCAUGUGGGGAG	UUCUCUAC--GCUAUGUUGGACUU	Polyketide cyclase/dehydrase and lipid transport superfamily protein
TAS1a_AT3G25910.1		TAS1a	tasiRNA	AT3G25910.1	618	638	629	..(((((((((((((..(((.&.)))..)))))))))))))..	UAAGUGAUGGUGAGAGAGGAG	UUCUAGUUUCGCCAUUACUAC	Protein of unknown function (DUF1644)
TAS1a_AT3G26280.1	Yes	TAS1a	tasiRNA	AT3G26280.1	569	587	578	(((..-((((((((((((((&))))))))))))))...)))	GUCUC-ACUGCGAGUAUCAU	AUGAUAUUUGUAGUAAUGGC	cytochrome P450, family 71, subfamily B, polypeptide 4
TAS1a_AT3G28860.1		TAS1a	tasiRNA	AT3G28860.1	1576	1599	1587	(((((((((((((..(((.(((((&)))))-)))--)))))))))))))	GCGGAAGCGGUUUAGUGACGGAGA	UUUCU-UUA--AAAUUGUUUCCGU	ATP binding cassette subfamily B19
TAS1a_AT3G29240.1		TAS1a	tasiRNA	AT3G29240.1	864	884	875	(((((.(((((((((((.(((&))).))))))))))).)))))	GGAACGAGAGAGAGUGUAGGA	UCCAAUGCUUUUUCUAGUUUC	Protein of unknown function (DUF179)
TAS1a_AT3G29240.2		TAS1a	tasiRNA	AT3G29240.2	995	1013	1004	....((((((((((((((.&.))))))))))))))....	AGCAGAGAUCUUGGGAGGG	AUUUUCUAAGAUCUUAUCG	Protein of unknown function (DUF179)
TAS1a_AT3G46620.1		TAS1a	tasiRNA	AT3G46620.1	1172	1192	1183	(((((((((((((((((((..&..)))))))))))))))))))	AGUGAUGGUGAAACUAGAGUU	UUUUCUAGUUUCGCCAUUACU	zinc finger (C3HC4-type RING finger) family protein
TAS1a_AT3G47295.1		TAS1a	tasiRNA	AT3G47295.1	99	120	111	(((((((((.(((((((.....&.....))))))).)))))))))	ACUGAGAUGAGUUUUGGAACUC	UGUAACCAAAACAUAUUUCAGU	unknown protein
TAS1a_AT3G48000.1		TAS1a	tasiRNA	AT3G48000.1	755	775	766	(((((((((((..((((((..&..))))))..)))))))))))	GGGCGGUUGGUAUUGCAAUGG	UAAUUGUAUCAUCAACUGUUC	aldehyde dehydrogenase 2B4
TAS1a_AT3G48680.1		TAS1a	tasiRNA	AT3G48680.1	1046	1067	1058	..((((((((.(((((((((((&)))))))))))-))))))))..	GAUAAUGGUGAAAACUGGAAAG	UUUUCUAGUUU-CGCCAUUACU	gamma carbonic anhydrase-like 2
TAS1a_AT3G48990.1		TAS1a	tasiRNA	AT3G48990.1	980	1000	990	(((((.(((((((((.(((((&)))))-))))))))).)))))	AGGCUUGAGGAAGCGUUUGGA	UCCAA-UGCUUUUUCUAGUUU	AMP-dependent synthetase and ligase family protein
TAS1a_AT3G52300.2		TAS1a	tasiRNA	AT3G52300.2	442	462	454	(((((.((((((((((-((((.&.)))).))))))))))-)))))	GGUGAUUGGUGGAACU-GAAAG	UUUUCUAGUUUCGCCA-UUACU	ATP synthase D chain, mitochondrial
TAS1a_AT3G53470.1		TAS1a	tasiRNA	AT3G53470.1	218	251	229	(((((((((((((.............((((((((&))))))))-------------)))))))))))))	GUGGUGGUGGUGAUAAAGCGUCGACGGACUGGGA	UUCUAGUU-------------UCGCCAUUACUAC	unknown protein
TAS1a_AT3G53470.2		TAS1a	tasiRNA	AT3G53470.2	202	235	213	(((((((((((((.............((((((((&))))))))-------------)))))))))))))	GUGGUGGUGGUGAUAAAGCGUCGACGGACUGGGA	UUCUAGUU-------------UCGCCAUUACUAC	unknown protein
TAS1a_AT3G54210.1		TAS1a	tasiRNA	AT3G54210.1	740	760	751	....((((((((.(((((((.&.))))))).))))))))....	GAAAAACAGUUGUUGAUGCAG	UUGUAUCAUCAACUGUUCAUU	Ribosomal protein L17 family protein
TAS1a_AT3G55230.1		TAS1a	tasiRNA	AT3G55230.1	810	831	822	.((....(((((((((((((((&)))))))))))))))-...)).	UGUUGUGGGUGGAACUGGGAGA	UUUUCUAGUUUCGCC-AUUACU	Disease resistance-responsive (dirigent-like protein) family protein
TAS1a_AT3G55460.1		TAS1a	tasiRNA	AT3G55460.1	762	785	773	.(((((((((((....((((((((&))))))))---.))))))))))).	AAUGGAGACAAUGAGAUUAGAGAA	UUCUUUAA---AAUUGUUUCCGUG	SC35-like splicing factor 30
TAS1a_AT3G57520.1		TAS1a	tasiRNA	AT3G57520.1	309	331	322	(((((...((((((((((..(((&)))..))))))))))--.)))))	GUAGUUCCAUGGCGAGACCUGAA	UUCUAGUUUCGCCAU--UACUAC	seed imbibition 2
TAS1a_AT3G57520.2		TAS1a	tasiRNA	AT3G57520.2	309	331	322	(((((...((((((((((..(((&)))..))))))))))--.)))))	GUAGUUCCAUGGCGAGACCUGAA	UUCUAGUUUCGCCAU--UACUAC	seed imbibition 2
TAS1a_AT3G57520.3		TAS1a	tasiRNA	AT3G57520.3	309	331	322	(((((...((((((((((..(((&)))..))))))))))--.)))))	GUAGUUCCAUGGCGAGACCUGAA	UUCUAGUUUCGCCAU--UACUAC	seed imbibition 2
TAS1a_AT3G61440.1		TAS1a	tasiRNA	AT3G61440.1	1031	1052	1041	.((((((((((..(((((((..&..)))))))--)))))))))).	UGGCUAGAGAAUUGGCAUUGAA	UCCAAUGCU--UUUUCUAGUUU	cysteine synthase C1
TAS1a_AT3G61440.2		TAS1a	tasiRNA	AT3G61440.2	849	870	859	.((((((((((..(((((((..&..)))))))--)))))))))).	UGGCUAGAGAAUUGGCAUUGAA	UCCAAUGCU--UUUUCUAGUUU	cysteine synthase C1
TAS1a_AT3G61440.3		TAS1a	tasiRNA	AT3G61440.3	1057	1078	1067	.((((((((((..(((((((..&..)))))))--)))))))))).	UGGCUAGAGAAUUGGCAUUGAA	UCCAAUGCU--UUUUCUAGUUU	cysteine synthase C1
TAS1a_AT3G62700.1		TAS1a	tasiRNA	AT3G62700.1	3860	3880	3871	(((((((((((....(((((.&.)))))....)))))))))))	CGCGGAAGCGAAAUGGGAGAU	UUCUUUAAAAUUGUUUCCGUG	multidrug resistance-associated protein 10
TAS1a_AT4G00026.1		TAS1a	tasiRNA	AT4G00026.1	770	788	780	((((((((((--((((((((.&.))))))))..))))))))))	CACGGAGAUG--UUUAAAGAC	UUCUUUAAAAUUGUUUCCGUG	FUNCTIONS IN: molecular_function unknown; INVOLVED IN: biological_process unknown; LOCATED IN: chloroplast; EXPRESSED IN: cultured cell; CONTAINS InterPro DOMAIN/s: Mitochondrial inner membrane translocase complex, subunit Tim21 (InterPro:IPR013261); Has 35333 Blast hits to 34131 proteins in 2444 species: Archae - 798; Bacteria - 22429; Metazoa - 974; Fungi - 991; Plants - 531; Viruses - 0; Other…
TAS1a_AT4G02930.1		TAS1a	tasiRNA	AT4G02930.1	1032	1053	1044	(((((((((..((((((((...&...))))))))-.)))))))))	AAUGGACAGGCUGGUGAUAAUG	UUGUAUCAUCA-ACUGUUCAUU	GTP binding Elongation factor Tu family protein
TAS1a_AT4G04840.1		TAS1a	tasiRNA	AT4G04840.1	266	286	277	(((((((..((((((((((..&..))))))))))..)))))))	AUGUGAAGUUGUUCGAGGAAG	UAUCCUUGAAUAUGUUCACAU	methionine sulfoxide reductase B6
TAS1a_AT4G08685.1		TAS1a	tasiRNA	AT4G08685.1	405	426	417	((((((((..((((((((((..&..))))))))))-.))))))))	GAGCAGUUCUGUGAUGCAAUGU	UAAUUGUAUCAU-CAACUGUUC	Pollen Ole e 1 allergen and extensin family protein
TAS1a_AT4G11260.1		TAS1a	tasiRNA	AT4G11260.1	640	659	650	((((.((((((((((.(((.&.))).)))))))))).))))	AAACCAGAAGAAGCGGUGGU	UCCAAUGCUUUUUCUAGUUU	phosphatase-related
TAS1a_AT4G13615.1		TAS1a	tasiRNA	AT4G13615.1	199	219	210	..((((((((.((((((((((&)))))))))).))))))))..	UCUGGUGGUGCAGCUGGAGGA	UUUUCUAGUUUCGCCAUUACU	Uncharacterised protein family SERF
TAS1a_AT4G13930.1		TAS1a	tasiRNA	AT4G13930.1	651	671	662	....(((((((((((((....&....)))))))))))))....	GUAGUGCGUAUCCUAGGGAUU	AUAUUCUAGGAUAUGCAAAAG	serine hydroxymethyltransferase 4
TAS1a_AT4G15760.2	Yes	TAS1a	tasiRNA	AT4G15760.2	211	231	222	....(((((((((((.((((.&.)))).)))))))))))....	CUUUGAAAUGGAGGAAAUCGG	ACGAUAUCUUCCAUUUCUCUA	monooxygenase 1
TAS1a_AT4G24770.1		TAS1a	tasiRNA	AT4G24770.1	693	714	705	((((((((-((((.(((..((((&))))..))).)))).))))))))	ACGAAGCU-GAGACAGCUGUGGA	UCCAAUGCUUUUUCUAGUUUCGU	31-kDa RNA binding protein
TAS1a_AT4G25050.1		TAS1a	tasiRNA	AT4G25050.1	412	433	424	(((((((((((.(((((((((.&.)))))))))-)))))))))))	AAGUUUAACAUAAGUGUGGAGG	UCUCUACGCU-AUGUUGGACUU	acyl carrier protein 4
TAS1a_AT4G25050.2		TAS1a	tasiRNA	AT4G25050.2	509	530	521	(((((((((((.(((((((((.&.)))))))))-)))))))))))	AAGUUUAACAUAAGUGUGGAGG	UCUCUACGCU-AUGUUGGACUU	acyl carrier protein 4
TAS1a_AT4G25080.3	Yes	TAS1a	tasiRNA	AT4G25080.3	902	921	912	((..((((((((((((((((&))))))))))))))))..))	GAUGUGGAAAGAGCGUUGGG	UCCAAUGCUUUUUCUAGUUU	magnesium-protoporphyrin IX methyltransferase
TAS1a_AT4G25080.4	Yes	TAS1a	tasiRNA	AT4G25080.4	802	821	812	((..((((((((((((((((&))))))))))))))))..))	GAUGUGGAAAGAGCGUUGGG	UCCAAUGCUUUUUCUAGUUU	magnesium-protoporphyrin IX methyltransferase
TAS1a_AT4G28080.1		TAS1a	tasiRNA	AT4G28080.1	5237	5254	5248	((((((((((.---(((((((&)))))))....))))))))))	GCGGAAGCGAA---GAAGAAA	UUUCUUUAAAAUUGUUUCCGU	Tetratricopeptide repeat (TPR)-like superfamily protein
TAS1a_AT4G33520.1		TAS1a	tasiRNA	AT4G33520.1	434	456	445	(((((((((((((....((((((&))))))--..)))))))))))))	GGUGGUGGCGGAGGAUCGGAGAG	UUUUCU--AGUUUCGCCAUUACU	P-type ATP-ase 1
TAS1a_AT4G34050.1		TAS1a	tasiRNA	AT4G34050.1	209	229	220	.(((...(((((((((((((.&.)))))))))))))...))).	AGACAAGUGUGUAUCCUAGAG	UUCUAGGAUAUGCAAAAGUUA	S-adenosyl-L-methionine-dependent methyltransferases superfamily protein
TAS1a_AT4G34450.1		TAS1a	tasiRNA	AT4G34450.1	1732	1752	1743	(((((......((((((((((&))))))))))......)))))	GAGUGUUCUUGGUGGUGAUGG	CCAUUACUACAAAUAUCAUUC	coatomer gamma-2 subunit, putative / gamma-2 coat protein, putative / gamma-2 COP, putative
TAS1a_AT4G36230.1		TAS1a	tasiRNA	AT4G36230.1	469	489	480	(((((((((((.(.(((((((&))))))).).)))))))))))	GGUGGUGGCGGUGGUGGAGGA	UUUUCUAGUUUCGCCAUUACU	unknown protein
TAS1a_AT4G36800.1	Yes	TAS1a	tasiRNA	AT4G36800.1	632	653	644	(((((((..(((((.((((((.&.)))))).)))))-.)))))))	CACGGAACCCAAUUCUGAAGAU	UUCUUUAAAAUUG-UUUCCGUG	RUB1 conjugating enzyme 1
TAS1a_AT4G36800.2		TAS1a	tasiRNA	AT4G36800.2	513	534	525	(((((((..(((((.((((((.&.)))))).)))))-.)))))))	CACGGAACCCAAUUCUGAAGAU	UUCUUUAAAAUUG-UUUCCGUG	RUB1 conjugating enzyme 1
TAS1a_AT4G36970.1		TAS1a	tasiRNA	AT4G36970.1	1252	1272	1263	......(((((((((((((((&)))))))))))))))......	ACUUGAGGUGAAGCUGGAGAA	UUUUCUAGUUUCGCCAUUACU	Remorin family protein
TAS1a_AT4G37870.1		TAS1a	tasiRNA	AT4G37870.1	2016	2036	2027	.....((((((((((((((((&)))))))))))))))).....	UACUCUGGUGAAACUGGGAGG	UUUUCUAGUUUCGCCAUUACU	phosphoenolpyruvate carboxykinase 1
TAS1a_AT4G38630.1		TAS1a	tasiRNA	AT4G38630.1	1118	1138	1129	....((((((((((.((((((&)))))).))))))))))....	CGCUUCCUGGGGUGGAUCCAA	UUGGAUAUAUUCUAGGAUAUG	regulatory particle non-ATPase 10
TAS1a_AT4G39400.1	Yes	TAS1a	tasiRNA	AT4G39400.1	3125	3145	3134	((((((((((...(((((((.&.)))))))--.))))))))))	CGAUAGGAUCAGCUAGAGGGC	AUUUUCUA--AGAUCUUAUCG	Leucine-rich receptor-like protein kinase family protein
TAS1a_AT5G01220.1		TAS1a	tasiRNA	AT5G01220.1	1005	1024	1015	((((((((((-(((.((((((&)))))).))).))))))))))	AGUAAUGGCG-AACCAGAAAA	UUUUCUAGUUUCGCCAUUACU	sulfoquinovosyldiacylglycerol 2
TAS1a_AT5G02500.1		TAS1a	tasiRNA	AT5G02500.1	1662	1679	1671	.(((((((((.-(((((((&)))))))..))))))))).	GGAUGAGAUUG-AGAAGAU	AUUUUCUAAGAUCUUAUCG	heat shock cognate protein 70-1
TAS1a_AT5G02960.1		TAS1a	tasiRNA	AT5G02960.1	407	425	416	(((((((((((((......&......)))))))))))))	CGAUGAGGUCUUGAUUGCU	AUUUUCUAAGAUCUUAUCG	Ribosomal protein S12/S23 family protein
TAS1a_AT5G04290.1		TAS1a	tasiRNA	AT5G04290.1	4149	4168	4159	((((((((((((..((((((&))))))..))))))))))))	AGACUGGAAAAAAGGUUGGG	UCCAAUGCUUUUUCUAGUUU	kow domain-containing transcription factor 1
TAS1a_AT5G05690.1		TAS1a	tasiRNA	AT5G05690.1	609	629	621	((((.((((((((((((-((..&..)).))))))))))))-))))	GGUGAAGCAGUUGAUGA-GCUU	UUGUAUCAUCAACUGUU-CAUU	Cytochrome P450 superfamily protein
TAS1a_AT5G05690.2		TAS1a	tasiRNA	AT5G05690.2	616	636	628	((((.((((((((((((-((..&..)).))))))))))))-))))	GGUGAAGCAGUUGAUGA-GCUU	UUGUAUCAUCAACUGUU-CAUU	Cytochrome P450 superfamily protein
TAS1a_AT5G05690.3		TAS1a	tasiRNA	AT5G05690.3	531	551	543	((((.((((((((((((-((..&..)).))))))))))))-))))	GGUGAAGCAGUUGAUGA-GCUU	UUGUAUCAUCAACUGUU-CAUU	Cytochrome P450 superfamily protein
TAS1a_AT5G06220.2		TAS1a	tasiRNA	AT5G06220.2	1439	1459	1450	((((((((((((((((.((((&)))).))))))))))))))))	UAUGUAGAGGUUGUCUGUGAA	UUCAAGGAUAACUUUUGCAUA	LETM1-like protein
TAS1a_AT5G07030.1		TAS1a	tasiRNA	AT5G07030.1	956	973	964	((.(((-((((((((((((&)))))))))))).))).))	AAGGCU-UGUUGGGCUUGG	CUAAGUCCAACAUAGCGUU	Eukaryotic aspartyl protease family protein
TAS1a_AT5G08550.1	Yes	TAS1a	tasiRNA	AT5G08550.1	1800	1820	1811	(((((.(((((((((.(((((&))))).))))))))).)))))	GGUGAAGGCGAGAUUUGAGAG	UUUUCUAGUUUCGCCAUUACU	GC-rich sequence DNA-binding factor-like protein
TAS1a_AT5G09220.1		TAS1a	tasiRNA	AT5G09220.1	831	850	841	..(((((((.((((((.(((&))).)))))).)))))))..	UCACUGGAAUAAGCAUCGGA	UCCAAUGCUUUUUCUAGUUU	amino acid permease 2
TAS1a_AT5G11550.1		TAS1a	tasiRNA	AT5G11550.1	630	651	642	.((((.((.(((((((((((..&..)))))))))))-)).)))).	CGUGGCGGUCGAGGCUGGAGCC	UUUUCUAGUUUCG-CCAUUACU	ARM repeat superfamily protein
TAS1a_AT5G13630.1		TAS1a	tasiRNA	AT5G13630.1	3462	3483	3474	((.((((((((((((((((...&...))))))))))))))))-))	AGAUGGUGGCGGAGCUAGAUGA	UUUUCUAGUUUCGCCAUUA-CU	magnesium-chelatase subunit chlH, chloroplast, putative / Mg-protoporphyrin IX chelatase, putative (CHLH)
TAS1a_AT5G13630.2		TAS1a	tasiRNA	AT5G13630.2	3462	3483	3474	((.((((((((((((((((...&...))))))))))))))))-))	AGAUGGUGGCGGAGCUAGAUGA	UUUUCUAGUUUCGCCAUUA-CU	magnesium-chelatase subunit chlH, chloroplast, putative / Mg-protoporphyrin IX chelatase, putative (CHLH)
TAS1a_AT5G14590.1		TAS1a	tasiRNA	AT5G14590.1	1112	1131	1121	...(((((((.((((((((.&.))))))))-)))))))...	GUGGCUAUGUCUGGGCUUGC	CUAAGUCCA-ACAUAGCGUU	Isocitrate/isopropylmalate dehydrogenase family protein
TAS1a_AT5G14780.1		TAS1a	tasiRNA	AT5G14780.1	800	820	810	(((((((((((((....((((&))))-...)))))))))))))	GAGCUGGAGAAAGAGACUGGA	UCCA-AUGCUUUUUCUAGUUU	formate dehydrogenase
TAS1a_AT5G16370.1		TAS1a	tasiRNA	AT5G16370.1	1435	1455	1446	..((((((((((((((..((.&.))..))))))))))))))..	GCGGUGGUGGCGAGACCUGAU	UUCUAGUUUCGCCAUUACUAC	acyl activating enzyme 5
TAS1a_AT5G17900.1		TAS1a	tasiRNA	AT5G17900.1	888	911	898	..(((((((((((((....(((((&)))))----)))))))))))))..	CUAUUGGAGGAAGCAAAUAUUGGA	UCCAA----UGCUUUUUCUAGUUU	microfibrillar-associated protein-related
TAS1a_AT5G18040.1		TAS1a	tasiRNA	AT5G18040.1	676	695	686	(((((((((((((((((((.&.)))))))))))))))))))	ACGCUAUGUUGGACUUAGGG	UCCUAAGUCCAACAUAGCGU	unknown protein
TAS1a_AT5G18065.1	Yes	TAS1a	tasiRNA	AT5G18065.1	727	746	737	(((((((((((((((((((.&.)))))))))))))))))))	ACGCUAUGUUGGACUUAGGG	UCCUAAGUCCAACAUAGCGU	unknown protein
TAS1a_AT5G19770.1		TAS1a	tasiRNA	AT5G19770.1	526	546	537	..(((((((((((((((....&....)))))))))))))))..	GUUGGUGGUGGAACUGGUUCU	UUUUCUAGUUUCGCCAUUACU	tubulin alpha-3
TAS1a_AT5G19780.1		TAS1a	tasiRNA	AT5G19780.1	559	579	570	..(((((((((((((((....&....)))))))))))))))..	GUUGGUGGUGGAACUGGUUCU	UUUUCUAGUUUCGCCAUUACU	tubulin alpha-5
TAS1a_AT5G19940.1		TAS1a	tasiRNA	AT5G19940.1	601	617	608	(((((---((((((((((((&))))))))))))...)))))	AAGCU---GAAAGCGUUGGA	UCCAAUGCUUUUUCUAGUUU	Plastid-lipid associated protein PAP / fibrillin family protein
TAS1a_AT5G20170.1	Yes	TAS1a	tasiRNA	AT5G20170.1	1738	1756	1748	..(((((((((((((.-(((&)))..)))))))))))))..	CUACUGGAGGAAGCAC-GGA	UCCAAUGCUUUUUCUAGUUU	RNA polymerase II transcription mediators
TAS1a_AT5G22000.1		TAS1a	tasiRNA	AT5G22000.1	1388	1408	1399	(((((((((((((........&........)))))))))))))	AGUGCCAGCAUCUUGUUGGCA	UAAAAAAUGGAUGUUGGUAUU	RING-H2 group F2A
TAS1a_AT5G22700.1	Yes	TAS1a	tasiRNA	AT5G22700.1	1486	1506	1497	.....(((((((((((((((.&.))))))))))))))).....	UCAUAAACAUGUUCGAGGAUU	UAUCCUUGAAUAUGUUCACAU	F-box/RNI-like/FBD-like domains-containing protein
TAS1a_AT5G27720.1		TAS1a	tasiRNA	AT5G27720.1	372	393	384	.(((((((((.(((((((((((&)))))))))))-))))))))).	GACGGAGAUAGAUUUUGGAGGA	UUCUUUAAAAU-UGUUUCCGUG	Small nuclear ribonucleoprotein family protein
TAS1a_AT5G28300.1		TAS1a	tasiRNA	AT5G28300.1	912	934	922	.((.((((((((((((...((((&))))---)))))))))))).)).	CAAGUAGAAGAAGCAUCAAUGGA	UCCA---AUGCUUUUUCUAGUUU	Duplicated homeodomain-like superfamily protein
TAS1a_AT5G28500.1		TAS1a	tasiRNA	AT5G28500.1	1000	1018	1010	((((((-(((((((-((((((&)))))).))))))).))))))	GAAGCU-GAGAAAG-AUUGGA	UCCAAUGCUUUUUCUAGUUUC	unknown protein
TAS1a_AT5G28840.1		TAS1a	tasiRNA	AT5G28840.1	225	249	235	(((((((((((((.....((((((.&.))))))-----)))))))))))))	GAGCUAGAAAGAGAGCAAUAUUGGC	UCCAAUG-----CUUUUUCUAGUUU	GDP-D-mannose 3',5'-epimerase
TAS1a_AT5G33320.1		TAS1a	tasiRNA	AT5G33320.1	1127	1147	1138	..(((((((((((.(((((((&))))))).)))))))))))..	CAGCAGGUGUCGUACAUGAUA	UAUCGUGAAUGAUAUUUGUAG	Glucose-6-phosphate/phosphate translocator-related
TAS1a_AT5G37720.1		TAS1a	tasiRNA	AT5G37720.1	944	964	955	.((((((((((((..(((((.&.)))))..)))))))))))).	CGUGGUGGUGGAAGAGGAAAU	UUUUCUAGUUUCGCCAUUACU	ALWAYS EARLY 4
TAS1a_AT5G37720.2		TAS1a	tasiRNA	AT5G37720.2	920	940	931	.((((((((((((..(((((.&.)))))..)))))))))))).	CGUGGUGGUGGAAGAGGAAAU	UUUUCUAGUUUCGCCAUUACU	ALWAYS EARLY 4
TAS1a_AT5G40170.1		TAS1a	tasiRNA	AT5G40170.1	1881	1901	1892	...((((((((((((((((((&))))))))))))))))))...	UCAGGAAAUAGUUUUGAAGGA	UUCUUUAAAAUUGUUUCCGUG	receptor like protein 54
TAS1a_AT5G41520.1		TAS1a	tasiRNA	AT5G41520.1	620	640	631	((((((((((..((((((...&...))))))..))))))))))	GGUGGUGGUGCUGCUGGAUCU	UUUUCUAGUUUCGCCAUUACU	RNA binding Plectin/S10 domain-containing protein
TAS1a_AT5G41520.2		TAS1a	tasiRNA	AT5G41520.2	567	590	581	(((((...(((((((((((((...&...)))))))))))))---)))))	GGUGGAGCUGGUGGAGCUAGGCAA	UUUUCUAGUUUCGCCA---UUACU	RNA binding Plectin/S10 domain-containing protein
TAS1a_AT5G46900.1		TAS1a	tasiRNA	AT5G46900.1	234	255	246	..((((...(((((((((((((&)))))))))))))---))))..	UGUGCUAACGUGUUGGAUUUGG	CUAAGUCCAACAU---AGCGUU	Bifunctional inhibitor/lipid-transfer protein/seed storage 2S albumin superfamily protein
TAS1a_AT5G47570.1		TAS1a	tasiRNA	AT5G47570.1	33	53	44	((((((((((((((((.....&.....))))))))))))))))	UUUGAUUGGAUUUUGGAUCGA	AUUUCCUAAGAUCCAAUCAAA	unknown protein
TAS1a_AT5G48620.1	Yes	TAS1a	tasiRNA	AT5G48620.1	2280	2299	2291	((((((((((..-((((((((&))))))))...))))))))))	GGUGUUGGAUCU-UUCUAGGG	UCCUAGAAUAUAUCCAAUGCU	Disease resistance protein (CC-NBS-LRR class) family
TAS1a_AT5G51670.1		TAS1a	tasiRNA	AT5G51670.1	524	544	535	((.((((((((.(((((((((&))))))))).)))))))).))	AGAAAUGGCGAUAUUAGAGAA	UUUUCUAGUUUCGCCAUUACU	Protein of unknown function (DUF668)
TAS1a_AT5G51720.1		TAS1a	tasiRNA	AT5G51720.1	156	176	167	.((((((((((((((..((((&))))..)))))))))))))).	AUGGUGGUGGUGAGAGCAGAA	UUCUAGUUUCGCCAUUACUAC	2 iron, 2 sulfur cluster binding
TAS1a_AT5G54960.1		TAS1a	tasiRNA	AT5G54960.1	88	111	99	((((((((.((((....(((((..&..)))))---.)))).))))))))	CUAAGAUCGGAUCUAUCGACGCGU	UAGCGUU---UGAUUGGAUCUUAG	pyruvate decarboxylase-2
TAS1a_AT5G56600.1	Yes	TAS1a	tasiRNA	AT5G56600.1	606	625	616	..(((-((((((((((((...&...)))))))))))).)))..	UGUGA-UGGAUCUUGGGGUUG	AUUUCCUAAGAUCCAAUCAAA	profilin 3
TAS1a_AT5G57290.3		TAS1a	tasiRNA	AT5G57290.3	296	316	307	(((((((((((.(.(((((((&))))))).).)))))))))))	GGUGGUGGUGGUGGUGGAGGA	UUUUCUAGUUUCGCCAUUACU	60S acidic ribosomal protein family
TAS1a_AT5G57870.1		TAS1a	tasiRNA	AT5G57870.1	2399	2418	2409	(((((((((((.(((((((.&.))))))).)))))))))))	UUGGUGAGAUUGUGGGAAAG	AUUUUCUAAGAUCUUAUCGA	MIF4G domain-containing protein / MA3 domain-containing protein
TAS1a_AT5G57870.2		TAS1a	tasiRNA	AT5G57870.2	2337	2355	2346	..(((((((((((((....&....)))))))))))))..	GGUGCUAUGUUGGACGACA	CUAAGUCCAACAUAGCGUU	MIF4G domain-containing protein / MA3 domain-containing protein
TAS1a_AT5G62000.1		TAS1a	tasiRNA	AT5G62000.1	2987	3012	2999	(((((..((((((((((....(((((&)))))----))))))))))-.)))))	GGAGCGAGGAAGAAGCAGUUGUUGGG	UCCAA----UGCUUUUUCU-AGUUUC	auxin response factor 2
TAS1a_AT5G62000.2		TAS1a	tasiRNA	AT5G62000.2	2885	2910	2897	(((((..((((((((((....(((((&)))))----))))))))))-.)))))	GGAGCGAGGAAGAAGCAGUUGUUGGG	UCCAA----UGCUUUUUCU-AGUUUC	auxin response factor 2
TAS1a_AT5G62000.3		TAS1a	tasiRNA	AT5G62000.3	2885	2910	2897	(((((..((((((((((....(((((&)))))----))))))))))-.)))))	GGAGCGAGGAAGAAGCAGUUGUUGGG	UCCAA----UGCUUUUUCU-AGUUUC	auxin response factor 2
TAS1a_AT5G64570.1		TAS1a	tasiRNA	AT5G64570.1	2206	2224	2215	((((((((((..(((((((&)))))))..))))))))))	UGGUAGGAUUCGAGAAGAU	AUUUUCUAAGAUCUUAUCG	beta-D-xylosidase 4
TAS1a_AT5G64920.1	Yes	TAS1a	tasiRNA	AT5G64920.1	892	914	904	((((((((..((((((((.((((&))))-))))))))-.))))))))	GGUGAUGGGAGAAACUGGUAAGA	UUUU-CUAGUUUC-GCCAUUACU	COP1-interacting protein 8
TAS1a_AT5G64940.1	Yes	TAS1a	tasiRNA	AT5G64940.1	1513	1535	1525	....((((((((((((((.((((&))))-))))))))))))))....	AUAUAGCAGUUGAUGAUGUCAAU	AUUG-UAUCAUCAACUGUUCAUU	ABC2 homolog 13
TAS1a_AT5G65110.1		TAS1a	tasiRNA	AT5G65110.1	1674	1695	1685	((((.((((((((.((((((.(&).))))))-)))))))).))))	UCGCGAUUGCUACAAAAUGUGG	UGAUAUUU-GUAGUAAUGGCGA	acyl-CoA oxidase 2
TAS1a_AT5G65110.2	Yes	TAS1a	tasiRNA	AT5G65110.2	1679	1700	1690	((((.((((((((.((((((.(&).))))))-)))))))).))))	UCGCGAUUGCUACAAAAUGUGG	UGAUAUUU-GUAGUAAUGGCGA	acyl-CoA oxidase 2
TAS1a_ATCG00480.1		TAS1a	tasiRNA	ATCG00480.1	1353	1371	1364	.(((((((((((--(((((((&)))))))..))))))))))).	AGCGGAAACAAU--UAGAGGG	UUCUUUAAAAUUGUUUCCGUG	ATP synthase subunit beta
TAS1b_AT1G03870.1		TAS1b	tasiRNA	AT1G03870.1	717	738	729	.....((.((((((((((((..&..))))))))))))-)).....	UGCCCGGUGAGAUGUUCGGAGA	AUUCCGGACAUCUC-CCAUUUU	FASCICLIN-like arabinoogalactan 9
TAS1b_AT1G07750.1	Yes	TAS1b	tasiRNA	AT1G07750.1	717	738	729	.....((.((((((((((((..&..))))))))))))-)).....	UGCCCGGUGAGAUGUUCGGAGA	AUUCCGGACAUCUC-CCAUUUU	RmlC-like cupins superfamily protein
TAS1b_AT1G15830.1		TAS1b	tasiRNA	AT1G15830.1	865	886	877	...((((..(((((((((((((&)))))))))))))-.))))...	GAAGAUAAUGGUGGUGGAAGAG	UUCUUCUACCAUC-CUAUCAAU	unknown protein
TAS1b_AT1G30090.1	Yes	TAS1b	tasiRNA	AT1G30090.1	1040	1060	1051	(((((.((((((((((.....&.....)))))))))).)))))	GAGUGUUGUUAUGCGUCUACU	UUUUUACGUAUAAUAUCAUUC	Galactose oxidase/kelch repeat superfamily protein
TAS1b_AT1G56500.1		TAS1b	tasiRNA	AT1G56500.1	348	370	361	(((((((((..(((((((((...&...)))))))))--)))))))))	GAAUGAUGUUGUGUGCGUGAUUG	UUUUUACGUAUA--AUAUCAUUC	haloacid dehalogenase-like hydrolase family protein
TAS1b_AT1G58080.1		TAS1b	tasiRNA	AT1G58080.1	1094	1113	1105	(((((((.(((((-(((((..&..))))).))))).)))))))	AGCGUGUGCUGAG-CCAACCA	AUGUUGGACUUAGAAUAUGCU	ATP phosphoribosyl transferase 1
TAS1b_AT1G70410.3		TAS1b	tasiRNA	AT1G70410.3	772	792	783	..((((((((((.((((((((&)))))))).))))))))))..	GCCAUAGCUGCUGUGGUGGUA	UAUUAUCAGAGUAGUUAUGAU	beta carbonic anhydrase 4
TAS1b_AT1G80180.1		TAS1b	tasiRNA	AT1G80180.1	772	792	783	..((((((((((.((((((((&)))))))).))))))))))..	GCCAUAGCUGCUGUGGUGGUA	UAUUAUCAGAGUAGUUAUGAU	unknown protein
TAS1b_AT2G28910.1		TAS1b	tasiRNA	AT2G28910.1	937	957	948	((((((((.(((((((((((.&.))))))))))).))))))))	GUCGUAAUCAUUCUGAUGAUU	UAUUAUCAGAGUAGUUAUGAU	CAX interacting protein 4
TAS1b_AT2G36160.1		TAS1b	tasiRNA	AT2G36160.1	526	546	537	...((.(((((((((((((((&))))))))))))))).))...	GCAGAAAGGGUGGUAGAAGAG	UUCUUCUACCAUCCUAUCAAU	Ribosomal protein S11 family protein
TAS1b_AT2G36220.1		TAS1b	tasiRNA	AT2G36220.1	844	863	854	.(((..-(((((((((((((.&.)))))))))))))...))).	UUUGUU-GGGUGGUGGAGGAU	UUCUUCUACCAUCCUAUCAAU	unknown protein
TAS1b_AT2G42590.2		TAS1b	tasiRNA	AT2G42590.2	423	442	434	(((((((((((-(((((((((&))))))))).)))))))))))	GAAUGAUGUUA-AUGUAAAGA	UUUUUACGUAUAAUAUCAUUC	general regulatory factor 9
TAS1b_AT2G45970.1	Yes	TAS1b	tasiRNA	AT2G45970.1	881	901	892	......(((((((((((((((&)))))))))))))))......	CCCUAAAGGUCCAACGUGGCA	UGCUAUGUUGGACUUAGAAUA	cytochrome P450, family 86, subfamily A, polypeptide 8
TAS1b_AT3G01420.1		TAS1b	tasiRNA	AT3G01420.1	1186	1207	1197	....(((((((((((.(((((.&.)))))-)))))))))))....	AUCUUGGGAGGUGUCGUGGGAA	AUUCCG-GACAUCUCCCAUUUU	Peroxidase superfamily protein
TAS1b_AT3G16400.2	Yes	TAS1b	tasiRNA	AT3G16400.2	812	831	822	(((((((-(((((((..((((&))))..))))))).)))))))	UGUCCGG-AUGGUGUCAGUAG	UUACAAAUAUCAUUCCGGACA	nitrile specifier protein 1
TAS1b_AT3G17050.1	Yes	TAS1b	tasiRNA	AT3G17050.1	1458	1478	1468	(((((.-((((..(((((((((&)))))))))-.))))..)))))	UGGUGC-UGGUGGGGGUGCCGG	UCGGUAUCU-AACCAUUCACCA	transposable element gene
TAS1b_AT3G25717.1	Yes	TAS1b	tasiRNA	AT3G25717.1	441	461	452	.(((((((((((..(((((((&)))))))..))))))))))).	AGUUUGGGAUGAAUUUUGUAA	UUACAAAUAUCAUUCCGGACA	ROTUNDIFOLIA like 16
TAS1b_AT3G52500.1		TAS1b	tasiRNA	AT3G52500.1	1480	1507	1491	.....(((((((((.......((((((.&.))))))-------))))))))).....	GGGAAGGGAGAUGUGACGGUGCCGGAGC	AUUCCGG-------ACAUCUCCCAUUUU	Eukaryotic aspartyl protease family protein
TAS1b_AT4G11320.1		TAS1b	tasiRNA	AT4G11320.1	1481	1506	1496	((((((...(((((((.(((((((((&)))))))))-)))))))---))))))	GAGUGGAAUGGGAUGUACCGGGAUGA	UCAUUCCGG-ACAUCUC---CCAUUU	Papain family cysteine protease
TAS1b_AT4G15560.1		TAS1b	tasiRNA	AT4G15560.1	850	870	861	..((((((((((((((((...&...))))))))))))))))..	AACAUGAUUGCUUUGGUACUG	UAUUAUCAGAGUAGUUAUGAU	Deoxyxylulose-5-phosphate synthase
TAS1b_AT4G30960.1		TAS1b	tasiRNA	AT4G30960.1	878	899	889	..(((((((((((((.((((..&..))))-)))))))))))))..	CACAUAGCUGCUCUGCGUAAGC	UAUUAU-CAGAGUAGUUAUGAU	SOS3-interacting protein 3
TAS1b_AT4G33510.2		TAS1b	tasiRNA	AT4G33510.2	860	881	871	((((((((((((.((((.....&.....))))-))))))))))))	AUCAUGACUACUACUGAGUUUU	UAUUAUCAG-AGUAGUUAUGAU	3-deoxy-d-arabino-heptulosonate 7-phosphate synthase
TAS1b_AT4G38970.1		TAS1b	tasiRNA	AT4G38970.1	3293	3313	3304	((((((((((((((.......&.......))))))))))))))	GAGUGGUGUUAUACAGGCAUC	UUUUUACGUAUAAUAUCAUUC	fructose-bisphosphate aldolase 2
TAS1b_AT4G38970.2		TAS1b	tasiRNA	AT4G38970.2	3293	3313	3304	((((((((((((((.......&.......))))))))))))))	GAGUGGUGUUAUACAGGCAUC	UUUUUACGUAUAAUAUCAUUC	fructose-bisphosphate aldolase 2
TAS1b_AT5G08290.1		TAS1b	tasiRNA	AT5G08290.1	583	603	594	.(((((..(((((((((((((&)))))))))))))..))))).	UUCAUAUAUGCUUUGAUGAUG	UAUUAUCAGAGUAGUUAUGAU	mRNA splicing factor, thioredoxin-like U5 snRNP
TAS1b_AT5G16010.1		TAS1b	tasiRNA	AT5G16010.1	537	560	551	...(((((...(((((((((((((&)))))))))))))---)))))...	UCGCCGGAGUUGUGAUGUUUGUGG	UUACAAAUAUCAU---UCCGGACA	3-oxo-5-alpha-steroid 4-dehydrogenase family protein
TAS1b_AT5G24930.1		TAS1b	tasiRNA	AT5G24930.1	704	725	715	.....(((((((.(((((((..&..)))))))-))))))).....	GUUCCGGGAGAUAGUCCGGAGA	AUUCCGGAC-AUCUCCCAUUUU	CONSTANS-like 4
TAS1b_AT5G46900.1		TAS1b	tasiRNA	AT5G46900.1	234	257	248	((((((...(((((((((((((..&..)))))))))))))---))))))	UGUGCUAACGUGUUGGAUUUGGUU	UUCUAAGUCCAACAU---AGCAUA	Bifunctional inhibitor/lipid-transfer protein/seed storage 2S albumin superfamily protein
TAS1b_AT5G48810.1		TAS1b	tasiRNA	AT5G48810.1	449	470	460	..(((((((((((..(((((..&..)))))-.)))))))))))..	GCCGUGGCUACUCAGGAUAAGA	UAUUAUC-AGAGUAGUUAUGAU	cytochrome B5 isoform D
TAS1b_AT5G49740.1		TAS1b	tasiRNA	AT5G49740.1	2199	2218	2210	(((((((((((-((.((((..&..)))).)).)))))))))))	GAAAUGGGGGA-GUGUGGAUG	AUUCCGGACAUCUCCCAUUUU	ferric reduction oxidase 7
TAS1b_AT5G53460.1		TAS1b	tasiRNA	AT5G53460.1	2079	2100	2091	..((((((((.(((((((((..&..)))))))))-))))))))..	UUCAUAUUCUCGGGUCCAACCG	AUGUUGGACUU-AGAAUAUGCU	NADH-dependent glutamate synthase 1
TAS1b_AT5G53460.2		TAS1b	tasiRNA	AT5G53460.2	2079	2100	2091	..((((((((.(((((((((..&..)))))))))-))))))))..	UUCAUAUUCUCGGGUCCAACCG	AUGUUGGACUU-AGAAUAUGCU	NADH-dependent glutamate synthase 1
TAS1b_AT5G53460.3		TAS1b	tasiRNA	AT5G53460.3	2079	2100	2091	..((((((((.(((((((((..&..)))))))))-))))))))..	UUCAUAUUCUCGGGUCCAACCG	AUGUUGGACUU-AGAAUAUGCU	NADH-dependent glutamate synthase 1
TAS1b_AT5G58070.1		TAS1b	tasiRNA	AT5G58070.1	543	563	554	....((((((((((((..((.&.))..))))))))))))....	CCACCUGAGUCCAACACUGCC	UGCUAUGUUGGACUUAGAAUA	temperature-induced lipocalin
TAS1b_AT5G62290.1		TAS1b	tasiRNA	AT5G62290.1	1677	1699	1688	...((((((((((....(((((.&.)))))--..))))))))))...	ACUGUGGGAGAUGGUGACGGGAG	AUUCCG--GACAUCUCCCAUUUU	nucleotide-sensitive chloride conductance regulator (ICln) family protein
TAS1b_AT5G62290.2		TAS1b	tasiRNA	AT5G62290.2	1677	1699	1688	...((((((((((....(((((.&.)))))--..))))))))))...	ACUGUGGGAGAUGGUGACGGGAG	AUUCCG--GACAUCUCCCAUUUU	nucleotide-sensitive chloride conductance regulator (ICln) family protein
TAS1c_AT1G04800.1		TAS1c	tasiRNA	AT1G04800.1	307	328	317	...((((((((((..(((((((&)))))))--))))))))))...	AGGCGGUGGAUUUGGUGGAGGA	UUUUCUA--AGAUCCACCGAUA	glycine-rich protein
TAS1c_AT1G07360.1		TAS1c	tasiRNA	AT1G07360.1	763	786	773	.(((((((((-((((....((((((&))))))----)))).))))))))).	CGUCGGUGGA-CUUAACUCGAGAAU	AUUUUC----UAAGAUCCACCGAUA	CCCH-type zinc fingerfamily protein with RNA-binding domain
TAS1c_AT1G07770.1		TAS1c	tasiRNA	AT1G07770.1	467	488	478	(((((((..((((.((((((((&))))))))-))))--)))))))	AGCUAGAAGGAAGAAUGUUGGA	UCCAAUGU-CUUU--UCUAGUU	ribosomal protein S15A
TAS1c_AT1G07770.2		TAS1c	tasiRNA	AT1G07770.2	1518	1535	1526	((((---((((((((((((..&..))))))))))))...))))	GGGA---GCAAAAGAAGACUC	UUGUUUUCUUUUGCAUAUCCU	ribosomal protein S15A
TAS1c_AT1G07890.1		TAS1c	tasiRNA	AT1G07890.1	287	307	298	..((.((((((((((((((..&..)))))))))))))).))..	GAGAAGUGCAGGAGGAAGCUC	UUGUUUUCUUUUGCAUAUCCU	ascorbate peroxidase 1
TAS1c_AT1G07890.2		TAS1c	tasiRNA	AT1G07890.2	1100	1121	1110	..((((((((((((..((((((&))))))--))))))))))))..	GGGGGCUGGAGGGGUCGCAUUG	CAAUGU--CUUUUCUAGUUCGU	ascorbate peroxidase 1
TAS1c_AT1G07890.3		TAS1c	tasiRNA	AT1G07890.3	855	876	865	..((((((((((((..((((((&))))))--))))))))))))..	GGGGGCUGGAGGGGUCGCAUUG	CAAUGU--CUUUUCUAGUUCGU	ascorbate peroxidase 1
TAS1c_AT1G07890.5		TAS1c	tasiRNA	AT1G07890.5	200	220	211	..((.((((((((((((((..&..)))))))))))))).))..	GAGAAGUGCAGGAGGAAGCUC	UUGUUUUCUUUUGCAUAUCCU	ascorbate peroxidase 1
TAS1c_AT1G07890.6		TAS1c	tasiRNA	AT1G07890.6	287	307	298	..((.((((((((((((((..&..)))))))))))))).))..	GAGAAGUGCAGGAGGAAGCUC	UUGUUUUCUUUUGCAUAUCCU	ascorbate peroxidase 1
TAS1c_AT1G07890.8		TAS1c	tasiRNA	AT1G07890.8	335	355	346	..((.((((((((((((((..&..)))))))))))))).))..	GAGAAGUGCAGGAGGAAGCUC	UUGUUUUCUUUUGCAUAUCCU	ascorbate peroxidase 1
TAS1c_AT1G10510.1		TAS1c	tasiRNA	AT1G10510.1	1949	1967	1958	..(((((((((((((((..&..)))))))))))))))..	UUCUAGGAGAGACAUUGAA	UCCAAUGUCUUUUCUAGUU	RNI-like superfamily protein
TAS1c_AT1G10590.3		TAS1c	tasiRNA	AT1G10590.3	330	351	342	.(((((((.(((((((((((((&)))))))))))))-))))))).	UGGAUAUGAUGAAAGAAGGCAG	UUGUUUUCUUUUG-CAUAUCCU	Nucleic acid-binding, OB-fold-like protein
TAS1c_AT1G10682.1		TAS1c	tasiRNA	AT1G10682.1	429	450	441	((((((((((((((((......&......))))))))))))))))	GAUGUGUCUAAUGUCUAUGUUU	UAGAAAAGACAUUGGACAUAUU	other RNA
TAS1c_AT1G12775.1	Yes	TAS1c	tasiRNA	AT1G12775.1	1300	1322	1313	....(((((((((((((((((((&)))))))))))))))))))....	GUGAUUGCUAAUACAGUUACUUA	UAAGUAACUGUAUUAGCAACUGU	Pentatricopeptide repeat (PPR) superfamily protein
TAS1c_AT1G12900.1		TAS1c	tasiRNA	AT1G12900.1	597	618	609	.((((((((..((((((((((.&.))))))))))-.)))))))).	AGGAACCGGAGUGUUUGUUGAC	UUCAAUAAAUA-AUUGGUUCUA	glyceraldehyde 3-phosphate dehydrogenase A subunit 2
TAS1c_AT1G12900.2		TAS1c	tasiRNA	AT1G12900.2	601	622	613	.((((((((..((((((((((.&.))))))))))-.)))))))).	AGGAACCGGAGUGUUUGUUGAC	UUCAAUAAAUA-AUUGGUUCUA	glyceraldehyde 3-phosphate dehydrogenase A subunit 2
TAS1c_AT1G12900.3		TAS1c	tasiRNA	AT1G12900.3	521	542	533	.((((((((..((((((((((.&.))))))))))-.)))))))).	AGGAACCGGAGUGUUUGUUGAC	UUCAAUAAAUA-AUUGGUUCUA	glyceraldehyde 3-phosphate dehydrogenase A subunit 2
TAS1c_AT1G12900.4		TAS1c	tasiRNA	AT1G12900.4	637	658	649	.((((((((..((((((((((.&.))))))))))-.)))))))).	AGGAACCGGAGUGUUUGUUGAC	UUCAAUAAAUA-AUUGGUUCUA	glyceraldehyde 3-phosphate dehydrogenase A subunit 2
TAS1c_AT1G15980.1		TAS1c	tasiRNA	AT1G15980.1	1321	1351	1330	((((((((((............(((((((((&)))))))))------------))))))))))	GACUGGAAAACUAGCAGAUAUCGACAUUGGA	UCCAAUGUC------------UUUUCUAGUU	NDH-dependent cyclic electron flow 1
TAS1c_AT1G18000.1	Yes	TAS1c	tasiRNA	AT1G18000.1	1103	1123	1114	.......(((((((((((((.&.))))))))))))).......	CAAAAGCCGGCGAGCUAGAGG	UUUCUAGUUCGUCGAUAUGUU	Major facilitator superfamily protein
TAS1c_AT1G19110.1		TAS1c	tasiRNA	AT1G19110.1	2388	2409	2400	(((((((..(((((((..(...&...)..)))))))..)))))))	CUGUUCUGGAGACGAUGGGUAG	UUUCAAGUCGUCUAAAGAACAG	inter-alpha-trypsin inhibitor heavy chain-related
TAS1c_AT1G20090.1	Yes	TAS1c	tasiRNA	AT1G20090.1	197	217	208	......(((((((((((((((&)))))))))))))))......	AAUUUGAUUGGCGAGCUAGAA	UUCUAGUUCGUCGAUAUGUUG	RHO-related protein from plants 2
TAS1c_AT1G20340.1		TAS1c	tasiRNA	AT1G20340.1	2388	2409	2400	(((((((..(((((((..(...&...)..)))))))..)))))))	CUGUUCUGGAGACGAUGGGUAG	UUUCAAGUCGUCUAAAGAACAG	Cupredoxin superfamily protein
TAS1c_AT1G20390.1		TAS1c	tasiRNA	AT1G20390.1	5940	5960	5950	(((((((((((((((.(((..&..)))-)))))))))))))))	GCGAACUGGGAAGGAUCAUAC	CAAUG-UCUUUUCUAGUUCGU	transposable element gene
TAS1c_AT1G20693.1		TAS1c	tasiRNA	AT1G20693.1	2388	2409	2400	(((((((..(((((((..(...&...)..)))))))..)))))))	CUGUUCUGGAGACGAUGGGUAG	UUUCAAGUCGUCUAAAGAACAG	high mobility group B2
TAS1c_AT1G24360.1		TAS1c	tasiRNA	AT1G24360.1	1032	1052	1043	..((((.((((((((((((..&..))))))))))))-))))..	CAGAGCUUGGAGAAGACAUGG	CAAUGUCUUUUCUA-GUUCGU	NAD(P)-binding Rossmann-fold superfamily protein
TAS1c_AT1G25560.1		TAS1c	tasiRNA	AT1G25560.1	499	520	511	((.((.((((.(((((((((((&))))))))))).)))).))-))	CUGAGAUCGUGGAUAUGUUGAG	UUCAACAUAUCGACGAACU-AG	AP2/B3 transcription factor family protein
TAS1c_AT1G26800.1		TAS1c	tasiRNA	AT1G26800.1	539	559	549	...((((((((.(.(((((((&)))))))-).))))))))...	UCACGGUGGAUGUAUAGAGAA	UUUUCUA-AGAUCCACCGAUA	RING/U-box superfamily protein
TAS1c_AT1G27430.1		TAS1c	tasiRNA	AT1G27430.1	2986	3004	2995	.......((((((((((((&)))))))))))).......	ACUCAUCCUGGGAUCCACC	GGUGGAUCUUAGAAAAUUA	GYF domain-containing protein
TAS1c_AT1G27450.3		TAS1c	tasiRNA	AT1G27450.3	1009	1028	1019	...(((((((((((((((..&..)))))))))))))))...	AGAAACUAGGAGAGACGUCG	CAAUGUCUUUUCUAGUUCGU	adenine phosphoribosyl transferase 1
TAS1c_AT1G27695.1		TAS1c	tasiRNA	AT1G27695.1	61	81	72	....((((..(((((((((((&)))))))))))--))))....	GCAAUCUACCAGAUUCACCGA	UCGGUGGAUCU--UAGAAAAU	glycine-rich protein
TAS1c_AT1G29660.1	Yes	TAS1c	tasiRNA	AT1G29660.1	746	768	757	..(((((((((((...(((((((&)))))))--.)))))))))))..	UGGAGCUAGAAAGUUUGCAUUGG	CCAAUGU--CUUUUCUAGUUCGU	GDSL-like Lipase/Acylhydrolase superfamily protein
TAS1c_AT1G31800.1		TAS1c	tasiRNA	AT1G31800.1	1549	1571	1562	.((((((((((..((((((((((&))))))))))--)))))))))).	UCAGUUACUUACCUUUCGGUGGA	UUUAUUGAAA--UAAGUAACUGU	cytochrome P450, family 97, subfamily A, polypeptide 3
TAS1c_AT1G32160.1		TAS1c	tasiRNA	AT1G32160.1	1075	1093	1084	.((((((((((((..((..&..))..)))))))))))).	CUCUUUGGACGACCGGAUA	UUUCAAGUCGUCUAAAGAA	Protein of unknown function (DUF760)
TAS1c_AT1G32210.1		TAS1c	tasiRNA	AT1G32210.1	32	51	43	((((((((((((-(((((...&...))))).))))))))))))	ACGACUUGAAGA-CUCGUGAA	UAAAUGAGAUUUUCAAGUCGU	Defender against death (DAD family) protein
TAS1c_AT1G32230.2	Yes	TAS1c	tasiRNA	AT1G32230.2	2155	2173	2164	.....((((((((((((..&..)))))))))))).....	AUCUGCUAAGGUCCACCAU	UCGGUGGAUCUUAGAAAAU	WWE protein-protein interaction domain protein family
TAS1c_AT1G33590.1		TAS1c	tasiRNA	AT1G33590.1	2155	2173	2164	.....((((((((((((..&..)))))))))))).....	AUCUGCUAAGGUCCACCAU	UCGGUGGAUCUUAGAAAAU	Leucine-rich repeat (LRR) family protein
TAS1c_AT1G35580.2		TAS1c	tasiRNA	AT1G35580.2	1504	1524	1515	....((((((((((((.....&.....))))))))))))....	CAAUGGUGGAUCUUGGCCAGU	AUUUUCUAAGAUCCACCGAUA	cytosolic invertase 1
TAS1c_AT1G43690.1		TAS1c	tasiRNA	AT1G43690.1	1308	1328	1319	...(((.(((((((((((((.&.)))))))))))))-)))...	GGACGGAUGGAUCUUGGAGGC	UUUUCUAAGAUCCA-CCGAUA	ubiquitin interaction motif-containing protein
TAS1c_AT1G44920.1		TAS1c	tasiRNA	AT1G44920.1	488	509	499	(((.((((((((((((.(((((&)))))-)))))))))))).)))	GGGUUAUGCGGAGGAAGGACGA	UUGUU-UUCUUUUGCAUAUCCU	unknown protein
TAS1c_AT1G45976.1	Yes	TAS1c	tasiRNA	AT1G45976.1	624	643	634	(.(((((((((((((((...&...))))))))))))))).)	AGGAGCUAGAGAGGAUAAAC	CAAUGUCUUUUCUAGUUCGU	S-ribonuclease binding protein 1
TAS1c_AT1G50480.1		TAS1c	tasiRNA	AT1G50480.1	1591	1611	1602	...(((((((((((((.....&.....)))))))))))))...	GAGCGGUGGAUCUUGGUAUCG	AUUUUCUAAGAUCCACCGAUA	10-formyltetrahydrofolate synthetase
TAS1c_AT1G53840.1		TAS1c	tasiRNA	AT1G53840.1	667	686	677	(((.((((((((.((((((.&.)))))).)))))))).)))	UUCGUUAGAUGAGUUGAAAC	UUUUCAAGUCGUCUAAAGAA	pectin methylesterase 1
TAS1c_AT1G55805.1		TAS1c	tasiRNA	AT1G55805.1	26	44	35	......((((((.((((((&)))))).))))))......	AUCGUAUCUGGGUUCCACC	GGUGGAUCUUAGAAAAUUA	BolA-like family protein
TAS1c_AT1G60940.2		TAS1c	tasiRNA	AT1G60940.2	1119	1140	1131	((((..(((((((((((((...&...)))))))))))))-.))))	AGGAAGAUGCAGAGGAAGAAGU	UUGUUUUCUUUUGCAU-AUCCU	SNF1-related protein kinase 2.10
TAS1c_AT1G63800.1	Yes	TAS1c	tasiRNA	AT1G63800.1	1425	1448	1434	.....(((((((((((.....(((&)))-----))))))))))).....	CGACAUUCUGAGAUCCUUUUUGCC	GGU-----GGAUCUUAGAAAAUUA	ubiquitin-conjugating enzyme 5
TAS1c_AT1G65930.1		TAS1c	tasiRNA	AT1G65930.1	101	119	110	......(((((((((((((&)))))))))))))......	CUUUCCUCUAAGAUCCACC	GGUGGAUCUUAGAAAAUUA	cytosolic NADP+-dependent isocitrate dehydrogenase
TAS1c_AT1G66130.1		TAS1c	tasiRNA	AT1G66130.1	404	428	419	.(((.((((((((((((((..((((&))))..))))))))))))))-))).	CGACGGAGCUGGAGAAGAUUGUGGA	UCCAAUGUCUUUUCUAGUUC-GUUU	NAD(P)-binding Rossmann-fold superfamily protein
TAS1c_AT1G68060.1		TAS1c	tasiRNA	AT1G68060.1	1504	1522	1515	.(((((((((((--(((.(((&))).)))..))))))))))).	AAUCGGUGGAUC--AGAUAAU	AUUUUCUAAGAUCCACCGAUA	microtubule-associated proteins 70-1
TAS1c_AT1G69570.1	Yes	TAS1c	tasiRNA	AT1G69570.1	767	786	777	...((((((((((..(((((&)))))..))))))))))...	AGCUGGUGGAUCUAUGAGGA	UUUUCUAAGAUCCACCGAUA	Dof-type zinc finger DNA-binding family protein
TAS1c_AT1G69760.1		TAS1c	tasiRNA	AT1G69760.1	426	445	436	(((..(-((((((((((((((&)))))))))))))).)..)))	AACUGA-CGACGAACUAGGAA	UUUCUAGUUCGUCGAUAUGUU	unknown protein
TAS1c_AT1G69830.1		TAS1c	tasiRNA	AT1G69830.1	2179	2199	2189	.(((((-((((((((((((.((&))-)))))))))))).))))).	AUCGUC-AAAGAAUAGUUGACU	AG-CAACUGUUCUUUAGACGAC	alpha-amylase-like 3
TAS1c_AT1G69935.1	Yes	TAS1c	tasiRNA	AT1G69935.1	542	561	552	..((((((((((((((....&....))))))))))))))..	UCUGCUGAUACGGUUGUUCU	UAAGUAACUGUAUUAGCAAC	short hypocotyl in white light1
TAS1c_AT1G70410.1		TAS1c	tasiRNA	AT1G70410.1	521	541	530	(((.((((((((((...((((&))))--.)))))))))).)))	GACCAGAAGAGACACUCUGGA	UCCA--AUGUCUUUUCUAGUU	beta carbonic anhydrase 4
TAS1c_AT1G70410.2		TAS1c	tasiRNA	AT1G70410.2	673	693	682	(((.((((((((((...((((&))))--.)))))))))).)))	GACCAGAAGAGACACUCUGGA	UCCA--AUGUCUUUUCUAGUU	beta carbonic anhydrase 4
TAS1c_AT1G70410.3		TAS1c	tasiRNA	AT1G70410.3	690	710	699	(((.((((((((((...((((&))))--.)))))))))).)))	GACCAGAAGAGACACUCUGGA	UCCA--AUGUCUUUUCUAGUU	beta carbonic anhydrase 4
TAS1c_AT1G70700.2	Yes	TAS1c	tasiRNA	AT1G70700.2	1002	1026	1016	..((((((.((((((((((((.(((&)))-)))))))))))).))))))..	UUACGAGCAGGAGAAGACGUUAGGG	UCC-AAUGUCUUUUCUAGUUCGUUU	TIFY domain/Divergent CCT motif family protein
TAS1c_AT1G71030.1	Yes	TAS1c	tasiRNA	AT1G71030.1	729	747	738	((((((.((((((((((((&)))))))))))).))))))	AAUGGUGUAUUUGUUUGUA	UACAAGCGAAUAGACCAUU	MYB-like 2
TAS1c_AT1G73600.2		TAS1c	tasiRNA	AT1G73600.2	1063	1085	1076	(((((.(((..((((((((((..&..))))))))))--))).)))))	AUCUCUUUUGCGCUUGAACACGC	AUGUGUUCAAGU--AAAUGAGAU	S-adenosyl-L-methionine-dependent methyltransferases superfamily protein
TAS1c_AT1G73680.1		TAS1c	tasiRNA	AT1G73680.1	1383	1403	1394	.((((((((((((((((((((&)))))))))))))))))))).	AGCAGUUACUUGUUUCAAUGG	UUAUUGAAAUAAGUAACUGUA	alpha dioxygenase
TAS1c_AT1G75270.1		TAS1c	tasiRNA	AT1G75270.1	189	208	200	((((((..(((-(((((((((&))))))))).)))..))))))	GUUCUUCUGAC-ACUUGAGGA	UUUUCAAGUCGUCUAAAGAAC	dehydroascorbate reductase 2
TAS1c_AT1G75460.1		TAS1c	tasiRNA	AT1G75460.1	475	495	486	(((((((((((((((((....&....)))))))))))))))))	AGGAUGUGUAGGAGAAGUCGU	UUGUUUUCUUUUGCAUAUCCU	ATP-dependent protease La (LON) domain protein
TAS1c_AT1G78080.1		TAS1c	tasiRNA	AT1G78080.1	1378	1397	1388	.((((((((((((.......&.......)))))))))))).	GAUCGGUGGAUCUCCACCGG	UUUUCUAAGAUCCACCGAUA	related to AP2 4
TAS1c_AT1G79340.1		TAS1c	tasiRNA	AT1G79340.1	1242	1261	1252	..(((((((-((((((((((.&.)))))))))).)))))))..	AAGGGCUAG-GAAGGCAUUGA	CCAAUGUCUUUUCUAGUUCGU	metacaspase 4
TAS1c_AT1G80380.3		TAS1c	tasiRNA	AT1G80380.3	117	135	126	.(((.(((.((((((((((&)))))))))).))).))).	GGGUCUUCAGAGAUCCACC	GGUGGAUCUUAGAAAAUUA	P-loop containing nucleoside triphosphate hydrolases superfamily protein
TAS1c_AT1G80380.4		TAS1c	tasiRNA	AT1G80380.4	117	135	126	.(((.(((.((((((((((&)))))))))).))).))).	GGGUCUUCAGAGAUCCACC	GGUGGAUCUUAGAAAAUUA	P-loop containing nucleoside triphosphate hydrolases superfamily protein
TAS1c_AT1G80930.1		TAS1c	tasiRNA	AT1G80930.1	2260	2284	2275	....((((((....(((((((((((&)))))))))))----))))))....	ACUAUGCAUAAUGCUCCUGGAAUGU	AUAUUCCAGGA----UAUGCAAAAG	MIF4G domain-containing protein / MA3 domain-containing protein
TAS1c_AT2G05710.1		TAS1c	tasiRNA	AT2G05710.1	2878	2898	2889	((((((...((((((((((((&))))))))))))-..))))))	AGUUUUGAGAGGAUUCACCGA	UCGGUGGAUCUU-AGAAAAUU	aconitase 3
TAS1c_AT2G07727.1		TAS1c	tasiRNA	AT2G07727.1	1406	1423	1414	((((.-((((((.((((((&)))))).))))))..))))	UUCUG-GGACGAGUUGGAA	UUUCAAGUCGUCUAAAGAA	Di-haem cytochrome, transmembrane;Cytochrome b/b6, C-terminal
TAS1c_AT2G14750.1		TAS1c	tasiRNA	AT2G14750.1	599	619	610	((((((((.((.((((((((.&.)))))))).)).))))))))	UUUUUGCGGAUGCUGGAAUAA	AUAUUCCAGGAUAUGCAAAAG	APS kinase
TAS1c_AT2G18090.1		TAS1c	tasiRNA	AT2G18090.1	2227	2249	2239	.(((.(((((.(((.((((((((&))))))))-))).)))))-))).	CCAGUCAUGUGGACAGAACUGGA	UCUAGUUC-GUCGAUAUG-UUGA	PHD finger family protein / SWIB complex BAF60b domain-containing protein / GYF domain-containing protein
TAS1c_AT2G18400.1		TAS1c	tasiRNA	AT2G18400.1	56	73	65	......(((-(((((((((&))))))))).)))......	GACUGAUCU-AGAUCCGCC	GGUGGAUCUUAGAAAAUUA	ribosomal protein L6 family protein
TAS1c_AT2G19830.1		TAS1c	tasiRNA	AT2G19830.1	628	650	641	.((((....((((((((((((((&))))))))))))))--..)))).	AAGCAGAACUUGACGAACUAGAA	UUCUAGUUCGUCGA--UAUGUUG	SNF7 family protein
TAS1c_AT2G24200.1		TAS1c	tasiRNA	AT2G24200.1	1561	1582	1572	..((((((((((..(((((((.&.)))))))-.))))))))))..	AUGCAUAUCGACAUGGCUGGAC	UUCUAGUU-CGUCGAUAUGUUG	Cytosol aminopeptidase family protein
TAS1c_AT2G27020.1		TAS1c	tasiRNA	AT2G27020.1	761	784	773	.((((((((((.(((..(((((((&)))))))--)))-)))))))))).	UGGAUAUGCGAGGAGUCAAAACGA	UUGUUUU--CUU-UUGCAUAUCCU	20S proteasome alpha subunit G1
TAS1c_AT2G27680.1	Yes	TAS1c	tasiRNA	AT2G27680.1	1023	1047	1033	.(((((((((((.....((((((..&..))))))-----))))))))))).	AGUUGGUGGAUCAAUGAUUGGAGUG	UUUUCUAA-----GAUCCACCGAUA	NAD(P)-linked oxidoreductase superfamily protein
TAS1c_AT2G29450.1		TAS1c	tasiRNA	AT2G29450.1	171	190	181	.((.(((((((((((.((((&)))).)))))))))))-)).	UACGUGGAAGAGAUACUGGA	UCCAAUGUCUUUUCUA-GUU	glutathione S-transferase tau 5
TAS1c_AT2G29630.2	Yes	TAS1c	tasiRNA	AT2G29630.2	727	746	738	((((((((((..-(((((((.&.)))))))...))))))))))	UGGAACCGAUGA-UUGUUGGU	UUCAAUAAAUAAUUGGUUCUA	thiaminC
TAS1c_AT2G29630.3		TAS1c	tasiRNA	AT2G29630.3	1952	1972	1963	...((((((((((((((((..&..))))))))))))))))...	AAAGUAUGCAGAGGAGAAUGG	UUGUUUUCUUUUGCAUAUCCU	thiaminC
TAS1c_AT2G29960.1		TAS1c	tasiRNA	AT2G29960.1	457	482	470	(((((((..((((((((((....(((&)))---.))))))))))--)))))))	GCGAACUCGGGAGAAGACACAAAUGG	CCA---AUGUCUUUUCU--AGUUCGU	cyclophilin 5
TAS1c_AT2G30950.1		TAS1c	tasiRNA	AT2G30950.1	2092	2109	2101	.(((((.(((((((((-((&)).))))))))).))))).	GAGUUUACUGAGAUCC-CC	GGUGGAUCUUAGAAAAUUA	FtsH extracellular protease family
TAS1c_AT2G31790.1		TAS1c	tasiRNA	AT2G31790.1	1215	1235	1226	(((((((((((((((......&......)))))))))))))))	AGGAUGUGUGGAAGAUUGGGG	UUGUUUUCUUUUGCAUAUCCU	UDP-Glycosyltransferase superfamily protein
TAS1c_AT2G32690.3		TAS1c	tasiRNA	AT2G32690.3	585	612	603	.((((((((........(((((((((((&)))))))))))--------)))))))).	CAUUGGUGGUGGAGGAGGUCUUGGAGGA	UUUUCUAAGAU--------CCACCGAUA	glycine-rich protein 23
TAS1c_AT2G32690.4		TAS1c	tasiRNA	AT2G32690.4	522	549	540	.((((((((........(((((((((((&)))))))))))--------)))))))).	CAUUGGUGGUGGAGGAGGUCUUGGAGGA	UUUUCUAAGAU--------CCACCGAUA	glycine-rich protein 23
TAS1c_AT2G33330.1	Yes	TAS1c	tasiRNA	AT2G33330.1	522	549	540	.((((((((........(((((((((((&)))))))))))--------)))))))).	CAUUGGUGGUGGAGGAGGUCUUGGAGGA	UUUUCUAAGAU--------CCACCGAUA	plasmodesmata-located protein 3
TAS1c_AT2G37110.1	Yes	TAS1c	tasiRNA	AT2G37110.1	886	906	897	.((((((((((((.((((...&...)))).)))))))))))).	GGUCUAAAGAGCACUUGUAAU	UUAGCAACUGUUCUUUAGACG	PLAC8 family protein
TAS1c_AT2G37480.2	Yes	TAS1c	tasiRNA	AT2G37480.2	204	224	213	.(((((((((((((((..((.&.))--))))))))))))))).	AAGUUUUCUGAGAUCUCUGCG	GGU--GGAUCUUAGAAAAUUA	unknown protein
TAS1c_AT2G38540.1		TAS1c	tasiRNA	AT2G38540.1	347	371	361	((((((((.....(((((((.((((&))))-)))))))-----))))))))	AGCUGGAAUUCCUAAGGCAUGUGGA	UCCA-AUGUCUU-----UUCUAGUU	lipid transfer protein 1
TAS1c_AT2G39010.1		TAS1c	tasiRNA	AT2G39010.1	347	371	361	((((((((.....(((((((.((((&))))-)))))))-----))))))))	AGCUGGAAUUCCUAAGGCAUGUGGA	UCCA-AUGUCUU-----UUCUAGUU	plasma membrane intrinsic protein 2E
TAS1c_AT2G39140.1		TAS1c	tasiRNA	AT2G39140.1	1227	1245	1236	(((((((((((-(((.((((&))))-))).)))))))))))	GGCUAGGGAAG-CAUGUGGA	UCCA-AUGUCUUUUCUAGUU	pseudouridine synthase family protein
TAS1c_AT2G40490.1		TAS1c	tasiRNA	AT2G40490.1	901	919	911	...(((((((((((-(((((&))))).)))))))))))...	GCCCGGUGGAUUUU-GAGGA	UUUUCUAAGAUCCACCGAUA	Uroporphyrinogen decarboxylase
TAS1c_AT2G40840.1		TAS1c	tasiRNA	AT2G40840.1	2688	2707	2698	((((((.-((((((((((...&...))))))))))..))))))	GACGAAG-AGAGAAGACAGCA	CAAUGUCUUUUCUAGUUCGUC	disproportionating enzyme 2
TAS1c_AT2G42840.1		TAS1c	tasiRNA	AT2G42840.1	1001	1021	1012	......(((((((((((((..&..)))))))))))))......	UAAUGAAGGUCGUCUAAAGCC	UUCUUUAGACGACUUGAAAAU	protodermal factor 1
TAS1c_AT2G43710.2	Yes	TAS1c	tasiRNA	AT2G43710.2	674	693	684	.(((.-(((((((((((((..&..)))))))))))))..))).	UGGAC-UGCAGAAGAAAACCG	UUGUUUUCUUUUGCAUAUCCU	Plant stearoyl-acyl-carrier-protein desaturase family protein
TAS1c_AT2G44100.2	Yes	TAS1c	tasiRNA	AT2G44100.2	1357	1377	1368	((((((((((((((((.....&.....))))))))))))))))	UGUUGAUGUGUUGAACAUGUA	UCUAAGUUCAACAUAUCGACG	guanosine nucleotide diphosphate dissociation inhibitor 1
TAS1c_AT2G45560.1		TAS1c	tasiRNA	AT2G45560.1	1786	1809	1797	...((((((((((...((((((..&..))))))---))))))))))...	UUUGUUUCUCUCUCUUGAGGUGGC	UACACCUC---GGAGAGAAACUAC	cytochrome P450, family 76, subfamily C, polypeptide 1
TAS1c_AT2G47110.1		TAS1c	tasiRNA	AT2G47110.1	5375	5399	5386	(((((((((((((((....((((((&))))))----)))))))))))))))	AUUCUAAGUUCAGCAGUGUUGUUGA	UCGAUA----UGUUGAACUUAGAAU	ubiquitin 6
TAS1c_AT3G01280.1		TAS1c	tasiRNA	AT3G01280.1	562	581	573	(((((((((((..((-(((.(&).))).))..)))))))))))	UCCAAUGUCUUGGCU-GUUGG	CGAACUAGAAAAGACAUUGGA	voltage dependent anion channel 1
TAS1c_AT3G01500.1		TAS1c	tasiRNA	AT3G01500.1	1064	1081	1073	..(((((((-((((((((.&.)))))))).)))))))..	AGCUUUGGG-GACUUGAAU	UUUCAAGUCGUCUAAAGAA	carbonic anhydrase 1
TAS1c_AT3G01500.2		TAS1c	tasiRNA	AT3G01500.2	1111	1128	1120	..(((((((-((((((((.&.)))))))).)))))))..	AGCUUUGGG-GACUUGAAU	UUUCAAGUCGUCUAAAGAA	carbonic anhydrase 1
TAS1c_AT3G01500.3		TAS1c	tasiRNA	AT3G01500.3	1111	1128	1120	..(((((((-((((((((.&.)))))))).)))))))..	AGCUUUGGG-GACUUGAAU	UUUCAAGUCGUCUAAAGAA	carbonic anhydrase 1
TAS1c_AT3G02730.1		TAS1c	tasiRNA	AT3G02730.1	212	234	225	((((((..(((((((((((((..&..)))))))))))))..))))))	AUUGGUUUCUGUUCUUUGGAUUC	UCGUCUAAAGAACAGUUGCUAAU	thioredoxin F-type 1
TAS1c_AT3G04240.1		TAS1c	tasiRNA	AT3G04240.1	3177	3200	3187	..((((((((((((((....((((&))))----))))))))))))))..	CAGAGCUAGAGAAGAUUAUUAUUG	CAAU----GUCUUUUCUAGUUCGU	Tetratricopeptide repeat (TPR)-like superfamily protein
TAS1c_AT3G04820.1	Yes	TAS1c	tasiRNA	AT3G04820.1	1999	2017	2008	(((((.((((((((.((((&)))).)))))))).)))))	GGCUGAAAAAGACACUGGA	UCCAAUGUCUUUUCUAGUU	Pseudouridine synthase family protein
TAS1c_AT3G06680.2	Yes	TAS1c	tasiRNA	AT3G06680.2	1323	1341	1332	.......((((((((((((&)))))))))))).......	GAAGGAGGAGAUCCGCCGA	UCGGUGGAUCUUAGAAAAU	Ribosomal L29e protein family
TAS1c_AT3G07780.1		TAS1c	tasiRNA	AT3G07780.1	1346	1365	1356	((((-(((((((((((((...&...))))))))))))).))))	AGGA-AUGCGAGAGAGAGGUA	UUGUUUUCUUUUGCAUAUCCU	Protein of unknown function (DUF1423)
TAS1c_AT3G08640.1		TAS1c	tasiRNA	AT3G08640.1	206	224	215	((((((--((((((((((((.&.))))))))))))..))))))	ACGACU--AGAGUCUCGUUUC	UAAAUGAGAUUUUCAAGUCGU	Protein of unknown function (DUF3411)
TAS1c_AT3G09840.1		TAS1c	tasiRNA	AT3G09840.1	2472	2490	2483	(((((((((((((..--((((&))))....)))))))))))))	GUUCUGAGUUCAGGU--UCGA	UCGAUAUGUUGAACUUAGAAU	cell division cycle 48
TAS1c_AT3G12780.1		TAS1c	tasiRNA	AT3G12780.1	1268	1292	1282	(((((((...(((((..((((((((&))))))))-.)))))---)))))))	GACGGAUGGAUGGGACUGGACAUUG	CAAUGUCU-UUUCUA---GUUCGUC	phosphoglycerate kinase 1
TAS1c_AT3G13870.1		TAS1c	tasiRNA	AT3G13870.1	1928	1957	1948	((((((((..........((((((((((((&))))))))))))---------.))))))))	GAUGAACUCGACAAUAUUGAGAAGACAUUG	CAAUGUCUUUUC---------UAGUUCGUC	Root hair defective 3 GTP-binding protein (RHD3)
TAS1c_AT3G13870.2		TAS1c	tasiRNA	AT3G13870.2	2056	2074	2065	.((.(((((((((((((..&..))))))))))))).)).	CACCAGAAAAGACGUUGAU	UCCAAUGUCUUUUCUAGUU	Root hair defective 3 GTP-binding protein (RHD3)
TAS1c_AT3G14940.1		TAS1c	tasiRNA	AT3G14940.1	2495	2512	2503	((((((---((((((((((((&))))))))))))...))))))	GAUCUU---UGCUUGGACGCA	UGUGUUCAAGUAAAUGAGAUU	phosphoenolpyruvate carboxylase 3
TAS1c_AT3G16520.1		TAS1c	tasiRNA	AT3G16520.1	950	969	960	.((((((((((((((((...&...)))))))))))))))).	CCGAGUUAGAAAAGACAGAA	CAAUGUCUUUUCUAGUUCGU	UDP-glucosyl transferase 88A1
TAS1c_AT3G16520.2		TAS1c	tasiRNA	AT3G16520.2	969	988	979	.((((((((((((((((...&...)))))))))))))))).	CCGAGUUAGAAAAGACAGAA	CAAUGUCUUUUCUAGUUCGU	UDP-glucosyl transferase 88A1
TAS1c_AT3G16520.3		TAS1c	tasiRNA	AT3G16520.3	969	988	979	.((((((((((((((((...&...)))))))))))))))).	CCGAGUUAGAAAAGACAGAA	CAAUGUCUUUUCUAGUUCGU	UDP-glucosyl transferase 88A1
TAS1c_AT3G16780.1		TAS1c	tasiRNA	AT3G16780.1	216	234	225	.....((((((((((((..&..)))))))))))).....	GCCUACUAAGAUCCACUCA	UCGGUGGAUCUUAGAAAAU	Ribosomal protein L19e family protein
TAS1c_AT3G20410.1		TAS1c	tasiRNA	AT3G20410.1	1647	1666	1657	(((((((((((...((((((&))))))...)))))))))))	ACGAACUGGAAUCUGCAUUG	CAAUGUCUUUUCUAGUUCGU	calmodulin-domain protein kinase 9
TAS1c_AT3G26650.1		TAS1c	tasiRNA	AT3G26650.1	596	620	610	(((.((((((((((..(((((((..&..)))))))-.)))))))))).)))	GAAGGAGCUAGGAAUUGACAUUGUC	UCCAAUGUC-UUUUCUAGUUCGUUU	glyceraldehyde 3-phosphate dehydrogenase A subunit
TAS1c_AT3G27320.1		TAS1c	tasiRNA	AT3G27320.1	1706	1726	1717	((((((((.((((((((..((&))..))))))))-))))))))	AUGGGCUAGGGAAAGACUCUG	CAAUGUCUUUUC-UAGUUCGU	alpha/beta-Hydrolases superfamily protein
TAS1c_AT3G27320.2		TAS1c	tasiRNA	AT3G27320.2	1747	1767	1758	((((((((.((((((((..((&))..))))))))-))))))))	AUGGGCUAGGGAAAGACUCUG	CAAUGUCUUUUC-UAGUUCGU	alpha/beta-Hydrolases superfamily protein
TAS1c_AT3G48050.2	Yes	TAS1c	tasiRNA	AT3G48050.2	2627	2651	2637	.(((((((((((.....((((((((&))))))))-----))))))))))).	GGUUGGUGGAUCAGUGCUUAGAGAG	UUUUCUAA-----GAUCCACCGAUA	BAH domain ;TFIIS helical bundle-like domain
TAS1c_AT3G48530.1		TAS1c	tasiRNA	AT3G48530.1	1127	1145	1136	.......((((((((((((&)))))))))))).......	ACUGCACCUGAGAUCUACC	GGUGGAUCUUAGAAAAUUA	SNF1-related protein kinase regulatory subunit gamma 1
TAS1c_AT3G51460.1		TAS1c	tasiRNA	AT3G51460.1	995	1013	1004	.((((((((((((((((..&..)))))))))))))))).	CAUUGGAAGAGAUAUUGUU	UCCAAUGUCUUUUCUAGUU	Phosphoinositide phosphatase family protein
TAS1c_AT3G51550.1		TAS1c	tasiRNA	AT3G51550.1	995	1013	1004	.((((((((((((((((..&..)))))))))))))))).	CAUUGGAAGAGAUAUUGUU	UCCAAUGUCUUUUCUAGUU	Malectin/receptor-like protein kinase family protein
TAS1c_AT3G53470.1		TAS1c	tasiRNA	AT3G53470.1	241	261	251	(((((((((((.(((((((..&..)))))))-)))))))))))	ACGGACUGGGACAAGGCGUGG	CAAUGUCUU-UUCUAGUUCGU	unknown protein
TAS1c_AT3G53470.2		TAS1c	tasiRNA	AT3G53470.2	225	245	235	(((((((((((.(((((((..&..)))))))-)))))))))))	ACGGACUGGGACAAGGCGUGG	CAAUGUCUU-UUCUAGUUCGU	unknown protein
TAS1c_AT3G53620.1	Yes	TAS1c	tasiRNA	AT3G53620.1	776	794	785	.....(((((((((((((.&.))))))))))))).....	UAUGGCUGAGAUCCGCCGU	UCGGUGGAUCUUAGAAAAU	pyrophosphorylase 4
TAS1c_AT3G53740.2		TAS1c	tasiRNA	AT3G53740.2	492	513	504	(((((((.((((((((((....&....))))))))))-)))))))	UCUCGAAUUAUGUUUUGUUAGA	UAAUACAAAACAUA-UUCGAGG	Ribosomal protein L36e family protein
TAS1c_AT3G53740.3		TAS1c	tasiRNA	AT3G53740.3	464	485	476	(((((((.((((((((((....&....))))))))))-)))))))	UCUCGAAUUAUGUUUUGUUAGA	UAAUACAAAACAUA-UUCGAGG	Ribosomal protein L36e family protein
TAS1c_AT3G53740.4		TAS1c	tasiRNA	AT3G53740.4	552	573	564	(((((((.((((((((((....&....))))))))))-)))))))	UCUCGAAUUAUGUUUUGUUAGA	UAAUACAAAACAUA-UUCGAGG	Ribosomal protein L36e family protein
TAS1c_AT3G53990.2	Yes	TAS1c	tasiRNA	AT3G53990.2	485	505	496	((((.(((((((((((((...&...))))))))))))).))))	GGGAGAUGCAAGAGAGAAGCU	UUGUUUUCUUUUGCAUAUCCU	Adenine nucleotide alpha hydrolases-like superfamily protein
TAS1c_AT3G56150.1		TAS1c	tasiRNA	AT3G56150.1	2734	2766	2745	((((((((((((............((((((((.&.))))))))------------))))))))))))	AGGGUAUGCAGGAAGAGUUGGUUCAGGAAACAG	UUGUUUUCU------------UUUGCAUAUCCU	eukaryotic translation initiation factor 3C
TAS1c_AT3G56150.2		TAS1c	tasiRNA	AT3G56150.2	2760	2792	2771	((((((((((((............((((((((.&.))))))))------------))))))))))))	AGGGUAUGCAGGAAGAGUUGGUUCAGGAAACAG	UUGUUUUCU------------UUUGCAUAUCCU	eukaryotic translation initiation factor 3C
TAS1c_AT3G58680.1		TAS1c	tasiRNA	AT3G58680.1	474	495	485	...((((((((((((((.((((&))))-))))))))))))))...	CAAAGCUGGAGAGGGCACUUGG	CCAA-UGUCUUUUCUAGUUCGU	multiprotein bridging factor 1B
TAS1c_AT3G61220.2	Yes	TAS1c	tasiRNA	AT3G61220.2	824	843	834	....(((((((((((((...&...)))))))))))))....	ACGCUGUGUGUCCUGGAUUU	UAUUCCAGGAUAUGCAAAAG	NAD(P)-binding Rossmann-fold superfamily protein
TAS1c_AT3G61440.1		TAS1c	tasiRNA	AT3G61440.1	1029	1050	1039	((((-(((((((((..(((((((&)))))))--))))))))).))))	GAUG-GCUAGAGAAUUGGCAUUG	CAAUGUC--UUUUCUAGUUCGUC	cysteine synthase C1
TAS1c_AT3G61440.2	Yes	TAS1c	tasiRNA	AT3G61440.2	847	868	857	((((-(((((((((..(((((((&)))))))--))))))))).))))	GAUG-GCUAGAGAAUUGGCAUUG	CAAUGUC--UUUUCUAGUUCGUC	cysteine synthase C1
TAS1c_AT3G61440.3		TAS1c	tasiRNA	AT3G61440.3	1055	1076	1065	((((-(((((((((..(((((((&)))))))--))))))))).))))	GAUG-GCUAGAGAAUUGGCAUUG	CAAUGUC--UUUUCUAGUUCGUC	cysteine synthase C1
TAS1c_AT3G63490.1		TAS1c	tasiRNA	AT3G63490.1	767	786	776	..(((((((((((..(((((&)))))-.)))))))))))..	GCCUGGGAAAGAUUCUUGGA	UCCAA-UGUCUUUUCUAGUU	Ribosomal protein L1p/L10e family
TAS1c_AT3G63490.2		TAS1c	tasiRNA	AT3G63490.2	767	786	776	..(((((((((((..(((((&)))))-.)))))))))))..	GCCUGGGAAAGAUUCUUGGA	UCCAA-UGUCUUUUCUAGUU	Ribosomal protein L1p/L10e family
TAS1c_AT3G63540.1		TAS1c	tasiRNA	AT3G63540.1	767	786	776	..(((((((((((..(((((&)))))-.)))))))))))..	GCCUGGGAAAGAUUCUUGGA	UCCAA-UGUCUUUUCUAGUU	Mog1/PsbP/DUF1795-like photosystem II reaction center PsbP family protein
TAS1c_AT4G00720.1	Yes	TAS1c	tasiRNA	AT4G00720.1	1831	1849	1840	.((.((((((((.((((((&)))))).)))))))).)).	CGCCGGAGGAGAGAUUGGA	UCCAAUGUCUUUUCUAGUU	shaggy-like protein kinase 32
TAS1c_AT4G00730.2		TAS1c	tasiRNA	AT4G00730.2	3212	3230	3221	.(((((((((.(.((((((&)))))).).))))))))).	GGGUGUGUUGUGGUUAGAA	UUCUAAGUUCAACAUAUCG	Homeobox-leucine zipper family protein / lipid-binding START domain-containing protein
TAS1c_AT4G04040.1	Yes	TAS1c	tasiRNA	AT4G04040.1	1253	1279	1270	.(((((((((......(((((((..((&))..)))))))------))))))))).	CCGAGCUAGAGAAAAAGAAGACAGAGG	CCAAUGUCUUU------UCUAGUUCGU	Phosphofructokinase family protein
TAS1c_AT4G10340.1		TAS1c	tasiRNA	AT4G10340.1	1153	1174	1162	..(((((((((((......(((&)))---...)))))))))))..	UCCUAGAAGAGACUCAAAGGGA	UCC---AAUGUCUUUUCUAGUU	light harvesting complex of photosystem II 5
TAS1c_AT4G14960.2	Yes	TAS1c	tasiRNA	AT4G14960.2	350	372	363	((.((((..((((((((((((((&))))))))))))))-.))))-))	AGCGAUGGAGCAGAGGAAAACGG	UUGUUUUCUUUUGC-AUAUC-CU	Tubulin/FtsZ family protein
TAS1c_AT4G15940.1		TAS1c	tasiRNA	AT4G15940.1	179	200	190	.((((((((((((.((.(((((&))))).))-)))))))))))).	AGGAACCAGUUAUAUUCUUGAA	UUCAAUAA-AUAAUUGGUUCUA	Fumarylacetoacetate (FAA) hydrolase family
TAS1c_AT4G16430.1		TAS1c	tasiRNA	AT4G16430.1	1339	1359	1350	.((((((((((((((((((..&..)))))))))))))))))).	CGGAUAUGCAGAAGAAAAUCA	UUGUUUUCUUUUGCAUAUCCU	basic helix-loop-helix (bHLH) DNA-binding superfamily protein
TAS1c_AT4G16950.2		TAS1c	tasiRNA	AT4G16950.2	3941	3966	3957	((((((.....(((((((((((....&....)))))))))))-----))))))	GUGGUUGACCCUCUCUCCGAGGGCAA	UACACCUCGGAGAGA-----AACUAC	Disease resistance protein (TIR-NBS-LRR class) family
TAS1c_AT4G21660.2		TAS1c	tasiRNA	AT4G21660.2	1872	1889	1881	..((((((((((((.-(((&)))..))))))))))))..	UUCUGGAAGAGACAC-GGA	UCCAAUGUCUUUUCUAGUU	proline-rich spliceosome-associated (PSP) family protein
TAS1c_AT4G21960.1		TAS1c	tasiRNA	AT4G21960.1	3403	3421	3412	(((((.((((((((.((((&)))).)))))))).)))))	GAUGGACUAUUCGCCUGUA	UACAAGCGAAUAGACCAUU	Peroxidase superfamily protein
TAS1c_AT4G23890.1		TAS1c	tasiRNA	AT4G23890.1	783	801	792	.......((((((((((((&)))))))))))).......	AGAGAAAAAGGUCCACCGG	UCGGUGGAUCUUAGAAAAU	unknown protein
TAS1c_AT4G24280.1		TAS1c	tasiRNA	AT4G24280.1	1879	1899	1890	..(((.(((((((((.(((((&))))).))))))))).)))..	AAGAUUUGCAAAAGAUGACAA	UUGUUUUCUUUUGCAUAUCCU	chloroplast heat shock protein 70-1
TAS1c_AT4G25080.1		TAS1c	tasiRNA	AT4G25080.1	897	921	911	((((((((..(((((((.(((((((&)))))))-)))))))..))))))))	AGGCGGAUGUGGAAAGAGCGUUGGG	UCCAAUG-UCUUUUCUAGUUCGUUU	magnesium-protoporphyrin IX methyltransferase
TAS1c_AT4G25080.2		TAS1c	tasiRNA	AT4G25080.2	897	921	911	((((((((..(((((((.(((((((&)))))))-)))))))..))))))))	AGGCGGAUGUGGAAAGAGCGUUGGG	UCCAAUG-UCUUUUCUAGUUCGUUU	magnesium-protoporphyrin IX methyltransferase
TAS1c_AT4G25080.3		TAS1c	tasiRNA	AT4G25080.3	899	919	909	((((((..(((((((.(((((&)))))-)))))))..))))))	GCGGAUGUGGAAAGAGCGUUG	CAAUG-UCUUUUCUAGUUCGU	magnesium-protoporphyrin IX methyltransferase
TAS1c_AT4G25080.4		TAS1c	tasiRNA	AT4G25080.4	799	820	810	((((((..(((((((.((((((&))))))-)))))))..))))))	GCGGAUGUGGAAAGAGCGUUGG	CCAAUG-UCUUUUCUAGUUCGU	magnesium-protoporphyrin IX methyltransferase
TAS1c_AT4G25080.5		TAS1c	tasiRNA	AT4G25080.5	1001	1022	1012	((((((..(((((((.((((((&))))))-)))))))..))))))	GCGGAUGUGGAAAGAGCGUUGG	CCAAUG-UCUUUUCUAGUUCGU	magnesium-protoporphyrin IX methyltransferase
TAS1c_AT4G25210.1		TAS1c	tasiRNA	AT4G25210.1	1098	1119	1109	(((((.((((((((....((((&))))-...))))))))-)))))	GAGCUGAGAAGAGAGAAGUGGA	UCCA-AUGUCUUUUCU-AGUUC	DNA-binding storekeeper protein-related transcriptional regulator
TAS1c_AT4G27030.1		TAS1c	tasiRNA	AT4G27030.1	776	796	787	((.((((((((((((((....&....)))))))))))))).))	UGGGGUUACUUGUUUCACGGA	UUAUUGAAAUAAGUAACUGUA	fatty acid desaturase A
TAS1c_AT4G27120.2		TAS1c	tasiRNA	AT4G27120.2	780	800	791	(((((((.((((((((((((.&.)))))))))))).)))))))	CAGUUGUAAAUGCAGUUAUUG	AAGUAACUGUAUUAGCAACUG	CONTAINS InterPro DOMAIN/s: DDRGK domain (InterPro:IPR019153); Has 14775 Blast hits to 8764 proteins in 778 species: Archae - 29; Bacteria - 1878; Metazoa - 5164; Fungi - 1447; Plants - 582; Viruses - 164; Other Eukaryotes - 5511 (source: NCBI BLink).
TAS1c_AT4G29040.1		TAS1c	tasiRNA	AT4G29040.1	762	779	770	((((((-((((((((((..&..)))))))))).))))))	AACUGG-GAAGACAUUGCU	UCCAAUGUCUUUUCUAGUU	regulatory particle AAA-ATPase 2A
TAS1c_AT4G31500.1		TAS1c	tasiRNA	AT4G31500.1	1047	1070	1061	(((((((((....((((((((((.&.))))))))))---.)))))))))	AGGAUAUGUCUCUGAAGAAGACAU	UUGUUUUCUUU---UGCAUAUCCU	cytochrome P450, family 83, subfamily B, polypeptide 1
TAS1c_AT4G31910.1	Yes	TAS1c	tasiRNA	AT4G31910.1	1309	1329	1321	((.(((((((((((((-(((((&))))).)))))))))))))-))	ACAAGUUGCUUAUUUC-AUGAA	UUUAUUGAAAUAAGUAACU-GU	HXXXD-type acyl-transferase family protein
TAS1c_AT4G32160.1		TAS1c	tasiRNA	AT4G32160.1	2251	2271	2262	((((((((.((((((((.(((&))).)))))))).))))))))	ACGAGCUGAGGAAGAUACUGG	CCAAUGUCUUUUCUAGUUCGU	Phox (PX) domain-containing protein
TAS1c_AT4G32285.2	Yes	TAS1c	tasiRNA	AT4G32285.2	1737	1758	1748	((((((((((((...(((((((&)))))))-..))))))))))))	GCGGAUUGGGAACUAGCAUUGG	CCAAUGU-CUUUUCUAGUUCGU	ENTH/ANTH/VHS superfamily protein
TAS1c_AT4G39400.1	Yes	TAS1c	tasiRNA	AT4G39400.1	3565	3585	3576	((((((((.(((((.(((((.&.))))).))))).))))))))	GCGGUUGCGUGUUUGGAUGAU	UUUAUUGAAAUAAGUAACUGU	Leucine-rich receptor-like protein kinase family protein
TAS1c_AT5G03520.2		TAS1c	tasiRNA	AT5G03520.2	539	560	550	..((((((((.((((.((((((&))))))-))))-))))))))..	AGGAACUGGAUGAAGAACAUUG	CAAUGU-CUUU-UCUAGUUCGU	RAB GTPase homolog 8C
TAS1c_AT5G04140.1		TAS1c	tasiRNA	AT5G04140.1	3617	3637	3628	((((..(((((((((.((((.&.)))).)))))))))..))))	AGGAGUUGCAAAGGGUAACGC	UUGUUUUCUUUUGCAUAUCCU	glutamate synthase 1
TAS1c_AT5G04140.2		TAS1c	tasiRNA	AT5G04140.2	3516	3536	3527	((((..(((((((((.((((.&.)))).)))))))))..))))	AGGAGUUGCAAAGGGUAACGC	UUGUUUUCUUUUGCAUAUCCU	glutamate synthase 1
TAS1c_AT5G05730.1		TAS1c	tasiRNA	AT5G05730.1	1568	1588	1579	..(((..((((((((((((((&))))))))))))))..)))..	GGAACUAAUCGAUGAGCUAGA	UCUAGUUCGUCGAUAUGUUGA	anthranilate synthase alpha subunit 1
TAS1c_AT5G05730.2		TAS1c	tasiRNA	AT5G05730.2	1662	1682	1673	..(((..((((((((((((((&))))))))))))))..)))..	GGAACUAAUCGAUGAGCUAGA	UCUAGUUCGUCGAUAUGUUGA	anthranilate synthase alpha subunit 1
TAS1c_AT5G10980.1	Yes	TAS1c	tasiRNA	AT5G10980.1	135	155	144	.....((((((..(((((((.&.)))))))--)))))).....	AACCGCUAGGAAAUCCACCGG	UCGGUGGA--UCUUAGAAAAU	Histone superfamily protein
TAS1c_AT5G12250.1		TAS1c	tasiRNA	AT5G12250.1	1451	1473	1464	(((((.....(((((((((((((&)))))))))))))---..)))))	ACGAGGAUGAAGAAGAGAUAUUG	CAAUGUCUUUUCU---AGUUCGU	beta-6 tubulin
TAS1c_AT5G13630.1		TAS1c	tasiRNA	AT5G13630.1	3288	3310	3297	((((((((((((((....(((((&)))))----))))))))))))))	UUCUUUGGAUGAUUGGUGUGAGA	UUUCA----AGUCGUCUAAAGAA	magnesium-chelatase subunit chlH, chloroplast, putative / Mg-protoporphyrin IX chelatase, putative (CHLH)
TAS1c_AT5G13630.2		TAS1c	tasiRNA	AT5G13630.2	3288	3310	3297	((((((((((((((....(((((&)))))----))))))))))))))	UUCUUUGGAUGAUUGGUGUGAGA	UUUCA----AGUCGUCUAAAGAA	magnesium-chelatase subunit chlH, chloroplast, putative / Mg-protoporphyrin IX chelatase, putative (CHLH)
TAS1c_AT5G14780.1		TAS1c	tasiRNA	AT5G14780.1	800	820	811	(((((((((.((((.(.((((&)))).).))))-)))))))))	GAGCUGGAGAAAGAGACUGGA	UCCAAUGUCUU-UUCUAGUUC	formate dehydrogenase
TAS1c_AT5G15350.1		TAS1c	tasiRNA	AT5G15350.1	356	379	370	....((((((((((((((((((..&..))))))))))))))))))....	CGUGGAGCUGGGAGAGACAUUGUC	UCCAAUGUCUUUUCUAGUUCGUUU	early nodulin-like protein 17
TAS1c_AT5G17230.2		TAS1c	tasiRNA	AT5G17230.2	880	902	893	......(((((((((((((((..&..)))))))))))))))......	GCUCUCGCUGAUACAGUUGCUAG	UAAGUAACUGUAUUAGCAACUGU	PHYTOENE SYNTHASE
TAS1c_AT5G18362.1	Yes	TAS1c	tasiRNA	AT5G18362.1	150	169	160	......((((((((((((((&))))))))))))))......	AACGGAGGAUGACUUGAAGA	UUUUCAAGUCGUCUAAAGAA	Cytokine-induced anti-apoptosis inhibitor 1, Fe-S biogenesis
TAS1c_AT5G18600.1		TAS1c	tasiRNA	AT5G18600.1	302	321	312	((((((((((.(((((((..&..))))))).))))))))))	ACGAGCUGGAUGAGAUAUCU	CAAUGUCUUUUCUAGUUCGU	Thioredoxin superfamily protein
TAS1c_AT5G20090.1		TAS1c	tasiRNA	AT5G20090.1	244	270	255	.(((((((((((((......(((((((&)))))))------))))))))))))).	UGGAUAUGCAAAAGCCCCCUGAAAUGA	UUGUUUU------CUUUUGCAUAUCCU	Uncharacterised protein family (UPF0041)
TAS1c_AT5G20090.2		TAS1c	tasiRNA	AT5G20090.2	224	250	235	.(((((((((((((......(((((((&)))))))------))))))))))))).	UGGAUAUGCAAAAGCCCCCUGAAAUGA	UUGUUUU------CUUUUGCAUAUCCU	Uncharacterised protein family (UPF0041)
TAS1c_AT5G20090.3		TAS1c	tasiRNA	AT5G20090.3	227	253	238	.(((((((((((((......(((((((&)))))))------))))))))))))).	UGGAUAUGCAAAAGCCCCCUGAAAUGA	UUGUUUU------CUUUUGCAUAUCCU	Uncharacterised protein family (UPF0041)
TAS1c_AT5G20290.1		TAS1c	tasiRNA	AT5G20290.1	406	424	415	....((((((((((((((.&.))))))))))))))....	UAUGGUGUUGAGCUUGGGC	UUCUAAGUUCAACAUAUCG	Ribosomal protein S8e family protein
TAS1c_AT5G23540.1		TAS1c	tasiRNA	AT5G23540.1	729	751	742	(((((((...((((((((((((.&.))))))))))))---)))))))	ACGAGCUUGAGGAGAAGAUGUUA	CAAUGUCUUUUCU---AGUUCGU	Mov34/MPN/PAD-1 family protein
TAS1c_AT5G25630.1		TAS1c	tasiRNA	AT5G25630.1	1910	1930	1921	(((((((((..(((((((((.&.)))))))))..)))))))))	ACAGUUGCUGUUUUCAAUAAC	UUUAUUGAAAUAAGUAACUGU	Tetratricopeptide repeat (TPR)-like superfamily protein
TAS1c_AT5G26960.1		TAS1c	tasiRNA	AT5G26960.1	726	751	737	.(((((((((((.....(((((((..&..)))))))-----))))))))))).	GAUCGGUGGAUUGAAAAUUGGGAAUG	AUUUUCUAA-----GAUCCACCGAUA	Galactose oxidase/kelch repeat superfamily protein
TAS1c_AT5G30510.1		TAS1c	tasiRNA	AT5G30510.1	1053	1080	1071	(((((((.......((((((((((((((&))))))))))))))-------)))))))	AGGAUGUUGUCCAAGCAAAAGAGAAUGA	UUGUUUUCUUUUGC-------AUAUCCU	ribosomal protein S1
TAS1c_AT5G37720.1		TAS1c	tasiRNA	AT5G37720.1	486	507	498	((((((((.((((.(((((((.&.))))))).))))-))))))))	AGGGUGUGACAAAUGAAGAUAU	UUGUUUUCUUUUG-CAUAUCCU	ALWAYS EARLY 4
TAS1c_AT5G37720.2	Yes	TAS1c	tasiRNA	AT5G37720.2	486	507	498	((((((((.((((.(((((((.&.))))))).))))-))))))))	AGGGUGUGACAAAUGAAGAUAU	UUGUUUUCUUUUG-CAUAUCCU	ALWAYS EARLY 4
TAS1c_AT5G39570.1		TAS1c	tasiRNA	AT5G39570.1	2365	2384	2376	(((.((((((((-((((((..&..)))))).)))))))).)))	GUUGUUUGGGCG-CUUGAGUU	UUUUCAAGUCGUCUAAAGAAC	FUNCTIONS IN: molecular_function unknown; INVOLVED IN: biological_process unknown; LOCATED IN: cytosol, nucleus; EXPRESSED IN: 25 plant structures; EXPRESSED DURING: 14 growth stages; BEST Arabidopsis thaliana protein match is: glycine-rich protein (TAIR:AT3G29075.1); Has 30201 Blast hits to 17322 proteins in 780 species: Archae - 12; Bacteria - 1396; Metazoa - 17338; Fungi - 3422; Plants - 5037;…
TAS1c_AT5G42190.1		TAS1c	tasiRNA	AT5G42190.1	665	686	677	...(((.(((((((((((....&....)))))))))))-)))...	UUGCUGUCAUGUCCUCGACCCA	AUAUUCGAGGAUAUG-CAGAAA	E3 ubiquitin ligase SCF complex subunit SKP1/ASK1 family protein
TAS1c_AT5G43320.1		TAS1c	tasiRNA	AT5G43320.1	938	957	948	....(((((((((.(((((.&.))))).)))))))))....	UAUAUGCAUGUCCGGGGAUU	UAUUCCAGGAUAUGCAAAAG	casein kinase I-like 8
TAS1c_AT5G43870.1		TAS1c	tasiRNA	AT5G43870.1	1500	1519	1510	...(((((((((((((((((&)))))))))))))))))...	UCUAGCUAGAAGAGAUAUUG	CAAUGUCUUUUCUAGUUCGU	Plant protein of unknown function (DUF828) with plant pleckstrin homology-like region
TAS1c_AT5G44380.1		TAS1c	tasiRNA	AT5G44380.1	780	798	789	(((-(((((((((((((.((&)).))))))))))))).)))	GCG-AUUAGAGGAGGCGGUG	CAAUGUCUUUUCUAGUUCGU	FAD-binding Berberine family protein
TAS1c_AT5G47210.3	Yes	TAS1c	tasiRNA	AT5G47210.3	1258	1279	1268	(((-(((((((((((((..((((&))))--))))))))))))).)))	AGG-UAUGCAAAAGAAGCUGCAG	UUGU--UUUCUUUUGCAUAUCCU	Hyaluronan / mRNA binding family
TAS1c_AT5G47390.1		TAS1c	tasiRNA	AT5G47390.1	1364	1385	1376	((((((((((.(((((.(((((&))))).)))))-))))))))))	AGUUGUUGGUCACAGUAACUUA	UAAGUAACUGU-AUUAGCAACU	myb-like transcription factor family protein
TAS1c_AT5G47990.1		TAS1c	tasiRNA	AT5G47990.1	601	623	614	((((..((..(((((((((((((&)))))))))))))--))..))))	AGGAGUUGUUCAGAGGAGAACGG	UUGUUUUCUUUUG--CAUAUCCU	cytochrome P450, family 705, subfamily A, polypeptide 5
TAS1c_AT5G48230.1		TAS1c	tasiRNA	AT5G48230.1	1546	1567	1558	((((.(((((((.((((((.((&)).)))))).)))))))-))))	AGGAGUGUGCAACGGAGGAGGA	UUGUUUUCUUUUGCAUA-UCCU	acetoacetyl-CoA thiolase 2
TAS1c_AT5G48230.2		TAS1c	tasiRNA	AT5G48230.2	1474	1495	1486	((((.(((((((.((((((.((&)).)))))).)))))))-))))	AGGAGUGUGCAACGGAGGAGGA	UUGUUUUCUUUUGCAUA-UCCU	acetoacetyl-CoA thiolase 2
TAS1c_AT5G55660.1		TAS1c	tasiRNA	AT5G55660.1	989	1010	1000	((((((((((.((((((.(((.&.)))-)))))).))))))))))	GACGUAUUGGGGAGCUGUGAGU	UUUC-UAGUUCGUCGAUAUGUU	DEK domain-containing chromatin associated protein
TAS1c_AT5G57710.1	Yes	TAS1c	tasiRNA	AT5G57710.1	1205	1228	1219	(((((((((.(((..(((((((..&..)))))))..))).)))))))))	GAGCGAACUCGAAUUGACAUUGAG	UCCAAUGUCUUUUCUAGUUCGUUU	Double Clp-N motif-containing P-loop nucleoside triphosphate hydrolases superfamily protein
TAS1c_AT5G59540.1		TAS1c	tasiRNA	AT5G59540.1	1107	1128	1118	((((((((.((((.((((((((&))))))))-)))).))))))))	AGGAUAUGAAAAACGAAAACGA	UUGUUUUC-UUUUGCAUAUCCU	2-oxoglutarate (2OG) and Fe(II)-dependent oxygenase superfamily protein
TAS1c_AT5G59540.2		TAS1c	tasiRNA	AT5G59540.2	1186	1207	1197	((((((((.((((.((((((((&))))))))-)))).))))))))	AGGAUAUGAAAAACGAAAACGA	UUGUUUUC-UUUUGCAUAUCCU	2-oxoglutarate (2OG) and Fe(II)-dependent oxygenase superfamily protein
TAS1c_AT5G63840.1		TAS1c	tasiRNA	AT5G63840.1	1851	1872	1862	((((((((((((((..((((((&))))))-.))))))))))))))	UAUUGGUGGGUUUUUUGGAAAU	AUUUUC-UAAGAUCCACCGAUA	Glycosyl hydrolases family 31 protein
TAS1c_AT5G64770.1		TAS1c	tasiRNA	AT5G64770.1	247	266	257	((((((.(((((((((....&....))))))))).))))))	GCGAACAAGAAAAGACCGAU	CAAUGUCUUUUCUAGUUCGU	Encodes a root meristem growth factor (RGF). Belongs to a family of functionally redundant homologous peptides that are secreted, tyrosine-sulfated, and expressed mainly in the stem cell area and the innermost layer of central columella cells. RGFs are required for maintenance of the root stem cell niche and transit amplifying cell proliferation. Members of this family include: At5g60810 (RGF1), …
TAS1c_AT5G64840.1	Yes	TAS1c	tasiRNA	AT5G64840.1	394	414	404	....(((((((.((((((((.&.))))))))-)))))))....	UAAAGGUGGAUGCUUGGAGGU	UUUUCUAAG-AUCCACCGAUA	general control non-repressible 5
TAS1c_AT5G66570.1		TAS1c	tasiRNA	AT5G66570.1	326	346	337	(((((((.(((((((..(((.&.)))..))))))).)))))))	GUCGUCUCGGGAGCAAGUGCG	AGCAACUGUUCUUUAGACGAC	PS II oxygen-evolving complex 1
TAS1c_AT5G66590.1		TAS1c	tasiRNA	AT5G66590.1	502	522	513	.....((((((((((((((((&)))))))))))))))).....	AUAAACAAGUCGUCUGGAGAA	UUCUUUAGACGACUUGAAAAU	CAP (Cysteine-rich secretory proteins, Antigen 5, and Pathogenesis-related 1 protein) superfamily protein
TAS1c_ATMG00220.1		TAS1c	tasiRNA	ATMG00220.1	1121	1138	1129	((((.-((((((.((((((&)))))).))))))..))))	UUCUG-GGACGAGUUGGAA	UUUCAAGUCGUCUAAAGAA	apocytochrome b
TAS2_AT1G01100.1		TAS2	tasiRNA	AT1G01100.1	241	260	251	((((((.(.(((((((((((&))))))))))).)-))))))	GUUGGUGCUGGUGGUGGAGG	UUUCUACCAUCCG-AUCAAC	60S acidic ribosomal protein family
TAS2_AT1G01100.2		TAS2	tasiRNA	AT1G01100.2	277	296	287	..((((((((((((((....&....))))))))))))))..	CUGGUGGUGGAGGUGGUGCU	UAUCCCAUUUCUACCAUCUG	60S acidic ribosomal protein family
TAS2_AT1G01100.4		TAS2	tasiRNA	AT1G01100.4	261	280	271	((((((.(.(((((((((((&))))))))))).)-))))))	GUUGGUGCUGGUGGUGGAGG	UUUCUACCAUCCG-AUCAAC	60S acidic ribosomal protein family
TAS2_AT1G01240.1		TAS2	tasiRNA	AT1G01240.1	1030	1049	1040	((((((((((((((.(((((&))))).))))))))))))))	GGGUGAGACUGGGAGAUAUA	UAUAUGUUUCAGUCUUAUCC	unknown protein
TAS2_AT1G01240.2		TAS2	tasiRNA	AT1G01240.2	1110	1129	1120	((((((((((((((.(((((&))))).))))))))))))))	GGGUGAGACUGGGAGAUAUA	UAUAUGUUUCAGUCUUAUCC	unknown protein
TAS2_AT1G03860.2		TAS2	tasiRNA	AT1G03860.2	662	681	671	.((((((((((((.(((...&...)))-)))))))))))).	AGAGAUACGCAAGAUUCUGA	UUUGAA-CUUGUGUAUUUUG	prohibitin 2
TAS2_AT1G04850.1		TAS2	tasiRNA	AT1G04850.1	571	589	580	(((.((((((((((((((.&.)))))))))))))).)))	GUUAAUUGGGUGGUGGAGC	UUUCUACCAUCCGAUCAAC	ubiquitin-associated (UBA)/TS-N domain-containing protein
TAS2_AT1G05135.1		TAS2	tasiRNA	AT1G05135.1	1075	1095	1086	(((((((((.(((((.(((.(&).))).))))).)))))))))	AUAGGUGUUGGGGUAGGUGGA	UGCAUAUACUCGAAUACCUAU	pseudogene of unknown protein
TAS2_AT1G05140.1		TAS2	tasiRNA	AT1G05140.1	583	603	594	...((((..((((((((((((&))))))))))))..))))...	CGACAGUGAUAUCCCUGUAGA	UUUACGGGGAUAAGACUGAAA	Peptidase M50 family protein
TAS2_AT1G05350.1		TAS2	tasiRNA	AT1G05350.1	1482	1503	1494	.((((((((.(((((((((...&...)))))))))-)))))))).	UGUGUAUGCAAAAAGAGUGUGU	UCUUACUCUUUU-GCAUAUACU	NAD(P)-binding Rossmann-fold superfamily protein
TAS2_AT1G06430.1		TAS2	tasiRNA	AT1G06430.1	1640	1663	1654	(((((((.(....((((((((((.&.))))))))))----).)))))))	UGUUGGUGGACUCGGUGGUAGAGC	UUUCUACCAUC----CGAUCAACA	FTSH protease 8
TAS2_AT1G06530.1		TAS2	tasiRNA	AT1G06530.1	456	475	465	.(((((((((((.((.(((.&.)))-)).))))))))))).	AAGGUGGUGGAAUUGAGGAA	AUCC-CAUUUCUACCAUCUG	Tropomyosin-related
TAS2_AT1G07040.1	Yes	TAS2	tasiRNA	AT1G07040.1	631	651	642	.(((.((((((..(((((((.&.)))))))..))))))-))).	GGGAUUGGUGGUUAUGGGAUU	UAUCCCAUUUCUACCA-UCUG	unknown protein
TAS2_AT1G10150.1		TAS2	tasiRNA	AT1G10150.1	1234	1262	1253	.(((((((..........(((((((((((&)))))))))))----------))))))).	AAGAUGGUUUCGGAAUCAGGAGAUGGGGU	AUCCCAUUUCU----------ACCAUCUG	Carbohydrate-binding protein
TAS2_AT1G10590.2		TAS2	tasiRNA	AT1G10590.2	264	285	275	(((.(((((((((((((.((((&))))-))))))))))))).)))	UGGUGAUGAGACUGGAAUCAUA	UAUG-UUUCAGUCUUAUCCCCG	Nucleic acid-binding, OB-fold-like protein
TAS2_AT1G10590.3		TAS2	tasiRNA	AT1G10590.3	286	306	296	.(((((((((((((.((((..&..))))-))))))))))))).	UGAUGAGACUGGAAUCAUAAU	UAUAUG-UUUCAGUCUUAUCC	Nucleic acid-binding, OB-fold-like protein
TAS2_AT1G10950.1		TAS2	tasiRNA	AT1G10950.1	880	899	888	(((-((((((..((((((((.&.))))))))--)))))).)))	GAG-AAGAUGAUGAUCUUGAG	AUCAAGAUC--CAUCUUACUC	transmembrane nine 1
TAS2_AT1G12230.2		TAS2	tasiRNA	AT1G12230.2	1295	1313	1304	((((((..((..(((((((&)))))))..))..))))))	GGUGUUGAAGGUUAUGCGA	UUGCAUAUACUCGAAUACC	Aldolase superfamily protein
TAS2_AT1G12300.1		TAS2	tasiRNA	AT1G12300.1	1549	1569	1560	((((((((((((((.((((((&)))))).))))))))))))))	AAGAGUAAGAUGGAGCUUGAU	AUCAAGAUCCAUCUUACUCUU	Tetratricopeptide repeat (TPR)-like superfamily protein
TAS2_AT1G12620.1		TAS2	tasiRNA	AT1G12620.1	1705	1725	1716	((((((((((((((.((((((&)))))).))))))))))))))	AAGAGUAAGAUGGAGCUUGAU	AUCAAGAUCCAUCUUACUCUU	Pentatricopeptide repeat (PPR) superfamily protein
TAS2_AT1G12700.1		TAS2	tasiRNA	AT1G12700.1	1501	1521	1512	(((((((((((((((((((((&)))))))))))))))))))))	AAAGAGUAAGAUGGAUCUUGG	UCAAGAUCCAUCUUACUCUUU	ATP binding;nucleic acid binding;helicases
TAS2_AT1G12775.1	Yes	TAS2	tasiRNA	AT1G12775.1	537	559	550	....((((((((.((((((((((&)))))))))).))))))))....	AUUAGUUGAUCGAAUGGUAGAAA	UUUCUACCAUCCGAUCAACAAGU	Pentatricopeptide repeat (PPR) superfamily protein
TAS2_AT1G14610.1	Yes	TAS2	tasiRNA	AT1G14610.1	3489	3509	3498	((((((((((....(((((((&)))))))--..))))))))))	GAGUUAUAACACUAUUUUUAC	GUAAAAA--AAGUUGUAACUC	valyl-tRNA synthetase / valine--tRNA ligase (VALRS)
TAS2_AT1G14810.1		TAS2	tasiRNA	AT1G14810.1	1072	1090	1081	(((((((((-(((((((((.&.))))))))).)))))))))	GGAUAAGGC-GAGACGUGUC	UAUAUGUUUCAGUCUUAUCC	semialdehyde dehydrogenase family protein
TAS2_AT1G16720.1		TAS2	tasiRNA	AT1G16720.1	1687	1707	1698	(((((.((((((.((((((((&)))))))).)))))).)))))	GGAUGUGGCUGAUAUAUGUGU	AUAUAUGUUUCAGUCUUAUCC	high chlorophyll fluorescence phenotype 173
TAS2_AT1G17290.1		TAS2	tasiRNA	AT1G17290.1	1177	1196	1187	(((((((.((((((((....&....)))))))).)))))))	GGUGAGAAGGAUCUUGCCUU	UUAUCAAGAUCCAUCUUACU	alanine aminotransferas
TAS2_AT1G17500.1		TAS2	tasiRNA	AT1G17500.1	2223	2243	2234	(((((((((.((((((.....&.....)))))).)))))))))	GGAUAAGAUGGAAACAGCAAU	AUAUAUGUUUCAGUCUUAUCC	ATPase E1-E2 type family protein / haloacid dehalogenase-like hydrolase family protein
TAS2_AT1G20110.1		TAS2	tasiRNA	AT1G20110.1	1441	1468	1453	(((((.(((((((((......((((((.&.))))))------))))))))).)))))	GUUUCUAAGUGCACAUCAUGUGGUUCAG	UUGAACU------UGUGUAUUUUGAAAC	RING/FYVE/PHD zinc finger superfamily protein
TAS2_AT1G21670.1		TAS2	tasiRNA	AT1G21670.1	761	781	772	(((((((..((((((((....&....))))))))..)))))))	CGGGUGGCCGAGAUGGGUCGA	AUAUCCCAUUUCUACCAUCUG	LOCATED IN: cell wall, plant-type cell wall; EXPRESSED IN: 23 plant structures; EXPRESSED DURING: 14 growth stages; CONTAINS InterPro DOMAIN/s: WD40-like Beta Propeller (InterPro:IPR011659), Six-bladed beta-propeller, TolB-like (InterPro:IPR011042); BEST Arabidopsis thaliana protein match is: DPP6 N-terminal domain-like protein (TAIR:AT1G21680.1); Has 8461 Blast hits to 5060 proteins in 1257 spec…
TAS2_AT1G22190.1		TAS2	tasiRNA	AT1G22190.1	1228	1245	1237	((((((((((..-((((((&))))))...))))))))))	GUGUUCGAGUCU-UGUAAA	UUUGCAUAUACUCGAAUAC	Integrase-type DNA-binding superfamily protein
TAS2_AT1G23390.1		TAS2	tasiRNA	AT1G23390.1	1291	1311	1301	.((((((((((((((.((...&...))-)))))))))))))).	UGUGAGAUGGAUUUUAGAGGA	UUAUC-AAGAUCCAUCUUACU	Kelch repeat-containing F-box family protein
TAS2_AT1G28580.1		TAS2	tasiRNA	AT1G28580.1	699	720	710	...(((((((((.((((.((((&)))).))))-)))))))))...	GGAGUUGAUCGGUAUGGGGGGA	UUCUACCAU-CCGAUCAACAAG	GDSL-like Lipase/Acylhydrolase superfamily protein
TAS2_AT1G28580.2		TAS2	tasiRNA	AT1G28580.2	946	968	959	...(((((((((.((((.(((((&))))).))))-)))))))))...	GGAGUUGAUCGGUAUGGGGGGAA	UUUCUACCAU-CCGAUCAACAAG	GDSL-like Lipase/Acylhydrolase superfamily protein
TAS2_AT1G29900.1		TAS2	tasiRNA	AT1G29900.1	3693	3713	3703	(((((((((..((.((((((.&.))))))-))..)))))))))	UGUUGAUCGUUUGUGUGGAAC	UUUCUAC-CAUCCGAUCAACA	carbamoyl phosphate synthetase B
TAS2_AT1G29930.1		TAS2	tasiRNA	AT1G29930.1	894	914	905	(((((((((..(((((((((.&.)))))))))..)))))))))	UUCAGUCUUUGCUUCGUGAGU	UUUUACGGGGAUAAGACUGAA	chlorophyll A/B binding protein 1
TAS2_AT1G30230.1	Yes	TAS2	tasiRNA	AT1G30230.1	894	914	905	(((((((((..(((((((((.&.)))))))))..)))))))))	UUCAGUCUUUGCUUCGUGAGU	UUUUACGGGGAUAAGACUGAA	Glutathione S-transferase, C-terminal-like;Translation elongation factor EF1B/ribosomal protein S6
TAS2_AT1G32360.1		TAS2	tasiRNA	AT1G32360.1	1124	1143	1134	((((((((((((((......&......))))))))))))))	GGUGGUGGAAGUGGAAGUGG	UAUAUCCCAUUUCUACCAUC	Zinc finger (CCCH-type) family protein
TAS2_AT1G32500.1		TAS2	tasiRNA	AT1G32500.1	1776	1795	1787	.((((((((((((-(((((((&))))))).)))))))))))).	CGACGCGAUGUUU-AUGGAUU	AAUCUAUUGAACAUCGUGUUU	non-intrinsic ABC protein 6
TAS2_AT1G35180.1		TAS2	tasiRNA	AT1G35180.1	673	691	682	((((((((((((.......&.......))))))))))))	GGGUUACAACUUGUGAGCG	GUAAAAAAAGUUGUAACUC	TRAM, LAG1 and CLN8 (TLC) lipid-sensing domain containing protein
TAS2_AT1G48410.2		TAS2	tasiRNA	AT1G48410.2	2877	2897	2888	..(((((..((((((((((..&..))))))))))-.)))))..	UCGGUGGACAGAAGUGGGAAU	UAUCCCAUUUCU-ACCAUCUG	Stabilizer of iron transporter SufD / Polynucleotidyl transferase
TAS2_AT1G48410.3		TAS2	tasiRNA	AT1G48410.3	2889	2909	2900	(((((..((((((((((....&....))))))))))-.)))))	GGUGGACAGAAGUGGGAAUAU	UAUAUCCCAUUUCU-ACCAUC	Stabilizer of iron transporter SufD / Polynucleotidyl transferase
TAS2_AT1G49970.1	Yes	TAS2	tasiRNA	AT1G49970.1	606	625	615	((((-(((((((((((.((..&..))-))))))))))).))))	CAGA-GGUGGAGGUGGCGGCG	UAUC-CCAUUUCUACCAUCUG	CLP protease proteolytic subunit 1
TAS2_AT1G50480.1		TAS2	tasiRNA	AT1G50480.1	1588	1606	1597	((((((.--((((((((((((&))))))))))))...))))))	AAGGAGC--GGUGGAUCUUGG	UCAAGAUCCAUCUUACUCUUU	10-formyltetrahydrofolate synthetase
TAS2_AT1G52300.1		TAS2	tasiRNA	AT1G52300.1	286	307	298	(((.((((...((((((((((.&.))))))))))---)))).)))	CAAUGUGCCUCGCAGGUUCAAG	UUUGAACUUGU---GUAUUUUG	Zinc-binding ribosomal protein family protein
TAS2_AT1G54010.1		TAS2	tasiRNA	AT1G54010.1	989	1007	998	..(((((((..((((((((&))))))))..)))))))..	ACAUUCGAGGCUAUGCGAG	UUUGCAUAUACUCGAAUAC	GDSL-like Lipase/Acylhydrolase superfamily protein
TAS2_AT1G58290.1		TAS2	tasiRNA	AT1G58290.1	1263	1280	1271	(((--((((((((((((...&...))))))))))))..)))	GGA--GGACUGAGGCAUUUU	UAUAUGUUUCAGUCUUAUCC	Glutamyl-tRNA reductase family protein
TAS2_AT1G61730.1		TAS2	tasiRNA	AT1G61730.1	1001	1021	1010	.(((((((((.((((..((((&))))--)))).))))))))).	AAGAUGGUGGUGAUGAUGGAU	AUCC--CAUUUCUACCAUCUG	DNA-binding storekeeper protein-related transcriptional regulator
TAS2_AT1G62590.1	Yes	TAS2	tasiRNA	AT1G62590.1	587	609	600	.((.(((((((((((((((((((&))))))))))))))))))).)).	UCAAAUGGUGGAAAUGGGGUAUA	UAUAUCCCAUUUCUACCAUCUGU	pentatricopeptide (PPR) repeat-containing protein
TAS2_AT1G62860.1		TAS2	tasiRNA	AT1G62860.1	1492	1513	1504	..(((((((((((((((((((.&.)))))))))))))))))))..	AAAGUAAGAUGGAUCUUGAUAC	UUAUCAAGAUCCAUCUUACUCU	pseudogene of pentatricopeptide (PPR) repeat-containing protein
TAS2_AT1G62910.1		TAS2	tasiRNA	AT1G62910.1	534	556	547	.((.(((((.(((((((((((((&))))))))))))).))))).)).	UCAAAUGGUCGAAAUGGGAUAUA	UAUAUCCCAUUUCUACCAUCUGU	Pentatricopeptide repeat (PPR) superfamily protein
TAS2_AT1G62930.1		TAS2	tasiRNA	AT1G62930.1	1457	1477	1468	.(((((((((((((.((((((&)))))).))))))))))))).	UGGUAUUCGAGUAUCUGCAAA	UUUGCAUAUACUCGAAUACCU	Tetratricopeptide repeat (TPR)-like superfamily protein
TAS2_AT1G63080.1		TAS2	tasiRNA	AT1G63080.1	1500	1520	1511	..((((((((((((.((((((&)))))).))))))))))))..	UUGUAUUCGAGUAUCUGCAAA	UUUGCAUAUACUCGAAUACCU	Pentatricopeptide repeat (PPR) superfamily protein
TAS2_AT1G63130.1		TAS2	tasiRNA	AT1G63130.1	640	662	653	.((((((((((.(((((((((((&))))))))))).)))))))))).	UCUUGUUGGUCAGAUGGUGGAAA	UUUCUACCAUCCGAUCAACAAGU	Tetratricopeptide repeat (TPR)-like superfamily protein
TAS2_AT1G63150.1		TAS2	tasiRNA	AT1G63150.1	534	556	547	.((.(((((.(((((((((((((&))))))))))))).))))).)).	UCAAAUGGUCGAAAUGGGAUAUA	UAUAUCCCAUUUCUACCAUCUGU	Tetratricopeptide repeat (TPR)-like superfamily protein
TAS2_AT1G64190.1	Yes	TAS2	tasiRNA	AT1G64190.1	659	679	670	((((-(((((((((((.((...&...)).))))))))))).))))	GGAG-AAGGUGGAUCUGGAAAU	UUAUCAAGAUCCAUCUUACUCU	6-phosphogluconate dehydrogenase family protein
TAS2_AT1G64680.1		TAS2	tasiRNA	AT1G64680.1	212	230	221	.((((((.(((((((((((&))))))))))).)))))).	GAAGAUGGACAAGUUCGGG	UUUGAACUUGUGUAUUUUG	unknown protein
TAS2_AT1G64720.1		TAS2	tasiRNA	AT1G64720.1	1042	1062	1053	((((.((((((((((((....&....)))))))))))).))))	AGUGAGUGCAGAGGAGUUCAU	UCUUACUCUUUUGCAUAUACU	Polyketide cyclase/dehydrase and lipid transport superfamily protein
TAS2_AT1G66150.1		TAS2	tasiRNA	AT1G66150.1	2078	2096	2087	((((.(((((((((((...&...))))))))))).))))	GUGUAUGAGUAUAUGCCUC	UUUGCAUAUACUCGAAUAC	transmembrane kinase 1
TAS2_AT1G68580.2	Yes	TAS2	tasiRNA	AT1G68580.2	552	573	564	.....(((((((((((((((..&..))))))))))))))).....	CAUUAUCAGUCUUAUCUCCGGA	UACGGGGAUAAGACUGAAACAU	agenet domain-containing protein / bromo-adjacent homology (BAH) domain-containing protein
TAS2_AT1G68670.1	Yes	TAS2	tasiRNA	AT1G68670.1	316	335	326	..((((((((((((((....&....))))))))))))))..	AUGAUGGUGGAGAUGGAUUA	UAUCCCAUUUCUACCAUCUG	myb-like transcription factor family protein
TAS2_AT1G72150.1		TAS2	tasiRNA	AT1G72150.1	1790	1811	1802	.(((((((...(((((((((((&)))))))))))---))))))).	GAAAGUGCUCUACAGGUUCAAA	UUUGAACUUGU---GUAUUUUG	PATELLIN 1
TAS2_AT1G72180.1		TAS2	tasiRNA	AT1G72180.1	2707	2726	2717	(((((((((((..(((.(((&))).)))..)))))))))))	GGUGUUUGAGUUCAUGGAGA	UUUGCAUAUACUCGAAUACC	Leucine-rich receptor-like protein kinase family protein
TAS2_AT1G73500.1		TAS2	tasiRNA	AT1G73500.1	1027	1047	1038	(.(((.(((((((((((((((&))))))))))))))).))).)	UGAGUGUUGUCUCCGUAAAGA	UUUUUACGGGGAUAAGACUGA	MAP kinase kinase 9
TAS2_AT1G73885.1		TAS2	tasiRNA	AT1G73885.1	296	316	307	..((.(((.((((((((((((&))))))))))))-))).))..	UUGAAGGUGAGAAGUGGGAUG	UAUCCCAUUUCU-ACCAUCUG	unknown protein
TAS2_AT1G75800.1		TAS2	tasiRNA	AT1G75800.1	1028	1049	1037	((((((((.((((((...((((&))))---)))))).))))))))	GUGUCAUCUUUCGUUAUGUGGA	UCCA---AGCGAAUGAUGAUAC	Pathogenesis-related thaumatin superfamily protein
TAS2_AT1G76010.1		TAS2	tasiRNA	AT1G76010.1	328	347	339	(((((.((((((((-(((((.&.))))).)))))))).)))))	AGGUGAUCGAGUAU-UGCAAG	UUUGCAUAUACUCGAAUACCU	Alba DNA/RNA-binding protein
TAS2_AT2G03240.1		TAS2	tasiRNA	AT2G03240.1	2329	2356	2346	..((((((......(((((.((((((((&))))))))-)))))------))))))..	GCCAGUCUAGAGAUUAUCCGCCGUGGGA	UUUUACGG-GGAUA------AGACUGAA	EXS (ERD1/XPR1/SYG1) family protein
TAS2_AT2G07774.1		TAS2	tasiRNA	AT2G07774.1	443	467	458	(((((((((((....((((..((..&..))..))))----)))))))))))	UCCGAUCAACAACUUGGAGGGAUGG	UUGUAACUCU----UGUUGAUCGGA	unknown protein
TAS2_AT2G07783.1		TAS2	tasiRNA	AT2G07783.1	1308	1334	1325	((((((.......(((((((((((...&...)))))))))))------.))))))	CGGGGAGGGAAAGAAGACUGGAACCGU	UAUGUUUCAGUCUU------AUCCCCG	pseudogene, similar to Ccl1, blastp match of 86% identity and 6.4e-177 P-value to GP
TAS2_AT2G13360.1		TAS2	tasiRNA	AT2G13360.1	1223	1241	1232	((((((((((((.......&.......))))))))))))	GAGUUGCAACUUCUCGGGU	GUAAAAAAAGUUGUAACUC	alanine:glyoxylate aminotransferase
TAS2_AT2G13360.2		TAS2	tasiRNA	AT2G13360.2	1215	1233	1224	((((((((((((.......&.......))))))))))))	GAGUUGCAACUUCUCGGGU	GUAAAAAAAGUUGUAACUC	alanine:glyoxylate aminotransferase
TAS2_AT2G18280.1	Yes	TAS2	tasiRNA	AT2G18280.1	1735	1754	1746	...((((((((((((-((((.&.)))).))))))))))))...	AUUGUUGUAGCUCUU-UUGAA	AUCAACAAGAGUUACAACUUU	tubby like protein 2
TAS2_AT2G19760.1		TAS2	tasiRNA	AT2G19760.1	636	657	647	(((((((((((((((((.(((.&.)))-)))))))))))))))))	GUUUGAGUUUGUGUGUUCUUGU	UCAA-AAUACACAAGUUCAAAC	profilin 1
TAS2_AT2G20630.1	Yes	TAS2	tasiRNA	AT2G20630.1	1128	1146	1139	((((((((((((((((--(((&)))..))))))))))))))))	GGUGUGUGUGAGAGGG--AGA	UCUUACUCUUUUGCAUAUACU	PP2C induced by AVRRPM1
TAS2_AT2G20890.1		TAS2	tasiRNA	AT2G20890.1	588	606	597	(((((-(((((((((.....&.....))))))))).)))))	GAUGG-AGGAAUGGGCACGA	UAUAUCCCAUUUCUACCAUC	photosystem II reaction center PSB29 protein
TAS2_AT2G23600.1		TAS2	tasiRNA	AT2G23600.1	740	758	750	(((.((((((((.-((((((&))))))..)))))))).)))	GGAAGAGACUGAU-CAUAUG	UAUAUGUUUCAGUCUUAUCC	acetone-cyanohydrin lyase
TAS2_AT2G32690.1		TAS2	tasiRNA	AT2G32690.1	457	479	470	....((.(((((((((((((((.&.))))))))))))))).))....	GGAGGUGGAUUGGGUGGUGGAGC	UUUCUACCAUCCGAUCAACAAGU	glycine-rich protein 23
TAS2_AT2G32690.2	Yes	TAS2	tasiRNA	AT2G32690.2	427	449	440	....((.(((((((((((((((.&.))))))))))))))).))....	GGAGGUGGAUUGGGUGGUGGAGC	UUUCUACCAUCCGAUCAACAAGU	glycine-rich protein 23
TAS2_AT2G37035.1		TAS2	tasiRNA	AT2G37035.1	1295	1316	1304	(((((((((((((...(((((.&.)))))---)))))))))))))	CAGAUGGUAGGAGGUUUGGGAG	AUCCCA---UUUCUACCAUCUG	unknown protein
TAS2_AT2G37220.1		TAS2	tasiRNA	AT2G37220.1	541	560	551	..(((.((((((((((((..&..))))))))))))-)))..	UAUGAGUUGGAUGGUAGACC	UUUCUACCAUCCGA-UCAAC	RNA-binding (RRM/RBD/RNP motifs) family protein
TAS2_AT2G39020.1		TAS2	tasiRNA	AT2G39020.1	429	455	446	(((((((((......((((((((((((&))))))))))))------)))))))))	CCGAUUGAUGAUCCGGAGAGUUACAAU	GUUGUAACUCUU------GUUGAUCGG	Acyl-CoA N-acyltransferases (NAT) superfamily protein
TAS2_AT2G39681.1		TAS2	tasiRNA	AT2G39681.1	520	542	533	.((((((((((((((((((((((&)))))))))))))))))))))).	CCAGAUGGUAGAAAUGGGAUAUA	UAUAUCCCAUUUCUACCAUCUGU	TAS2; other RNA
TAS2_AT2G40230.1		TAS2	tasiRNA	AT2G40230.1	1192	1209	1201	...((((((-(((((((((&))))))))).))))))...	UCAGAUCGG-UGGUGGAAG	UUUCUACCAUCCGAUCAAC	HXXXD-type acyl-transferase family protein
TAS2_AT2G41950.1		TAS2	tasiRNA	AT2G41950.1	421	443	434	....((((((((..((((((((.&.))))))))..))))))))....	AUUCGUUGAUCGUUUGGUAGAAU	UUUCUACCAUCCGAUCAACAAGU	unknown protein
TAS2_AT2G42590.1		TAS2	tasiRNA	AT2G42590.1	451	472	463	(((((((((.((((((.((((.&.)))).)))))).)))))))))	GAGUAUAUGGAGAAGGUUGAGU	UCUUACUCUUUUGCAUAUACUC	general regulatory factor 9
TAS2_AT2G42590.2		TAS2	tasiRNA	AT2G42590.2	304	322	313	(((((((.((.(((((((.&.))))))).)).)))))))	GUUGAUCUGACGGUGGAAG	UUUCUACCAUCCGAUCAAC	general regulatory factor 9
TAS2_AT2G42590.3		TAS2	tasiRNA	AT2G42590.3	451	472	463	(((((((((.((((((.((((.&.)))).)))))).)))))))))	GAGUAUAUGGAGAAGGUUGAGU	UCUUACUCUUUUGCAUAUACUC	general regulatory factor 9
TAS2_AT2G43050.1	Yes	TAS2	tasiRNA	AT2G43050.1	1367	1385	1376	.(((((((((((((.....&.....))))))))))))).	CUUGGUCGGGUGGUUUCGG	UUUCUACCAUCCGAUCAAC	Plant invertase/pectin methylesterase inhibitor superfamily
TAS2_AT2G43090.2		TAS2	tasiRNA	AT2G43090.2	421	441	432	(((...(((..((((((((((&))))))))))..)))...)))	GCAGUGGUGGCUCAGUCUUAU	AUAAGACUGAAACAUAUAUGU	Aconitase/3-isopropylmalate dehydratase protein
TAS2_AT2G43630.1		TAS2	tasiRNA	AT2G43630.1	415	434	425	((((((((.((((.(((((.&.))))).)))).))))))))	GAUGGUAGUGAUGAGAUAUC	UAUAUCCCAUUUCUACCAUC	FUNCTIONS IN: molecular_function unknown; INVOLVED IN: biological_process unknown; LOCATED IN: chloroplast thylakoid membrane, chloroplast, nucleus, chloroplast envelope; EXPRESSED IN: 22 plant structures; EXPRESSED DURING: 13 growth stages; BEST Arabidopsis thaliana protein match is: glycine-rich protein (TAIR:AT3G59640.2); Has 67 Blast hits to 67 proteins in 20 species: Archae - 0; Bacteria - 4…
TAS2_AT2G43750.1		TAS2	tasiRNA	AT2G43750.1	974	994	983	(..(((((((..((((((((.&.))))))))--)))))))..)	GGGGAUUGGAACUGGUGGAAC	UUUCUACCA--UCCGAUCAAC	O-acetylserine (thiol) lyase B
TAS2_AT2G45470.1		TAS2	tasiRNA	AT2G45470.1	918	936	928	..((((((-(((((-((((((&)))))).))))).))))))..	CCUCUACC-UCCGG-CGACGA	UUGUUGAUCGGAUGGUAGAAA	FASCICLIN-like arabinogalactan protein 8
TAS2_AT3G02300.1		TAS2	tasiRNA	AT3G02300.1	1309	1327	1318	..((((((((.(((((((.&.))))))).))))))))..	AAAUCGUCAUAUGCUUGGU	UCCAAGCGAAUGAUGAUAC	Regulator of chromosome condensation (RCC1) family protein
TAS2_AT3G03380.1	Yes	TAS2	tasiRNA	AT3G03380.1	2565	2586	2577	((((((.(.(((((((((((..&..))))))))))).).))))))	AGGUAUCCCAGUAUAUGCAAUC	UUUUGCAUAUACUCGAAUACCU	DegP protease 7
TAS2_AT3G04550.1		TAS2	tasiRNA	AT3G04550.1	435	456	447	..(((..(((((((((((((..&..)))))))))))))-.)))..	AAUCGUCGGUGCGCAAGUUCGU	UUGAACUUGUGUAUU-UUGAAA	unknown protein
TAS2_AT3G05560.2	Yes	TAS2	tasiRNA	AT3G05560.2	1784	1808	1799	(((((((((.((...((((((((((&))))))))))---))-)))))))))	ACAUGUAUGCUUGUCUUAGUCUUAU	AUAAGACUGA---AA-CAUAUAUGU	Ribosomal L22e protein family
TAS2_AT3G05835.1	Yes	TAS2	tasiRNA	AT3G05835.1	39	59	50	...(((((..(((((((((((&)))))))))))..)))))...	AGCCGAAGGUCGCGGGUUCGA	UUGAACUUGUGUAUUUUGAAA	pre-tRNA
TAS2_AT3G06390.1		TAS2	tasiRNA	AT3G06390.1	634	654	645	(((((..((((((((((((((&))))))))))))))..)))))	GUUUUAUCCAUCUGGUCAGCA	UGUUGAUCGGAUGGUAGAAAC	Uncharacterised protein family (UPF0497)
TAS2_AT3G06483.1		TAS2	tasiRNA	AT3G06483.1	1311	1330	1321	.((((((((.(.(((((((.&.))))))).).)))))))).	UAUGGUAGAUGAGGGAUAUC	UAUAUCCCAUUUCUACCAUC	pyruvate dehydrogenase kinase
TAS2_AT3G07480.1	Yes	TAS2	tasiRNA	AT3G07480.1	417	438	429	((((((((((.((((.((((..&..)))).)))).))))))))))	GAGUAUGUGCUGAAGCGUAGCU	UCUUACUCUUUUGCAUAUACUC	2Fe-2S ferredoxin-like superfamily protein
TAS2_AT3G07780.1		TAS2	tasiRNA	AT3G07780.1	1642	1667	1657	(((....(((((((((((((.((((.&.))))-)))))))))))))----)))	CAGGAAAGUGGUGGGAAUGGUGGUGA	AUAUC-CCAUUUCUACCAU----CUG	Protein of unknown function (DUF1423)
TAS2_AT3G08530.1		TAS2	tasiRNA	AT3G08530.1	3055	3074	3064	.((((((((....(((((((&)))))))-...)))))))).	UGGAUGGUGAUCUGUGGGAU	AUCCCAU-UUCUACCAUCUG	Clathrin, heavy chain
TAS2_AT3G10020.1		TAS2	tasiRNA	AT3G10020.1	342	359	351	..(((((((((((-((((.&.)))).)))))))))))..	CCUGAUCGGAUGG-AGGAU	UUUCUACCAUCCGAUCAAC	unknown protein
TAS2_AT3G10020.2		TAS2	tasiRNA	AT3G10020.2	342	359	351	..(((((((((((-((((.&.)))).)))))))))))..	CCUGAUCGGAUGG-AGGAU	UUUCUACCAUCCGAUCAAC	unknown protein
TAS2_AT3G10420.1		TAS2	tasiRNA	AT3G10420.1	2223	2241	2233	((((((((((.-(((((...&...)))))..))))))))))	CAGAUGGUAGC-AUGGGGAC	UAUCCCAUUUCUACCAUCUG	P-loop containing nucleoside triphosphate hydrolases superfamily protein
TAS2_AT3G12740.1		TAS2	tasiRNA	AT3G12740.1	1013	1035	1026	(((((...((.((((((((((((&)))))))))))).))-..)))))	GAGUGACUUGGAGAAGGGUGAGA	UCUUACUCUUUUGCA-UAUACUC	ALA-interacting subunit 1
TAS2_AT3G12780.1		TAS2	tasiRNA	AT3G12780.1	1270	1291	1283	(((..(((((((((((-(((((.&.))))).)))))))))))--)))	CGGAUGGAUGGGACUG-GACAUU	UAUGUUUCAGUCUUAUCC--CCG	phosphoglycerate kinase 1
TAS2_AT3G12800.1		TAS2	tasiRNA	AT3G12800.1	751	770	761	.((.(((..(((((((((((&)))))))))))-.))).)).	AAGUUGGAGAGAAGUGGGAU	AUCCCAUUUCU-ACCAUCUG	short-chain dehydrogenase-reductase B
TAS2_AT3G15055.1	Yes	TAS2	tasiRNA	AT3G15055.1	39	59	50	...(((((..(((((((((((&)))))))))))..)))))...	AGCCGAAGGUCGCGGGUUCGA	UUGAACUUGUGUAUUUUGAAA	pre-tRNA
TAS2_AT3G15090.1		TAS2	tasiRNA	AT3G15090.1	1232	1252	1243	...(((((((((((.(((.((&)).))).)))))))))))...	UCCGGGUAAGGUGGUUCUAGA	UCAAGAUCCAUCUUACUCUUU	GroES-like zinc-binding alcohol dehydrogenase family protein
TAS2_AT3G16400.1	Yes	TAS2	tasiRNA	AT3G16400.1	731	760	742	(((((((((((((((.........((((((&))))))---------)))))))))))))))	GGGGCCUAUGUUUCUUUGUCAUCCACUAUC	GAUGGU---------AGAAACAUAGGUCUU	nitrile specifier protein 1
TAS2_AT3G16470.1		TAS2	tasiRNA	AT3G16470.1	1006	1030	1017	.(((((((((((.....(((((((.&.)))))))----.))))))))))).	GAGAUGGUGGAGUUGCUUGGGAUGA	AUAUCCCA----UUUCUACCAUCUG	Mannose-binding lectin superfamily protein
TAS2_AT3G16470.2		TAS2	tasiRNA	AT3G16470.2	1011	1036	1023	.(((((((((((.....(((((((..&..)))))))----.))))))))))).	GAGAUGGUGGAGUUGCUUGGGAUGAU	UAUAUCCCA----UUUCUACCAUCUG	Mannose-binding lectin superfamily protein
TAS2_AT3G16470.3		TAS2	tasiRNA	AT3G16470.3	940	965	952	.(((((((((((.....(((((((..&..)))))))----.))))))))))).	GAGAUGGUGGAGUUGCUUGGGAUGAU	UAUAUCCCA----UUUCUACCAUCUG	Mannose-binding lectin superfamily protein
TAS2_AT3G17050.1		TAS2	tasiRNA	AT3G17050.1	1709	1728	1718	(((((((((((..(((.(((&)))-)))..)))))))))))	CAGGUGGUGGAUUUGGCGGU	AUC-CCAUUUCUACCAUCUG	transposable element gene
TAS2_AT3G17390.1		TAS2	tasiRNA	AT3G17390.1	1428	1449	1439	((((((((((((.(((((....&....)))))-))))))))))))	UCAGUCUUGUUCUCUGUAUUUU	UUUUUACGG-GGAUAAGACUGA	S-adenosylmethionine synthetase family protein
TAS2_AT3G18140.1	Yes	TAS2	tasiRNA	AT3G18140.1	506	525	517	.(((((((((((.(((((-((&)).))))).))))))))))).	CAGACCUGUGUUGUUGCC-UC	GAUGGUAGAAACAUAGGUCUU	Transducin/WD40 repeat-like superfamily protein
TAS2_AT3G18140.2	Yes	TAS2	tasiRNA	AT3G18140.2	506	525	517	.(((((((((((.(((((-((&)).))))).))))))))))).	CAGACCUGUGUUGUUGCC-UC	GAUGGUAGAAACAUAGGUCUU	Transducin/WD40 repeat-like superfamily protein
TAS2_AT3G19450.1		TAS2	tasiRNA	AT3G19450.1	484	504	495	.(((((.((((((((((((..&..)))))))))))).))))).	GAGGUGUUGGAAGUGGGAUCA	AUAUCCCAUUUCUACCAUCUG	GroES-like zinc-binding alcohol dehydrogenase family protein
TAS2_AT3G19680.1		TAS2	tasiRNA	AT3G19680.1	1113	1132	1122	.(((((--(((((.((((((((&))))))))-)))))..))))).	UGGGGA--AGACUAGAAGCAUG	UAUGUUUC-AGUCUUAUCCCCG	Protein of unknown function (DUF1005)
TAS2_AT3G19820.1		TAS2	tasiRNA	AT3G19820.1	1447	1467	1458	(((((((..((((((((....&....))))))))..)))))))	GAAGAGUUUGAUGGAUCAGAA	UCAAGAUCCAUCUUACUCUUU	cell elongation protein / DWARF1 / DIMINUTO (DIM)
TAS2_AT3G19820.2		TAS2	tasiRNA	AT3G19820.2	1527	1547	1538	(((((((..((((((((....&....))))))))..)))))))	GAAGAGUUUGAUGGAUCAGAA	UCAAGAUCCAUCUUACUCUUU	cell elongation protein / DWARF1 / DIMINUTO (DIM)
TAS2_AT3G19820.3		TAS2	tasiRNA	AT3G19820.3	1449	1469	1460	(((((((..((((((((....&....))))))))..)))))))	GAAGAGUUUGAUGGAUCAGAA	UCAAGAUCCAUCUUACUCUUU	cell elongation protein / DWARF1 / DIMINUTO (DIM)
TAS2_AT3G20390.1		TAS2	tasiRNA	AT3G20390.1	121	139	132	(((((((((((-((-((((((&)))))).)).)))))))))))	GAGAGUGAGAU-GA-CUUGGU	AUCAAGAUCCAUCUUACUCUU	endoribonuclease L-PSP family protein
TAS2_AT3G20395.1	Yes	TAS2	tasiRNA	AT3G20395.1	401	424	413	((..(((((((((((..((((((.&.))))))--)))))))))))..))	CCAUUAUGGGAUUGGUUAGACCUU	UAGGUCU--UUAAUCCCAUAUAGG	RING/U-box superfamily protein
TAS2_AT3G25545.1		TAS2	tasiRNA	AT3G25545.1	285	305	296	((((((((((((((((..(((&)))..))))))))))))))))	GUCUGAUUGGCAGGAGAAACA	UGUAACUCUUGUUGAUCGGAU	unknown protein
TAS2_AT3G43520.1		TAS2	tasiRNA	AT3G43520.1	354	374	364	((((((((((.(((.((((..&..))))-))).))))))))))	GGUGGUGGAAUUGGAGGUGAU	UAUAUC-CCAUUUCUACCAUC	Transmembrane proteins 14C
TAS2_AT3G45010.1		TAS2	tasiRNA	AT3G45010.1	970	991	982	((((((((((.(((.((((((.&.)))))).)))-))))))))))	CGGAUGGUGGUGAAGGGGAUGC	AUAUCCCAUUU-CUACCAUCUG	serine carboxypeptidase-like 48
TAS2_AT3G46010.1	Yes	TAS2	tasiRNA	AT3G46010.1	709	730	721	(((((((((((((((.((((..&..)))).)))))))))))))))	GUGUUUCGGUCUUGUGUUCGAU	UACGGGGAUAAGACUGAAACAU	actin depolymerizing factor 1
TAS2_AT3G48000.1	Yes	TAS2	tasiRNA	AT3G48000.1	1693	1713	1704	.(((((.((((((((((((..&..))))))))))))-))))).	AAGAUGAGUGGGAAUGGGAGA	UAUCCCAUUUCUAC-CAUCUG	aldehyde dehydrogenase 2B4
TAS2_AT3G48990.1		TAS2	tasiRNA	AT3G48990.1	929	950	941	.(((((.(((.(((((((((((&))))))))))).)))-))))).	CUCCGGUUCAUCAGGAGUUGCA	UGUAACUCUUGUUGA-UCGGAU	AMP-dependent synthetase and ligase family protein
TAS2_AT3G49870.1		TAS2	tasiRNA	AT3G49870.1	833	853	844	..((((((((((((((((...&...))))))))))))))))..	UCCAGUCUUGUCUUUGUAUAU	UUUUACGGGGAUAAGACUGAA	ADP-ribosylation factor-like A1C
TAS2_AT3G54050.2	Yes	TAS2	tasiRNA	AT3G54050.2	374	391	382	(((((-(((((((.(((((&))))).))))))).)))))	GAGUA-UAUCAUUGGCUUG	CAAGCGAAUGAUGAUACUU	high cyclic electron flow 1
TAS2_AT3G60750.1		TAS2	tasiRNA	AT3G60750.1	1793	1813	1804	.(((((((((((((.......&.......))))))))))))).	CCGGUCUUAUCCCUUACUGUG	UUUUUACGGGGAUAAGACUGA	Transketolase
TAS2_AT3G60750.2		TAS2	tasiRNA	AT3G60750.2	1813	1833	1824	.(((((((((((((.......&.......))))))))))))).	CCGGUCUUAUCCCUUACUGUG	UUUUUACGGGGAUAAGACUGA	Transketolase
TAS2_AT3G61050.1		TAS2	tasiRNA	AT3G61050.1	1449	1468	1459	.(((((((.(((((((((..&..)))))))))-))))))).	GGGAUGGUGGGAAGUGGGCU	AUCCCAUUUCU-ACCAUCUG	Calcium-dependent lipid-binding (CaLB domain) family protein
TAS2_AT3G62560.1	Yes	TAS2	tasiRNA	AT3G62560.1	108	129	118	...(((((((((..((((((((&))))))))--)))))))))...	GAAGCGAUGUUCCUGGUGGAUU	AAUCUAUU--GAACAUCGUGUU	Ras-related small GTP-binding family protein
TAS2_AT3G62630.1		TAS2	tasiRNA	AT3G62630.1	486	507	498	..((((.(((((((((((....&....)))))))))))-))))..	CCUCAGAUCUUAUCUCCGCUUC	UUUACGGGGAUAAGA-CUGAAA	Protein of unknown function (DUF1645)
TAS2_AT4G00740.1	Yes	TAS2	tasiRNA	AT4G00740.1	1246	1269	1260	(((((((((((...(((((..(((&)))..)))))---)))))))))))	GUUUGGGCUUGAGUUGUGUGAUGA	UCAAAAUACA---CAAGUUCAAAC	S-adenosyl-L-methionine-dependent methyltransferases superfamily protein
TAS2_AT4G01150.2		TAS2	tasiRNA	AT4G01150.2	388	407	399	(((.((((((((((-((((((&)))))).)))))))))).)))	GAAAAGUGGGAUGG-UCUUGA	UCAAGAUCCAUCUUACUCUUU	unknown protein
TAS2_AT4G03280.2	Yes	TAS2	tasiRNA	AT4G03280.2	516	537	527	((((-(((((((((((.((((..&..))))-))))))))))).))))	CGGA-GGUGGAGGUGGUGGUACU	UAUAUC-CCAUUUCUACCAUCUG	photosynthetic electron transfer C
TAS2_AT4G03510.1	Yes	TAS2	tasiRNA	AT4G03510.1	780	801	792	((((((((.((.(.((((((((&)))))))).).))-))))))))	GAACACGAGUGAUGGAUAGAUU	AAUCUAUUGAACA-UCGUGUUU	RING membrane-anchor 1
TAS2_AT4G03510.2		TAS2	tasiRNA	AT4G03510.2	1312	1333	1324	((((((((.((.(.((((((((&)))))))).).))-))))))))	GAACACGAGUGAUGGAUAGAUU	AAUCUAUUGAACA-UCGUGUUU	RING membrane-anchor 1
TAS2_AT4G04610.1		TAS2	tasiRNA	AT4G04610.1	996	1011	1005	.(((((((((---(((((.&.)))))...))))))))).	GAGAUGGUGG---UGGGAA	AUCCCAUUUCUACCAUCUG	APS reductase 1
TAS2_AT4G04640.1		TAS2	tasiRNA	AT4G04640.1	1241	1259	1250	...(((((((((((((((.&.)))))))))))))))...	GCUAAUGCACAGGUUUGAU	UUUGAACUUGUGUAUUUUG	ATPase, F1 complex, gamma subunit protein
TAS2_AT4G08520.1		TAS2	tasiRNA	AT4G08520.1	453	477	465	(((((((...((((((((...((((&))))---))))))))---)))))))	GUUGAUCAAGGGAUGGUACUUGAAA	UUUC---UACCAUCC---GAUCAAC	SNARE-like superfamily protein
TAS2_AT4G10770.1		TAS2	tasiRNA	AT4G10770.1	1844	1864	1855	.(((((((((.(((((((...&...))))))).))))))))).	AACAUAUGUGAUUCGGUUACU	UAAGACUGAAACAUAUAUGUA	oligopeptide transporter 7
TAS2_AT4G13850.1		TAS2	tasiRNA	AT4G13850.1	450	467	458	(((-((((((((((((...&...)))))))))))).)))	CAG-UGGUGGAGGUGGAGG	AUCCCAUUUCUACCAUCUG	glycine-rich RNA-binding protein 2
TAS2_AT4G14580.1		TAS2	tasiRNA	AT4G14580.1	1096	1116	1107	.(((((((((((.(((((...&...))))).))))))))))).	AAGGUGGUGGGAUUGGGAAAA	AUAUCCCAUUUCUACCAUCUG	CBL-interacting protein kinase 4
TAS2_AT4G15545.1		TAS2	tasiRNA	AT4G15545.1	102	122	113	....(((((((((((((((..&..)))))))))))))))....	CAAGUUCUACCGUCCGAUCCA	UUGAUCGGAUGGUAGAAACAU	unknown protein
TAS2_AT4G17170.1		TAS2	tasiRNA	AT4G17170.1	733	753	744	(((((((.((((((((.....&.....)))))))).)))))))	CAGGUGGAAGAGAUGGAUCAA	AUAUCCCAUUUCUACCAUCUG	RAB GTPase homolog B1C
TAS2_AT4G21180.1	Yes	TAS2	tasiRNA	AT4G21180.1	636	656	648	(((((((((((..-(((.((((&)))).)))...)))))))))))	CGGAUGGUAGACA-GGGUUAUA	UAUAUCCCAUUUCUACCAUCUG	DnaJ / Sec63 Brl domains-containing protein
TAS2_AT4G24770.1		TAS2	tasiRNA	AT4G24770.1	447	470	460	(((.((((.(((((((((.(((((&)))))-))))))))).))))-)))	GAGAUGUGAGCGAAGGAGAUGAGA	UCUUA-CUCUUUUGCAUAUA-CUC	31-kDa RNA binding protein
TAS2_AT4G26520.1		TAS2	tasiRNA	AT4G26520.1	577	597	588	.((((.(((((((((......&......))))))))).)))).	ACGGUGUUAUCCCCGGAAUCA	UUUUUACGGGGAUAAGACUGA	Aldolase superfamily protein
TAS2_AT4G30960.1		TAS2	tasiRNA	AT4G30960.1	1253	1272	1264	((((..((((((((((-((((&)))).))))))))))..))))	UUUCUUGGUGCACAAG-UCGA	UUGAACUUGUGUAUUUUGAAA	SOS3-interacting protein 3
TAS2_AT4G31850.1		TAS2	tasiRNA	AT4G31850.1	2864	2885	2875	(((((((((((..((((((...&...))))))-.)))))))))))	AAGGAGUAAGACCGGAUCUCAA	UCAAGAUCC-AUCUUACUCUUU	proton gradient regulation 3
TAS2_AT4G32150.1		TAS2	tasiRNA	AT4G32150.1	861	878	870	.(((((((.---(((((((((&)))))))))....))))))).	CGGACCUAC---UCUACCAUC	GAUGGUAGAAACAUAGGUCUU	vesicle-associated membrane protein 711
TAS2_AT4G33220.1		TAS2	tasiRNA	AT4G33220.1	1159	1179	1170	((((((((((((((.......&.......))))))))))))))	UGGGGAUGGGACUGUUGUGUU	UAUGUUUCAGUCUUAUCCCCG	pectin methylesterase 44
TAS2_AT4G34100.1		TAS2	tasiRNA	AT4G34100.1	3368	3388	3379	...(((((((.((((((((((&))))))))))-)))))))...	CAGGAGAUGGUGUCUUGAUAG	UUAUCAAGAU-CCAUCUUACU	RING/U-box superfamily protein
TAS2_AT4G35100.2	Yes	TAS2	tasiRNA	AT4G35100.2	433	457	444	((((((((..((....(((((((((&)))))))))----))..))))))))	UUCGGUCUGUUCUUGGCCCGUAAGG	UUUUACGGG----GAUAAGACUGAA	plasma membrane intrinsic protein 3
TAS2_AT4G35830.1		TAS2	tasiRNA	AT4G35830.1	2542	2563	2554	....((((((((((((((....&....))))))))))))))....	AAUUUGGUGGGAAUGGGAAUCA	UAUAUCCCAUUUCUACCAUCUG	aconitase 1
TAS2_AT4G37200.1		TAS2	tasiRNA	AT4G37200.1	421	441	432	.(((((((((((((.......&.......))))))))))))).	GAAGAGUUGCGGCUGUUACUG	UAAAAAAAGUUGUAACUCUUG	Thioredoxin superfamily protein
TAS2_AT4G37925.1		TAS2	tasiRNA	AT4G37925.1	686	706	697	.(((((((((((((((.....&.....))))))))))))))).	AAGGUGGUGGAGAUGGUCAGC	AUAUCCCAUUUCUACCAUCUG	subunit NDH-M of NAD(P)H:plastoquinone dehydrogenase complex
TAS2_AT5G01740.1		TAS2	tasiRNA	AT5G01740.1	335	355	346	.(((..(((((((((((((((&)))))))))))))))..))).	CGUGAUUGCAGAAGGGUGGGA	UCUUACUCUUUUGCAUAUACU	Nuclear transport factor 2 (NTF2) family protein
TAS2_AT5G01800.1		TAS2	tasiRNA	AT5G01800.1	669	689	680	...((((((((((((...((.&.))...))))))))))))...	GAUGGUAUUCGAGUACGGGCC	UGCAUAUACUCGAAUACCUAU	saposin B domain-containing protein
TAS2_AT5G04290.1		TAS2	tasiRNA	AT5G04290.1	3917	3937	3928	..((((((((.((((((....&....)))))).))))))))..	ACGAUGGUGGUGGUGGGUCGA	AUAUCCCAUUUCUACCAUCUG	kow domain-containing transcription factor 1
TAS2_AT5G10450.2		TAS2	tasiRNA	AT5G10450.2	862	886	873	((((((((((((.....((((((..&..))))))----.))))))))))))	AUGUUUCUGCCACCAAAUCGAUCUC	UUGAUCGG----AUGGUAGAAACAU	G-box regulating factor 6
TAS2_AT5G10450.3	Yes	TAS2	tasiRNA	AT5G10450.3	1061	1085	1072	((((((((((((.....((((((..&..))))))----.))))))))))))	AUGUUUCUGCCACCAAAUCGAUCUC	UUGAUCGG----AUGGUAGAAACAU	G-box regulating factor 6
TAS2_AT5G10450.4		TAS2	tasiRNA	AT5G10450.4	967	991	978	((((((((((((.....((((((..&..))))))----.))))))))))))	AUGUUUCUGCCACCAAAUCGAUCUC	UUGAUCGG----AUGGUAGAAACAU	G-box regulating factor 6
TAS2_AT5G11740.1		TAS2	tasiRNA	AT5G11740.1	190	211	202	.((((.((((((.(((((((((&))))))))).))))))-)))).	UUUCGUGUCAGCUGGAGUUGCA	UGUAACUCUUGUUGAU-CGGAU	arabinogalactan protein 15
TAS2_AT5G13010.1		TAS2	tasiRNA	AT5G13010.1	3685	3704	3695	(((((((.(((.((((((((&)))))))).))).)))))))	AGGUGUUGGGGAGUAUGUGA	UUGCAUAUACUCGAAUACCU	RNA helicase family protein
TAS2_AT5G13020.1	Yes	TAS2	tasiRNA	AT5G13020.1	406	423	415	.((((((((((-(((((..&..))))).)))))))))).	CGGUAUCAUCA-UCGCUGA	CAAGCGAAUGAUGAUACUU	Emsy N Terminus (ENT)/ plant Tudor-like domains-containing protein
TAS2_AT5G13630.1	Yes	TAS2	tasiRNA	AT5G13630.1	3170	3188	3179	(((((..((.(((((((((&))))))))).))..)))))	GUUGAGAGGUUGGUAGAGA	UUUCUACCAUCCGAUCAAC	magnesium-chelatase subunit chlH, chloroplast, putative / Mg-protoporphyrin IX chelatase, putative (CHLH)
TAS2_AT5G13630.2	Yes	TAS2	tasiRNA	AT5G13630.2	3170	3188	3179	(((((..((.(((((((((&))))))))).))..)))))	GUUGAGAGGUUGGUAGAGA	UUUCUACCAUCCGAUCAAC	magnesium-chelatase subunit chlH, chloroplast, putative / Mg-protoporphyrin IX chelatase, putative (CHLH)
TAS2_AT5G14920.1		TAS2	tasiRNA	AT5G14920.1	882	902	893	((((((-(((.((((((((((.&.))))))))))-))).))))))	AAGGAG-AAGUGUGGAUCUUGU	UCAAGAUCCAU-CUUACUCUUU	Gibberellin-regulated family protein
TAS2_AT5G14920.2		TAS2	tasiRNA	AT5G14920.2	906	926	917	((((((-(((.((((((((((.&.))))))))))-))).))))))	AAGGAG-AAGUGUGGAUCUUGU	UCAAGAUCCAU-CUUACUCUUU	Gibberellin-regulated family protein
TAS2_AT5G15610.1	Yes	TAS2	tasiRNA	AT5G15610.1	1101	1119	1111	..((((((((((((.-((((&))))..))))))))))))..	UUGUAAGAUGGAUCA-GAUG	UAUCAAGAUCCAUCUUACUC	Proteasome component (PCI) domain protein
TAS2_AT5G19120.1		TAS2	tasiRNA	AT5G19120.1	1042	1061	1051	(((((((((((..(..((..&..))-.)..)))))))))))	GAGUGAGAUGGUGCGGUGGA	AUCA-AGAUCCAUCUUACUC	Eukaryotic aspartyl protease family protein
TAS2_AT5G19400.2	Yes	TAS2	tasiRNA	AT5G19400.2	2348	2365	2356	.(((((---((((((((((((&))))))))))))...))))).	GUUCAG---ACGCAGGUUCAA	UUGAACUUGUGUAUUUUGAAA	Telomerase activating protein Est1
TAS2_AT5G20250.1		TAS2	tasiRNA	AT5G20250.1	1611	1631	1622	((((((((((((((((...((&))...))))))))))))))))	UGGGUGGUGGUUUAGGCGGUC	GAAUACUUGAACUACCAUCUA	Raffinose synthase family protein
TAS2_AT5G20250.3		TAS2	tasiRNA	AT5G20250.3	1621	1641	1632	((((((((((((((((...((&))...))))))))))))))))	UGGGUGGUGGUUUAGGCGGUC	GAAUACUUGAACUACCAUCUA	Raffinose synthase family protein
TAS2_AT5G20650.1		TAS2	tasiRNA	AT5G20650.1	681	703	694	..((((...((((((((((((((&))))))))))))))---))))..	AUGUGUUUCUUGAGUAUAUGCAA	UUGCAUAUACUCGA---AUACCU	copper transporter 5
TAS2_AT5G21326.1	Yes	TAS2	tasiRNA	AT5G21326.1	1354	1374	1365	((((((((((((((.......&.......))))))))))))))	UAAGAGUUGCAACUGAGAUAU	UAAAAAAAGUUGUAACUCUUG	Ca2+regulated serine-threonine protein kinase family protein
TAS2_AT5G24930.1		TAS2	tasiRNA	AT5G24930.1	791	809	800	(((((((.((.(((((((.&.))))))).)).)))))))	GUUGAUCCGAAGGUGGAAU	UUUCUACCAUCCGAUCAAC	CONSTANS-like 4
TAS2_AT5G26742.1		TAS2	tasiRNA	AT5G26742.1	2250	2267	2259	(((((((((-(((.(((((&))))).))).)))))))))	GUUGAUCGG-UGGCAGAAG	UUUCUACCAUCCGAUCAAC	DEAD box RNA helicase (RH3)
TAS2_AT5G36160.1		TAS2	tasiRNA	AT5G36160.1	536	556	547	(((((((.((((((((..(((&)))..)))))))).)))))))	GGAGUUGAAGCUCUUGCGGAU	AUCAACAAGAGUUACAACUUU	Tyrosine transaminase family protein
TAS2_AT5G36700.2	Yes	TAS2	tasiRNA	AT5G36700.2	850	870	861	..(((((..((((((((((..&..))))))))))..)))))..	AUGGUUGGUGCUCUUGUUGGA	AUCAACAAGAGUUACAACUUU	2-phosphoglycolate phosphatase 1
TAS2_AT5G36790.2	Yes	TAS2	tasiRNA	AT5G36790.2	850	870	861	..(((((..((((((((((..&..))))))))))..)))))..	AUGGUUGGUGCUCUUGUUGGA	AUCAACAAGAGUUACAACUUU	Haloacid dehalogenase-like hydrolase (HAD) superfamily protein
TAS2_AT5G37720.2		TAS2	tasiRNA	AT5G37720.2	914	933	924	..((((((.((((((((((.&.))))))))))-))))))..	CGUGGUCGUGGUGGUGGAAG	UUUCUACCAUC-CGAUCAAC	ALWAYS EARLY 4
TAS2_AT5G38650.1		TAS2	tasiRNA	AT5G38650.1	306	327	318	......((((((((((((((((&))))))))))))))))......	CCUUUGAAGAUGGAUCUUGAUA	UAUCAAGAUCCAUCUUACUCUU	Proteasome maturation factor UMP1
TAS2_AT5G38660.2		TAS2	tasiRNA	AT5G38660.2	1147	1167	1158	.......((((((((((((((&)))))))))))))).......	UCCUUUGAAGAUGGAUCUUGA	UCAAGAUCCAUCUUACUCUUU	acclimation of photosynthesis to environment
TAS2_AT5G41520.1		TAS2	tasiRNA	AT5G41520.1	1369	1391	1382	(((((((.((..((((((((((.&.))))))))))-.))-)))))))	GGGUAAGCACAGGAAGCAUGUGA	AUAUAUGUUUC-AGU-CUUAUCC	RNA binding Plectin/S10 domain-containing protein
TAS2_AT5G41520.2		TAS2	tasiRNA	AT5G41520.2	1369	1391	1382	(((((((.((..((((((((((.&.))))))))))-.))-)))))))	GGGUAAGCACAGGAAGCAUGUGA	AUAUAUGUUUC-AGU-CUUAUCC	RNA binding Plectin/S10 domain-containing protein
TAS2_AT5G42270.1		TAS2	tasiRNA	AT5G42270.1	1258	1283	1267	.(((((((((((((.......((((.&.))))-------))))))))))))).	UGGGUGGUGGAAAUGAUGAGAGGGAA	AUCCC-------AUUUCUACCAUCUG	FtsH extracellular protease family
TAS2_AT5G43320.1		TAS2	tasiRNA	AT5G43320.1	1767	1785	1776	(((((.((((((((((...&...)))))))))).)))))	CAAGACACGCAAGUUCUUC	UUUGAACUUGUGUAUUUUG	casein kinase I-like 8
TAS2_AT5G44260.1	Yes	TAS2	tasiRNA	AT5G44260.1	483	503	494	((((.(((((((((..((...&...))..))))))))).))))	GGGUUUUCGAGUGUUGGCUUC	UUUGCAUAUACUCGAAUACCU	Zinc finger C-x8-C-x5-C-x3-H type family protein
TAS2_AT5G45360.1	Yes	TAS2	tasiRNA	AT5G45360.1	641	661	651	(((((((((((.....(((((&)))))-....)))))))))))	CAGAUGGUGGAUGACCGGAUA	UAUCC-CAUUUCUACCAUCUG	F-box family protein
TAS2_AT5G46860.1		TAS2	tasiRNA	AT5G46860.1	638	656	647	(((((((((((((......&......)))))))))))))	GGGUGAGGUGGAUAAGGUA	AUCAAGAUCCAUCUUACUC	Syntaxin/t-SNARE family protein
TAS2_AT5G47390.1	Yes	TAS2	tasiRNA	AT5G47390.1	2065	2084	2075	.((((.((((((((((((((&))))))))))))))-)))).	GAAGGCUGCACAAGUUUAAA	UUUGAACUUGUGUA-UUUUG	myb-like transcription factor family protein
TAS2_AT5G49430.1		TAS2	tasiRNA	AT5G49430.1	4535	4554	4544	.(((((((((..(((((((.&.)))))))-.))))))))).	AAGAUGGUAGUUGGUGGGAA	AUCCCAUU-UCUACCAUCUG	WD40/YVTN repeat-like-containing domain;Bromodomain
TAS2_AT5G51670.1		TAS2	tasiRNA	AT5G51670.1	515	538	528	(.((((((.((((((((.(((((.&.)))))-)))))))).)))))).)	AGAGAUGGAAGAAAUGGCGAUAUU	UAUAUC-CCAUUUCUACCAUCUGU	Protein of unknown function (DUF668)
TAS2_AT5G51940.1		TAS2	tasiRNA	AT5G51940.1	384	404	395	((((((((((((..((.....&.....))..))))))))))))	GGGUGAGACUGAUCCACUUGA	AUAUAUGUUUCAGUCUUAUCC	RNA polymerase Rpb6
TAS2_AT5G53350.1		TAS2	tasiRNA	AT5G53350.1	1841	1858	1850	...((((((((((-(((((&))))).))))))))))...	AGGGAUCGGAUGG-AGAAA	UUUCUACCAUCCGAUCAAC	CLP protease regulatory subunit X
TAS2_AT5G53500.1		TAS2	tasiRNA	AT5G53500.1	2293	2315	2303	((((((((.(((((((...((((&))))---))))))).))))))))	CAGGUGGUUGGGAUGGACAGAUA	UAUC---CCAUUUCUACCAUCUG	Transducin/WD40 repeat-like superfamily protein
TAS2_AT5G53530.1		TAS2	tasiRNA	AT5G53530.1	678	701	692	((((.((((..(((((((((((..&..)))))))))))--))))-))))	GAGCGGCGAUUUGUUCGGUAGAGU	AAUCUAUUGAACA--UCGU-GUUU	vacuolar protein sorting 26A
TAS2_AT5G55710.1		TAS2	tasiRNA	AT5G55710.1	412	431	422	..(((((((.(((((((((.&.)))))))))-)))))))..	GCAGGUACGUCAGGUUCAAC	UUUGAACUUG-UGUAUUUUG	FUNCTIONS IN: molecular_function unknown; INVOLVED IN: biological_process unknown; LOCATED IN: chloroplast thylakoid membrane, chloroplast; EXPRESSED IN: 23 plant structures; EXPRESSED DURING: 14 growth stages; BEST Arabidopsis thaliana protein match is: Uncharacterised conserved protein ycf60 (TAIR:AT2G47840.1); Has 1807 Blast hits to 1807 proteins in 277 species: Archae - 0; Bacteria - 0; Metaz…
TAS2_AT5G57655.1		TAS2	tasiRNA	AT5G57655.1	753	772	763	..(((.((((((((((....&....)))))))))).)))..	AAGUUGGAGUGUAUGCUUAC	UUUUGCAUAUACUCGAAUAC	xylose isomerase family protein
TAS2_AT5G57655.2		TAS2	tasiRNA	AT5G57655.2	869	887	878	..(((.((((((((((...&...)))))))))).)))..	AAGUUGGAGUGUAUGCUUA	UUUGCAUAUACUCGAAUAC	xylose isomerase family protein
TAS2_AT5G58710.1		TAS2	tasiRNA	AT5G58710.1	692	712	703	..(((((..(((((((((((.&.)))))))))))..)))))..	UAGUUUUCUCCAUCUGAUCAU	UUGAUCGGAUGGUAGAAACAU	rotamase CYP 7
TAS2_AT5G59880.1		TAS2	tasiRNA	AT5G59880.1	528	549	540	.....((((((((((((((((.&.)))))))))))))))).....	CAACCGAGAUGGAUCUUGAUGU	UUAUCAAGAUCCAUCUUACUCU	actin depolymerizing factor 3
TAS2_AT5G59880.2		TAS2	tasiRNA	AT5G59880.2	483	504	495	.....((((((((((((((((.&.)))))))))))))))).....	CAACCGAGAUGGAUCUUGAUGU	UUAUCAAGAUCCAUCUUACUCU	actin depolymerizing factor 3
TAS2_AT5G59910.1		TAS2	tasiRNA	AT5G59910.1	282	304	295	((((((((....(((((((((..&..)))))))))----))))))))	CAAGGUGCUUAAGCAAGUUCAUC	UUUGAACUUGU----GUAUUUUG	Histone superfamily protein
TAS2_AT5G60600.2		TAS2	tasiRNA	AT5G60600.2	2334	2354	2345	((((((-(((..((((((((..&..))))))))--))).))))))	GGUGGU-GAAGCGUGGGAUAGC	UAUAUCCCAU--UUCUACCAUC	4-hydroxy-3-methylbut-2-enyl diphosphate synthase
TAS2_AT5G61840.1		TAS2	tasiRNA	AT5G61840.1	1136	1156	1147	((((((..((((((((((...&...))))))))))..))))))	UCGGUUGCAUCCCUGUGAUCA	UUUUUACGGGGAUAAGACUGA	Exostosin family protein
TAS2_AT5G64610.1		TAS2	tasiRNA	AT5G64610.1	1447	1467	1458	.((((..((((((((((((..&..))))))))))))..)))).	CGCACUCUGUUCAAUAGAUCU	AAAUCUAUUGAACAUCGUGUU	histone acetyltransferase of the MYST family 1
TAS2_AT5G64740.1		TAS2	tasiRNA	AT5G64740.1	2710	2729	2719	..((((.((((((.((((((&))))))-)))))).))))..	AAUGGUGGGAUGGCUAGAAA	UUUCUA-CCAUCCGAUCAAC	cellulose synthase 6
TAS2_AT5G65430.3		TAS2	tasiRNA	AT5G65430.3	727	748	739	......((((.(((((((((((&)))))))))))-))))......	UAGCACCUACACAUCCGAUCAG	UUGAUCGGAUG-GUAGAAACAU	general regulatory factor 8
TAS2_AT5G65780.1	Yes	TAS2	tasiRNA	AT5G65780.1	1897	1917	1908	((((((....(((((((((((&)))))))))))....))))))	GUUGAUGAAUUGGUAGAAGCA	UGUUUCUACCAUCCGAUCAAC	branched-chain amino acid aminotransferase 5 / branched-chain amino acid transaminase 5 (BCAT5)
TAS2_AT5G66190.1		TAS2	tasiRNA	AT5G66190.1	1081	1104	1092	((.((((((((((((...((((((&))))))---)))))))))))).))	AGAGUAUGCAGAAGAGCUGUGGGA	UCUUAC---UCUUUUGCAUAUACU	ferredoxin-NADP(+)-oxidoreductase 1
TAS2_AT5G66190.2		TAS2	tasiRNA	AT5G66190.2	1076	1099	1087	((.((((((((((((...((((((&))))))---)))))))))))).))	AGAGUAUGCAGAAGAGCUGUGGGA	UCUUAC---UCUUUUGCAUAUACU	ferredoxin-NADP(+)-oxidoreductase 1
TAS2_AT5G66510.2	Yes	TAS2	tasiRNA	AT5G66510.2	102	124	113	((((((((((....((((((((.&.))))))))--..))))))))))	GAACACGAUGGGAACAAUGGGUA	AAUCUAUUG--AACAUCGUGUUU	gamma carbonic anhydrase 3
TAS2_AT5G66730.1		TAS2	tasiRNA	AT5G66730.1	1949	1969	1960	((((((((((((((((.....&.....))))))))))))))))	UAGGUGGUGGAGGUGGAAUCG	AUAUCCCAUUUCUACCAUCUG	C2H2-like zinc finger protein
TAS2_AT5G67200.1	Yes	TAS2	tasiRNA	AT5G67200.1	1888	1908	1899	((((((.((((((((((....&....))))))))))-))))))	GGAUGAUGACUGAAACAGCUU	UAUAUGUUUCAGUC-UUAUCC	Leucine-rich repeat protein kinase family protein
TAS2_AT5G67490.1		TAS2	tasiRNA	AT5G67490.1	466	489	479	..(((((((((((((((.((....&....))-)))))))))))))))..	GAAGGUGGUGGAGGUGGAGAGUUU	UAUAUC-CCAUUUCUACCAUCUGU	unknown protein
TAS3a_AT1G01320.1		TAS3a	tasiRNA	AT1G01320.1	4529	4549	4540	.((((((((((((((((....&....)))))))))))))))).	AAGAGGAUGAUGAGAUGGAGA	UAAACGUUUUAUUAUUUUCUC	Tetratricopeptide repeat (TPR)-like superfamily protein
TAS3a_AT1G01320.2		TAS3a	tasiRNA	AT1G01320.2	4583	4604	4595	((((((((((.(((((((....&....))))))).))))))))))	GGGUUAGAGGAAGAGGUAAAAA	UAUCUAUCUCUACCUCUAAUUC	Tetratricopeptide repeat (TPR)-like superfamily protein
TAS3a_AT1G01720.1		TAS3a	tasiRNA	AT1G01720.1	947	970	958	(((((((((((((...(((((((.&.)))))))---)))))))))))))	GAGGGAGUAGUAAUCAGAUGUUUC	UAAACGUU---UUAUUAUUUUCUC	NAC (No Apical Meristem) domain transcriptional regulator superfamily protein
TAS3a_AT1G02305.1		TAS3a	tasiRNA	AT1G02305.1	947	970	958	(((((((((((((...(((((((.&.)))))))---)))))))))))))	GAGGGAGUAGUAAUCAGAUGUUUC	UAAACGUU---UUAUUAUUUUCUC	Cysteine proteinases superfamily protein
TAS3a_AT1G03610.1		TAS3a	tasiRNA	AT1G03610.1	1116	1138	1129	.(((.((((..(((((((((((.&.)))))))))))--)))).))).	UGGUGGGGACAAGGAGAGAGUGC	UUAUUCUCUUUU--UCUUGACCU	Protein of unknown function (DUF789)
TAS3a_AT1G04550.2	Yes	TAS3a	tasiRNA	AT1G04550.2	223	243	235	((((((((((((((((-(((..&..))).))))))))))))))))	GAAUUGGAGGUGGGGA-AGAGU	UAUCUAUCUCUACCUCUAAUUC	AUX/IAA transcriptional regulator family protein
TAS3a_AT1G05135.1		TAS3a	tasiRNA	AT1G05135.1	988	1008	1000	((.((((((.((((-((((((.&.)))))).)))).))))))-))	GGAGGUGGAGGAGG-AGGAGGU	UUCUCCUACCUUGUCUAUC-CC	pseudogene of unknown protein
TAS3a_AT1G05340.1		TAS3a	tasiRNA	AT1G05340.1	165	185	176	(((..(((((((((((((((.&.)))))))))))))))..)))	AGGGAAAGAAGAAGAGAAUGG	UUAUUCUCUUUUUCUUGACCU	unknown protein
TAS3a_AT1G05460.1		TAS3a	tasiRNA	AT1G05460.1	2964	2994	2985	(((((((((..........(((((((((...&...)))))))))----------)))))))))	AGGUCAAGAAUGGUGGCACAAAGGAGAAAGA	UUAUUCUCUUUU----------UCUUGACCU	P-loop containing nucleoside triphosphate hydrolases superfamily protein
TAS3a_AT1G08190.1		TAS3a	tasiRNA	AT1G08190.1	3005	3026	3017	.((.(.((((((((((((((((&)))))))))))))))).)-)).	UGGAUGAGGAGGAAGAGGAUGA	UUAUUCUCUUUUUCUUGA-CCU	vacuolar protein sorting 41
TAS3a_AT1G08230.2		TAS3a	tasiRNA	AT1G08230.2	1	21	12	(((..(((((((((((((...&...)))))))))))))..)))	GGGGGGAGAGAGAGAGAAAGA	UUAUUCUCUUUUUCUUGACCU	Transmembrane amino acid transporter family protein
TAS3a_AT1G09570.2	Yes	TAS3a	tasiRNA	AT1G09570.2	1806	1826	1817	.((((((((.((((((..((.&.))..)))))).)))))))).	UGGUCAAGACAAGGAGUUUAC	UUAUUCUCUUUUUCUUGACCU	phytochrome A
TAS3a_AT1G09690.1		TAS3a	tasiRNA	AT1G09690.1	364	386	377	.(.(((((((((.((((((((((&))))))))))-))))))))).).	CUGAGGAAGAAGAAGAAUGAUGA	UCAUUAUUCU-CUUUUUCUUGAC	Translation protein SH3-like family protein
TAS3a_AT1G10150.1		TAS3a	tasiRNA	AT1G10150.1	1245	1269	1260	((((...((((((((((((......&......))))))))))))---))))	GGAAUCAGGAGAUGGGGUCAAGAGU	UUGUAAGACCCCAUCUCU---UUCU	Carbohydrate-binding protein
TAS3a_AT1G10760.1		TAS3a	tasiRNA	AT1G10760.1	2069	2089	2080	...(((((((.((((((((((&)))))))))).)))))))...	CUACUGUAGGUCGAGGAGGUG	UAUUUUCUCGUUUUACAGAUU	Pyruvate phosphate dikinase, PEP/pyruvate binding domain
TAS3a_AT1G11260.1		TAS3a	tasiRNA	AT1G11260.1	1615	1637	1626	.((((((((.....(((((((((&)))))))))--...)))))))).	UGGUCAAGGUUUGUGGAGGAUGG	UUAUUCUCU--UUUUCUUGACCU	sugar transporter 1
TAS3a_AT1G11750.1		TAS3a	tasiRNA	AT1G11750.1	165	184	175	.(((-(((..(((((((((((&)))))))))))..))).))).	GUCU-UUCCUUCUCUUCUCGA	UUGAGAAGAGAUAGAAUAGAA	CLP protease proteolytic subunit 6
TAS3a_AT1G12800.1		TAS3a	tasiRNA	AT1G12800.1	1589	1609	1600	(((((.....((((((((((.&.)))))))))).....)))))	GGGGUAAUUGGAGGUCAAGAU	UUCUUGACCUUGUAAGACCCC	Nucleic acid-binding, OB-fold-like protein
TAS3a_AT1G13020.1	Yes	TAS3a	tasiRNA	AT1G13020.1	2110	2134	2122	((.(((((((((((...(((((((.&.)))))))---))))))))))).))	GACUCUGUUCUGUUCCUUCUUCUCU	UGAGAAGA---GAUAGAAUAGAAUC	eukaryotic initiation factor 4B2
TAS3a_AT1G15390.1		TAS3a	tasiRNA	AT1G15390.1	656	678	666	((((((-((((((((((...((((&))))---)))))))))).))))))	GUCAAG-GAAAGAGGAUUGAAGUG	CAUU---AUUCUCUUUUUCUUGAC	peptide deformylase 1A
TAS3a_AT1G16180.1		TAS3a	tasiRNA	AT1G16180.1	1139	1157	1148	(((--((((((((((((((((&))))))))))))))))..)))	AGG--AAGAGAAAGAGAAUAA	UUAUUCUCUUUUUCUUGACCU	Serinc-domain containing serine and sphingolipid biosynthesis protein
TAS3a_AT1G16180.2		TAS3a	tasiRNA	AT1G16180.2	1142	1160	1151	(((--((((((((((((((((&))))))))))))))))..)))	AGG--AAGAGAAAGAGAAUAA	UUAUUCUCUUUUUCUUGACCU	Serinc-domain containing serine and sphingolipid biosynthesis protein
TAS3a_AT1G18190.1	Yes	TAS3a	tasiRNA	AT1G18190.1	1316	1336	1327	...((((((.(((((((((((&))))))))))).))))))...	CACGCUUGGCCGGAUUAGAGG	CCUCUAAUUCGUUCGAGUCAU	golgin candidate 2
TAS3a_AT1G19350.3		TAS3a	tasiRNA	AT1G19350.3	1748	1769	1760	(((((((((((((((.((.(((&))).)).)))))))))))))))	GUCGAGGAAGAGGGGUUGUUGG	UCAUUAUUCUCUUUUUCUUGAC	Brassinosteroid signalling positive regulator (BZR1) family protein
TAS3a_AT1G19715.3	Yes	TAS3a	tasiRNA	AT1G19715.3	267	288	278	...(((((((...(((((((((&)))))))))-..)))))))...	UGAAAAACGUGGAGGAAAGGGA	UCUCUUUCU-AAACGUUUUAUU	Mannose-binding lectin superfamily protein
TAS3a_AT1G20220.1	Yes	TAS3a	tasiRNA	AT1G20220.1	1106	1132	1118	((((.(((((((((((.....((((((&))))))-----)))))))))))-))))	GUCGUGGAAGAGGAGGAGGCCGUGGUG	CAUUAU-----UCUCUUUUUCU-UGAC	Alba DNA/RNA-binding protein
TAS3a_AT1G20693.1		TAS3a	tasiRNA	AT1G20693.1	596	616	607	((.(((((((((((((.((((&)))).))))))))))))).))	GUGAAGAGGAGGAGGACGAUG	CAUUAUUCUCUUUUUCUUGAC	high mobility group B2
TAS3a_AT1G23310.1		TAS3a	tasiRNA	AT1G23310.1	1886	1907	1898	.((.((((.(((((((((((((&)))))))))))))-)))).)).	CUCUUUGUGUCUCUUUUUUUUG	CAAGAAAAAGAGA-AUAAUGAA	glutamate:glyoxylate aminotransferase
TAS3a_AT1G23310.2		TAS3a	tasiRNA	AT1G23310.2	1854	1875	1866	.((.((((.(((((((((((((&)))))))))))))-)))).)).	CUCUUUGUGUCUCUUUUUUUUG	CAAGAAAAAGAGA-AUAAUGAA	glutamate:glyoxylate aminotransferase
TAS3a_AT1G23880.1	Yes	TAS3a	tasiRNA	AT1G23880.1	1240	1260	1252	((((((((.(..(((-(((((.&.))))).)))-.).))))))))	GGGAUGGAGAUCGGU-GGAGAU	UUCUCCUACC-UUGUCUAUCCC	NHL domain-containing protein
TAS3a_AT1G24530.1		TAS3a	tasiRNA	AT1G24530.1	974	995	986	.((((..((((((((((((((.&.))))))))))))))-.)))).	UGGUUUGGGAGAGAGAGGAUAC	UUAUUCUCUUUUUCU-UGACCU	Transducin/WD40 repeat-like superfamily protein
TAS3a_AT1G25440.1		TAS3a	tasiRNA	AT1G25440.1	1246	1270	1258	(((.((((((((((((...((((..&..))))---)))))))))))).)))	GAGAUGGAGGUAGAGAAGCUAGAGU	UAUCUA---UCUCUACCUCUAAUUC	B-box type zinc finger protein with CCT domain
TAS3a_AT1G29700.1		TAS3a	tasiRNA	AT1G29700.1	1220	1241	1231	((.((((((((((((.(((.((&)).)))-)))))))))))).))	GUGGAGAAGAGGAGAGAUAUUG	CAUUAU-UCUCUUUUUCUUGAC	Metallo-hydrolase/oxidoreductase superfamily protein
TAS3a_AT1G30400.2	Yes	TAS3a	tasiRNA	AT1G30400.2	3865	3886	3877	(((..(.((((((((((((...&...))))))))))))-)..)))	GGAUGGCCAUCAUCUGGAUCCA	UUUAUCUAGAUGAUG-CAUUUC	multidrug resistance-associated protein 1
TAS3a_AT1G31190.1		TAS3a	tasiRNA	AT1G31190.1	582	603	593	.(((.((((((((((((.((((&))))-)))))))))))).))).	GAUCCUCUAGAUGGAACUACAA	UUGU-GUUUUAUCUAGAUGAUG	myo-inositol monophosphatase like 1
TAS3a_AT1G31540.2	Yes	TAS3a	tasiRNA	AT1G31540.2	3454	3472	3463	...((((.(((((((((((&))))))))))).))))...	AUGAGAUUGAACACAGUGA	UUAUUGUGUUUUAUCUAGA	Disease resistance protein (TIR-NBS-LRR class) family
TAS3a_AT1G34130.1	Yes	TAS3a	tasiRNA	AT1G34130.1	2023	2044	2035	(((((((((((((((.......&.......)))))))))))))))	GGAUUGGAGGUGGAGUAUUCCC	UAUCUAUCUCUACCUCUAAUUC	staurosporin and temperature sensitive 3-like b
TAS3a_AT1G42550.1		TAS3a	tasiRNA	AT1G42550.1	2388	2407	2399	(((-(((.((((-(((((((((&))))))))).)))).))).)))	GGA-AGAGGAGG-AGGAGAAAG	UUUUCUCCUACCUUGUCUAUCC	plastid movement impaired1
TAS3a_AT1G48920.1		TAS3a	tasiRNA	AT1G48920.1	1648	1670	1661	((((((((((((.((((......&......))))-))))))))))))	AGGAAGAGAUGGAGGUCGUGGUC	UUGUAAGACC-CCAUCUCUUUCU	nucleolin like 1
TAS3a_AT1G50010.1		TAS3a	tasiRNA	AT1G50010.1	1067	1088	1079	...(((((((.((((((((((.&.))))))))))-)))))))...	AUCGAAAUGUGUUGGAGAGAGG	UCUCUUUCUAA-ACGUUUUAUU	tubulin alpha-2 chain
TAS3a_AT1G52300.1		TAS3a	tasiRNA	AT1G52300.1	383	403	394	...((((((((((((((((..&..))))))))))))))))...	GCAUCAAGGGAGAGAGAAUUC	UUAUUCUCUUUUUCUUGACCU	Zinc-binding ribosomal protein family protein
TAS3a_AT1G52347.1		TAS3a	tasiRNA	AT1G52347.1	26	46	38	.((((.(((((((((-(((((.&.))))).)))))))))-)))).	CUCUGCUUCUGUCUC-UCUCAC	UUGAGAAGAGAUAGAA-UAGAA	other RNA
TAS3a_AT1G52400.1		TAS3a	tasiRNA	AT1G52400.1	1384	1403	1394	.(((((..((((((((((((&))))))))))))-.))))).	CUUGGAGAGAAGCACAAUGA	UUAUUGUGUUUU-AUCUAGA	beta glucosidase 18
TAS3a_AT1G52400.3		TAS3a	tasiRNA	AT1G52400.3	1392	1411	1402	.(((((..((((((((((((&))))))))))))-.))))).	CUUGGAGAGAAGCACAAUGA	UUAUUGUGUUUU-AUCUAGA	beta glucosidase 18
TAS3a_AT1G54270.1		TAS3a	tasiRNA	AT1G54270.1	118	138	129	...((((.((((((((((...&...)))))))))).))))...	UGAGUCUCUCUCUACCUCAAU	UUAGAGGUAGAGAUAGAUAUC	eif4a-2
TAS3a_AT1G54270.2		TAS3a	tasiRNA	AT1G54270.2	64	84	75	...((((.((((((((((...&...)))))))))).))))...	UGAGUCUCUCUCUACCUCAAU	UUAGAGGUAGAGAUAGAUAUC	eif4a-2
TAS3a_AT1G54350.1		TAS3a	tasiRNA	AT1G54350.1	1466	1488	1479	((..((((((..(((((((((((&)))))))))))..))))))--))	GGCUGGUCUUUGGAGGUCAGGGA	UUCUUGACCUUGUAAGACC--CC	ABC transporter family protein
TAS3a_AT1G55670.1		TAS3a	tasiRNA	AT1G55670.1	650	671	662	.(((((.(((((((((((((..&..)))))))))))))-))))).	CUCUAUCUCUGUUUCUUCUUCU	UUGAGAAGAGAUAGA-AUAGAA	photosystem I subunit G
TAS3a_AT1G56110.1		TAS3a	tasiRNA	AT1G56110.1	1557	1578	1569	...((((((((((((.((((((&)))))).))))))))))))...	GAGGAGAAGAGGAGACUGAUGA	UCAUUAUUCUCUUUUUCUUGAC	homolog of nucleolar protein NOP56
TAS3a_AT1G56200.1		TAS3a	tasiRNA	AT1G56200.1	397	417	408	.(((.(((((((((((((((.&.))))))))))))))).))).	UGGUGGAGGAGGAGGGGGUGG	UUAUUCUCUUUUUCUUGACCU	embryo defective 1303
TAS3a_AT1G56200.2		TAS3a	tasiRNA	AT1G56200.2	388	408	399	.(((.(((((((((((((((.&.))))))))))))))).))).	UGGUGGAGGAGGAGGGGGUGG	UUAUUCUCUUUUUCUUGACCU	embryo defective 1303
TAS3a_AT1G56280.2		TAS3a	tasiRNA	AT1G56280.2	806	825	817	(((((((....-((((((((.&.)))))))).....)))))))	GAAUCUGGUUU-CGAGAAAAA	AUUUUCUCGUUUUACAGAUUC	drought-induced 19
TAS3a_AT1G60200.1		TAS3a	tasiRNA	AT1G60200.1	2286	2306	2297	(((..(((((((((((((...&...)))))))))))))..)))	AGGGAAAGGGAAAGGGAAAGG	UUAUUCUCUUUUUCUUGACCU	splicing factor PWI domain-containing protein / RNA recognition motif (RRM)-containing protein
TAS3a_AT1G60740.1		TAS3a	tasiRNA	AT1G60740.1	415	438	429	.((((((((.....((((((((((&))))))))))---..)))))))).	AGGGUCUUGGUAUUAGGUCAAGGA	UUCUUGACCU---UGUAAGACCCC	Thioredoxin superfamily protein
TAS3a_AT1G64770.1	Yes	TAS3a	tasiRNA	AT1G64770.1	801	820	811	(((((-((((((((((((...&...)))))))))))).)))))	GGGUC-GGAAGAAGGGGAAAA	UUAUUCUCUUUUUCUUGACCU	NDH-dependent cyclic electron flow 1
TAS3a_AT1G65580.1		TAS3a	tasiRNA	AT1G65580.1	3464	3484	3475	(((((((((...(((((((((&)))))))))...)))))))))	AGUGAGACGAACAGAAGGAGA	UCUCUUUCUAAACGUUUUAUU	Endonuclease/exonuclease/phosphatase family protein
TAS3a_AT1G65980.2		TAS3a	tasiRNA	AT1G65980.2	493	516	507	(((((((((.....((((((((((&))))))))))---..)))))))))	GGGGUCUUGGUGUUAGGUCAAGGA	UUCUUGACCU---UGUAAGACCCC	thioredoxin-dependent peroxidase 1
TAS3a_AT1G67740.1		TAS3a	tasiRNA	AT1G67740.1	534	555	546	(((.((((((((((.(((((((&))))))).))))))))))-)))	UGGUGGUCUUGCAGCGUCAGGG	UCUUGACCUUGUAAGACC-CCA	photosystem II BY
TAS3a_AT1G68590.1		TAS3a	tasiRNA	AT1G68590.1	181	200	192	...(((((((((((-((((((&)))))).)))))))))))...	AUCUCUGUAAAACG-GAAAAU	AUUUUCUCGUUUUACAGAUUC	Ribosomal protein PSRP-3/Ycf65
TAS3a_AT1G68590.2		TAS3a	tasiRNA	AT1G68590.2	182	202	194	..(((((((((((-((((((..&..)))))).)))))))))))..	UCUCUGUAAAACG-GAAAAUCA	UUAUUUUCUCGUUUUACAGAUU	Ribosomal protein PSRP-3/Ycf65
TAS3a_AT1G68830.1	Yes	TAS3a	tasiRNA	AT1G68830.1	605	626	617	((((((...((((((((((((.&.))))))))))))-..))))))	GAUUUGGAUGAACGAGAGGGUU	UAUUUUCUCGUUU-UACAGAUU	STT7 homolog STN7
TAS3a_AT1G69390.1		TAS3a	tasiRNA	AT1G69390.1	282	303	293	(((((((.(((((.((((((((&))))))))-))))).)))))))	GGUCAGGUGAAGGUUCUUGCAA	UUGUAAGG-CCUUUUCUUGACC	homologue of bacterial MinE 1
TAS3a_AT1G70060.1	Yes	TAS3a	tasiRNA	AT1G70060.1	335	354	345	.(((-(((((((((((((...&...))))))))))))).))).	UGUC-GUGGAACGAGAAAUAU	UAUUUUCUCGUUUUACAGAUU	SIN3-like 4
TAS3a_AT1G70370.1	Yes	TAS3a	tasiRNA	AT1G70370.1	1143	1163	1154	...(((((((((((((((...&...)))))))))))))))...	AAGUUGUGAAGCGAGAGAUAA	UAUUUUCUCGUUUUACAGAUU	polygalacturonase 2
TAS3a_AT1G70900.1	Yes	TAS3a	tasiRNA	AT1G70900.1	272	295	285	(((((.((((.((((((.((((((&))))))-)))))).))))-)))))	GGUUCAUGUUGUAUCUCAUUCUCA	UGAGAA-GAGAUAGAAUA-GAAUC	unknown protein
TAS3a_AT1G71410.1		TAS3a	tasiRNA	AT1G71410.1	552	573	564	(((((((((((.((((.(((((&))))).))))-)))))))))))	CUAUUUCUUUCUUGAAGGUUUU	AAAACGUUUA-GAAAGAGAUGG	ARM repeat superfamily protein
TAS3a_AT1G73660.1	Yes	TAS3a	tasiRNA	AT1G73660.1	3165	3186	3177	.((((((((.((((((((((((&))))))))))))-)))))))).	GAUUGUCUAGGAUGAAACACAG	UUGUGUUUUAUC-UAGAUGAUG	protein tyrosine kinase family protein
TAS3a_AT1G74050.1		TAS3a	tasiRNA	AT1G74050.1	430	451	442	.((((((((((((((((.....&.....)))))))))))))))).	UUCAAGGGAAAGAGAGUUGUCU	UCAUUAUUCUCUUUUUCUUGAC	Ribosomal protein L6 family protein
TAS3a_AT1G75190.1		TAS3a	tasiRNA	AT1G75190.1	358	380	371	(((((((...((((((((((...&...))))))))))--.)))))))	GAAUCUGAGGAAGACGAGGAUUA	AUUUUCUCGUUUU--ACAGAUUC	unknown protein
TAS3a_AT1G75240.1		TAS3a	tasiRNA	AT1G75240.1	209	230	220	(((((((((.(((((.((((..&..))))-))))).)))))))))	UUCUAUUCUCUCUCUCUCUCCA	UUGAGA-AGAGAUAGAAUAGAA	homeobox protein 33
TAS3a_AT1G76990.1		TAS3a	tasiRNA	AT1G76990.1	1232	1251	1242	(((.-((((((((((((((..&..))))))))))))))..)))	AGGA-GAGAAAGAGAGAGUUG	UUAUUCUCUUUUUCUUGACCU	ACT domain repeat 3
TAS3a_AT1G76990.5	Yes	TAS3a	tasiRNA	AT1G76990.5	1325	1344	1335	(((.-((((((((((((((..&..))))))))))))))..)))	AGGA-GAGAAAGAGAGAGUUG	UUAUUCUCUUUUUCUUGACCU	ACT domain repeat 3
TAS3a_AT1G78040.2	Yes	TAS3a	tasiRNA	AT1G78040.2	32	52	43	...((((((((((((((((..&..))))))))))))))))...	AGAGAGAGAAAGAGAGUGAGA	CAUUAUUCUCUUUUUCUUGAC	Pollen Ole e 1 allergen and extensin family protein
TAS3a_AT1G78370.1		TAS3a	tasiRNA	AT1G78370.1	648	670	661	.(((.((.((((((((((((((.&.))))))))))))))-))-))).	CGGUGCAUGGAGAAAGAGAGUGU	UUAUUCUCUUUUUCU-UG-ACCU	glutathione S-transferase TAU 20
TAS3a_AT1G79075.1		TAS3a	tasiRNA	AT1G79075.1	109	130	121	(((.((((((((((((((....&....))))))))))))))-)))	AGGCUUAAGAGGAAGAGACGAA	UUAUUCUCUUUUUCUUGA-CCU	other RNA
TAS3a_AT1G79075.2		TAS3a	tasiRNA	AT1G79075.2	649	670	661	(((.((((((((((((((....&....))))))))))))))-)))	AGGCUUAAGAGGAAGAGACGAA	UUAUUCUCUUUUUCUUGA-CCU	other RNA
TAS3a_AT1G79245.1	Yes	TAS3a	tasiRNA	AT1G79245.1	485	506	497	...((((((.((((((((((((&)))))))))))).))))))...	AAGAAGAAACAGAGAGUAGUGA	UCAUUAUUCUCUUUUUCUUGAC	pseudogene of unknown protein
TAS3a_AT1G79550.1		TAS3a	tasiRNA	AT1G79550.1	520	541	531	..((((((((((.((((((((.&.))))))))-))))))))))..	GCCGAGGAAGAGAAGAAUGAUC	CAUUAUUCU-CUUUUUCUUGAC	phosphoglycerate kinase
TAS3a_AT1G79550.2		TAS3a	tasiRNA	AT1G79550.2	525	546	536	..((((((((((.((((((((.&.))))))))-))))))))))..	GCCGAGGAAGAGAAGAAUGAUC	CAUUAUUCU-CUUUUUCUUGAC	phosphoglycerate kinase
TAS3a_AT2G01250.1		TAS3a	tasiRNA	AT2G01250.1	746	767	758	.(((((((((((((((......&......))))))))))))))).	CUCAAGAAGAAGAGAAAUCACU	UCAUUAUUCUCUUUUUCUUGAC	Ribosomal protein L30/L7 family protein
TAS3a_AT2G01250.2		TAS3a	tasiRNA	AT2G01250.2	667	687	678	.(((((((((((((((.....&.....))))))))))))))).	CUCAAGAAGAAGAGAAAUCAC	CAUUAUUCUCUUUUUCUUGAC	Ribosomal protein L30/L7 family protein
TAS3a_AT2G01410.1		TAS3a	tasiRNA	AT2G01410.1	810	830	819	(((((-(((((((....(((((&)))))--..))))))).)))))	GGGAU-GACGAGGAGACGGAGA	UCUCC--UACCUUGUCUAUCCC	NHL domain-containing protein
TAS3a_AT2G04390.1	Yes	TAS3a	tasiRNA	AT2G04390.1	317	337	328	...(((((((((((((.((((&)))).)))))))))))))...	GCUUCAAGAAGAAGAGCGUGA	UUAUUCUCUUUUUCUUGACCU	Ribosomal S17 family protein
TAS3a_AT2G05220.1		TAS3a	tasiRNA	AT2G05220.1	330	350	341	...(((((((((((((.((((&)))).)))))))))))))...	GCUUCAAGAAGAAGAGCGUGA	UUAUUCUCUUUUUCUUGACCU	Ribosomal S17 family protein
TAS3a_AT2G05220.2		TAS3a	tasiRNA	AT2G05220.2	325	345	336	...(((((((((((((.((((&)))).)))))))))))))...	GCUUCAAGAAGAAGAGCGUGA	UUAUUCUCUUUUUCUUGACCU	Ribosomal S17 family protein
TAS3a_AT2G10410.1		TAS3a	tasiRNA	AT2G10410.1	52	72	63	.(((.((((.(((((((((((&))))))))))).)))).))).	CUCUCUUCUCUCUCUUCUUAA	UUGAGAAGAGAUAGAAUAGAA	transposable element gene
TAS3a_AT2G13665.2	Yes	TAS3a	tasiRNA	AT2G13665.2	71	91	82	.....((((((((((((((..&..)))))))))))))).....	GAGUUUUCUAUCUCUUCUCUC	UUGAGAAGAGAUAGAAUAGAA	other RNA
TAS3a_AT2G17240.1	Yes	TAS3a	tasiRNA	AT2G17240.1	434	454	445	..((((((((((((((.....&.....))))))))))))))..	ACCAAGAAGAAGAGGAACAAC	CAUUAUUCUCUUUUUCUUGAC	unknown protein
TAS3a_AT2G17265.1		TAS3a	tasiRNA	AT2G17265.1	1024	1045	1036	(((((((((((.(((((((((.&.)))))))))-)))))))))))	GAGAAGAUGGUGGAAGCGUUUU	UAAACGUUUU-AUUAUUUUCUC	homoserine kinase
TAS3a_AT2G17350.1		TAS3a	tasiRNA	AT2G17350.1	452	473	464	((((((..(((.(((((((...&...))))))).)))..))))))	AAUCUGGAGAAGGAGAAGAGUG	UUAUUUUCUCGUUUUACAGAUU	unknown protein
TAS3a_AT2G17840.1	Yes	TAS3a	tasiRNA	AT2G17840.1	927	952	943	(((((.....((((((((((((((..&..))))))))))))))-----)))))	GUCAAAGGCUGAGAAGGAGAGUGAAG	CAUUAUUCUCUUUUUC-----UUGAC	Senescence/dehydration-associated protein-related
TAS3a_AT2G17972.1		TAS3a	tasiRNA	AT2G17972.1	255	276	267	(((.(((((((((((((((...&...)))))))))))))))-)))	GGGUUCAGGAGAAGGAGGAGGA	UUAUUCUCUUUUUCUUGA-CCU	unknown protein
TAS3a_AT2G19480.1		TAS3a	tasiRNA	AT2G19480.1	1123	1140	1132	((((-(((((((-(((((((&))))))).))))))).))))	GGAU-GACGAGG-AGGAGGA	UUCUCCUACCUUGUCUAUCC	nucleosome assembly protein 1;2
TAS3a_AT2G19480.2		TAS3a	tasiRNA	AT2G19480.2	1122	1139	1131	.((((-(((((((-(((((.&.))))).))))))).)))).	AGGAU-GACGAGG-AGGAGG	UCUCCUACCUUGUCUAUCCC	nucleosome assembly protein 1;2
TAS3a_AT2G21390.1		TAS3a	tasiRNA	AT2G21390.1	2211	2229	2220	...((((((((((((((((&))))))))))))))))...	GAGAGAUAAGACACAGUGA	UUAUUGUGUUUUAUCUAGA	Coatomer, alpha subunit
TAS3a_AT2G23350.1		TAS3a	tasiRNA	AT2G23350.1	871	890	881	((((((-(((((((((.(((.&.))).))))))))).))))))	GAUGUC-AUCUCUGCCGCUAC	UUAGAGGUAGAGAUAGAUAUC	poly(A) binding protein 4
TAS3a_AT2G24200.1		TAS3a	tasiRNA	AT2G24200.1	1581	1601	1592	.....(((((((((((((((.&.))))))))))))))).....	ACCGGUGUGGAACGAGAAGAA	AUUUUCUCGUUUUACAGAUUC	Cytosol aminopeptidase family protein
TAS3a_AT2G24200.3		TAS3a	tasiRNA	AT2G24200.3	1543	1562	1554	...(((((((.-(((((((((&)))))))))..)))))))...	UAGAGAGCGUG-AGGGAGAGA	UCUCUUUCUAAACGUUUUAUU	Cytosol aminopeptidase family protein
TAS3a_AT2G24580.1	Yes	TAS3a	tasiRNA	AT2G24580.1	1582	1603	1594	....(((((((((((((((...&...)))))))))))))))....	CCGGUGUGGAACGAGAAGAAGA	UUAUUUUCUCGUUUUACAGAUU	FAD-dependent oxidoreductase family protein
TAS3a_AT2G25670.1		TAS3a	tasiRNA	AT2G25670.1	949	970	960	(((..((((((((.(((((((.&.)))))))-))))))))..)))	AGGGAGAGAAGAAGGAGAAUGC	UUAUUCUC-UUUUUCUUGACCU	BEST Arabidopsis thaliana protein match is: copper ion binding (TAIR:AT4G32610.1); Has 43784 Blast hits to 26928 proteins in 1799 species: Archae - 86; Bacteria - 6347; Metazoa - 15971; Fungi - 5398; Plants - 1931; Viruses - 259; Other Eukaryotes - 13792 (source: NCBI BLink).
TAS3a_AT2G26140.1		TAS3a	tasiRNA	AT2G26140.1	2541	2562	2553	....((((((((((((((....&....))))))))))))))....	UUUCUCUAUCUCUAUCUCGUAC	AUUAGAGGUAGAGAUAGAUAUC	FTSH protease 4
TAS3a_AT2G27510.1		TAS3a	tasiRNA	AT2G27510.1	257	277	268	.((.(((.-((((((((((((.&.))))))))))))..)))-)).	CGGCGGUA-UACAAGGUCAAGC	UCUUGACCUUGUAAGACC-CCA	ferredoxin 3
TAS3a_AT2G27830.1		TAS3a	tasiRNA	AT2G27830.1	465	485	477	.((((((.((((((-(((((((&))))))).))))))-)))))).	UGGUCUUAACAAGG-CAGGAAA	UUUCUUGACCUUGU-AAGACCC	unknown protein
TAS3a_AT2G28470.2		TAS3a	tasiRNA	AT2G28470.2	2249	2270	2261	(((.(((((((((((.(((((.&.))))).)))))))))))-)))	GGUACAGGAAAGGGUAUUGCAU	UUGUAAGGCCUUUUCUUG-ACC	beta-galactosidase 8
TAS3a_AT2G28910.1		TAS3a	tasiRNA	AT2G28910.1	1083	1104	1095	.((((.(((((((((((.....&.....)))))))))))-)))).	CGGUCUGAGAAGAAGAGCAGGA	UUAUUCUCUUUUUCUU-GACCU	CAX interacting protein 4
TAS3a_AT2G31140.1		TAS3a	tasiRNA	AT2G31140.1	510	530	521	((((.(.(((((((((((...&...))))))))))).).))))	GGGUGAUGAAAAAGAGGAGCC	UUAUUCUCUUUUUCUUGACCU	Peptidase S24/S26A/S26B/S26C family protein
TAS3a_AT2G32690.1		TAS3a	tasiRNA	AT2G32690.1	463	485	476	((((((((.(((((((.((((..&..)))).)))))))-))))))))	GGAUUGGGUGGUGGAGCUGGAGG	UAUCUAUCUCUACC-UCUAAUUC	glycine-rich protein 23
TAS3a_AT2G32690.2		TAS3a	tasiRNA	AT2G32690.2	433	455	446	((((((((.(((((((.((((..&..)))).)))))))-))))))))	GGAUUGGGUGGUGGAGCUGGAGG	UAUCUAUCUCUACC-UCUAAUUC	glycine-rich protein 23
TAS3a_AT2G32690.3		TAS3a	tasiRNA	AT2G32690.3	488	509	500	((.(((((((.(((((((((..&..))))))))).))))))).))	GACUUGGAGGCGGAGGUGGAAU	UAUCUAUCUCUACCUCUAAUUC	glycine-rich protein 23
TAS3a_AT2G32690.4		TAS3a	tasiRNA	AT2G32690.4	468	486	478	.((((((.((((-(((((((&))))))).)))).)))))).	CGGUGGAGGGGG-AGGAGGA	UUCUCCUACCUUGUCUAUCC	glycine-rich protein 23
TAS3a_AT2G33860.1		TAS3a	tasiRNA	AT2G33860.1	1672	1693	1684	.(.(((((((((((((((((((&)))))))))))))))))))-).	AGAGGGUCUUGCAAGGUCAAGA	UCUUGACCUUGUAAGACCC-CA	Transcriptional factor B3 family protein / auxin-responsive factor AUX/IAA-related
TAS3a_AT2G35945.1		TAS3a	tasiRNA	AT2G35945.1	390	412	403	...(((.((((((((((((((..&..))))))))))))))-)))...	CUGCUGUUGAGACGAGAGGGUUA	UUAUUUUCUCGUUUUA-CAGAUU	other RNA
TAS3a_AT2G36120.1		TAS3a	tasiRNA	AT2G36120.1	473	501	484	((.(((((((((((((........((((.&.))))--------)))))))))))))-))	GGUGGUGGACAAGGUGCUGGUGCUGGAGG	UCUCC--------UACCUUGUCUAUC-CC	Glycine-rich protein family
TAS3a_AT2G36530.1		TAS3a	tasiRNA	AT2G36530.1	1187	1214	1205	(((.(((((((......(((((((((((&)))))))))))------)))))))-)))	GUCGAAGAAAGCAGGUUGGGGAGUGAUG	CAUUAUUCUCU------UUUUCUU-GAC	Enolase
TAS3a_AT2G38370.1	Yes	TAS3a	tasiRNA	AT2G38370.1	1523	1543	1535	((.((((((((((((((((-((&)).)))))))))))))))).))	GUGAAGGGAAAGAGAAUGA-GA	UCAUUAUUCUCUUUUUCUUGAC	Plant protein of unknown function (DUF827)
TAS3a_AT2G39940.1	Yes	TAS3a	tasiRNA	AT2G39940.1	1062	1081	1072	((((-(((((((((((.....&.....))))))))))).))))	GAAA-GCGUCAUCUGGGAUCA	UUUAUCUAGAUGAUGCAUUUC	RNI-like superfamily protein
TAS3a_AT2G39970.1		TAS3a	tasiRNA	AT2G39970.1	334	354	345	((((((.((((.(((((((..&..))))))).)))).))))))	GAUCUGAAGAGGGAGAAGAGG	UAUUUUCUCGUUUUACAGAUU	Mitochondrial substrate carrier family protein
TAS3a_AT2G42760.1	Yes	TAS3a	tasiRNA	AT2G42760.1	440	461	451	...(((((((((.(((((((((&)))))))))-)))))))))...	AAGAAGAAGAAGAAGAGUAAUG	CAUUAUUCU-CUUUUUCUUGAC	unknown protein
TAS3a_AT2G44310.1		TAS3a	tasiRNA	AT2G44310.1	64	85	76	((.((((((((.(((((((((.&.)))))))))-)))))))).))	GUGAAGAAAAAUGGGAGUAGUA	CAUUAUUCUC-UUUUUCUUGAC	Calcium-binding EF-hand family protein
TAS3a_AT2G47400.1		TAS3a	tasiRNA	AT2G47400.1	270	291	282	..(((((.(((((((.((((((&)))))).)))))))-)))))..	GCGGCUUGGGACGAGGUGGAGG	CCUCUAAUUCGUUC-GAGUCAU	CP12 domain-containing protein 1
TAS3a_AT2G48020.2		TAS3a	tasiRNA	AT2G48020.2	1688	1710	1701	.((((.((((.((((((((((((&))))))))))))-))))-)))).	CUCUAUUUCUAAUCUCUUCUUAA	UUGAGAAGAGAU-AGAA-UAGAA	Major facilitator superfamily protein
TAS3a_AT3G01310.2		TAS3a	tasiRNA	AT3G01310.2	850	873	864	.((((...(((((((((((((...&...)))))))))))))---)))).	CGGUCUGUAGGAGGAGGAGGAGUA	UUAUUCUCUUUUUCUU---GACCU	Phosphoglycerate mutase-like family protein
TAS3a_AT3G01780.1		TAS3a	tasiRNA	AT3G01780.1	3162	3182	3173	(((((((...(((((((....&....)))))))...)))))))	GGAUCUGGGUGACGAGACUAC	AUUUUCUCGUUUUACAGAUUC	ARM repeat superfamily protein
TAS3a_AT3G02230.1		TAS3a	tasiRNA	AT3G02230.1	1211	1232	1223	..((((((((((((((((((((&))))))))))))))))))))..	GUUUUUGUUUUGUCUUUUCUCA	UGAGAAGAGAUAGAAUAGAAUC	reversibly glycosylated polypeptide 1
TAS3a_AT3G02470.1		TAS3a	tasiRNA	AT3G02470.1	3162	3182	3173	(((((((...(((((((....&....)))))))...)))))))	GGAUCUGGGUGACGAGACUAC	AUUUUCUCGUUUUACAGAUUC	S-adenosylmethionine decarboxylase
TAS3a_AT3G02470.4	Yes	TAS3a	tasiRNA	AT3G02470.4	3162	3182	3173	(((((((...(((((((....&....)))))))...)))))))	GGAUCUGGGUGACGAGACUAC	AUUUUCUCGUUUUACAGAUUC	S-adenosylmethionine decarboxylase
TAS3a_AT3G03855.1	Yes	TAS3a	tasiRNA	AT3G03855.1	3568	3589	3580	(((((((.((((((((((....&....)))))))))).)))))))	GAUAUCUCUCUCUACCUCGCGC	AUUAGAGGUAGAGAUAGAUAUC	pseudogene of disease resistance protein
TAS3a_AT3G04260.1		TAS3a	tasiRNA	AT3G04260.1	1985	2008	1999	..(((((((((...((((((((((&))))))))))---)))))))))..	AACAAGAAGGAGAUGAGGAUGAUG	CAUUAUUCUC---UUUUUCUUGAC	plastid transcriptionally active 3
TAS3a_AT3G04920.1		TAS3a	tasiRNA	AT3G04920.1	245	265	256	((((...((((((((((((((&))))))))))))))...))))	AAGGAUGUACGAGGUCAAGGA	UUCUUGACCUUGUAAGGCCUU	Ribosomal protein S24e family protein
TAS3a_AT3G04940.1	Yes	TAS3a	tasiRNA	AT3G04940.1	1228	1250	1240	(((.(((.((((((.((((((((&))))))))-))))))-))).)))	GAUCUCUAAUCUCUAGCCUCUAA	UUAGAGGU-AGAGAU-AGAUAUC	cysteine synthase D1
TAS3a_AT3G05625.1	Yes	TAS3a	tasiRNA	AT3G05625.1	627	647	638	...((((((.((((((((...&...)))))))).))))))...	GGCCUGUGAUGCGAGAAGCUU	UAUUUUCUCGUUUUACAGAUU	Tetratricopeptide repeat (TPR)-like superfamily protein
TAS3a_AT3G06470.1		TAS3a	tasiRNA	AT3G06470.1	645	665	656	..((((.((((((((.(((((&))))).)))))))).))))..	CCCAAGUGGAAGAGAUUGGUG	CAUUAUUCUCUUUUUCUUGAC	GNS1/SUR4 membrane protein family
TAS3a_AT3G06980.1		TAS3a	tasiRNA	AT3G06980.1	2415	2435	2426	(((((..((((((((((....&....))))))))))..)))))	CUCUUCAUCUUGACCUUCUUU	UUACAAGGUCAAGAAAAAGAG	DEA(D/H)-box RNA helicase family protein
TAS3a_AT3G07190.1		TAS3a	tasiRNA	AT3G07190.1	659	679	670	((((((..((((((((((...&...))))))))))..))))))	GGGUCAUCGAAAGGAGAACUA	UUAUUCUCUUUUUCUUGACCU	B-cell receptor-associated protein 31-like
TAS3a_AT3G07460.1		TAS3a	tasiRNA	AT3G07460.1	967	989	979	.((((((((((((.(((((((((&)))))))))-)))))))))))).	UGUUCUGUUUUGUACUUUUCUCA	UGAGAAGAG-AUAGAAUAGAAUC	Protein of unknown function, DUF538
TAS3a_AT3G07780.1		TAS3a	tasiRNA	AT3G07780.1	1429	1450	1441	(..((((.((((((((((((((&)))))))))))))).))))..)	GAAGAGGUGGAGAGGAUAGUGA	UCAUUAUUCUCUUUUUCUUGAC	Protein of unknown function (DUF1423)
TAS3a_AT3G09200.1		TAS3a	tasiRNA	AT3G09200.1	260	286	277	(((((((......((((((((((((..&..))))))))))))------)))))))	GGGAAGAACACUAUGAUGAAGCGUUCC	UAAACGUUUUAUUA------UUUUCUC	Ribosomal protein L10 family protein
TAS3a_AT3G09860.1		TAS3a	tasiRNA	AT3G09860.1	442	464	455	((.(((((.(((((((((((((.&.)))))))))))))-))))).))	GAAUCUAUCUCUAUCUCUUCUUG	UGAGAAGAGAUAGA-AUAGAAUC	unknown protein
TAS3a_AT3G10720.2	Yes	TAS3a	tasiRNA	AT3G10720.2	1666	1686	1677	((((((((((((((((.....&.....))))))))))))))))	GGAUGGCUCGAAUGGAACGGU	UCUAAUUCGUUCGAGUCAUUU	Plant invertase/pectin methylesterase inhibitor superfamily
TAS3a_AT3G12320.1		TAS3a	tasiRNA	AT3G12320.1	5614	5636	5627	.(((((((....((((((((((.&.))))))))))--..))))))).	AAAUCUGUUGGUGACGAGGAGAG	AUUUUCUCGUU--UUACAGAUUC	unknown protein
[truncated: 180 more rows]

## Sheet: fbw2
Name	Unique_to_fbw2	sRNA	sRNA_type	DA_miRNA_fbw2VSCol0	Target	TStart	TStop	TSlice	Structure	sRNA_sequence	Target_sequence	Target_annotation
[truncated: 2,410 more rows]

## Sheet: hyl1
Name	Unique_to_hyl1	sRNA	sRNA_type	DA_miRNA_hyl1vsCol0	Target	TStart	TStop	TSlice	Structure	sRNA_sequence	Target_sequence	Target_annotation
[truncated: 1,972 more rows]

[truncated: 1 more sheets: fbw2hyl1]
