# Supplementary material for: The Arabidopsis F-box protein FBW2 targets AGO1 for degradation to prevent spurious loading of illegitimate small RNA
Source: Cell Rep. 2022 Apr 13;39(2):110671. doi: 10.1016/j.celrep.2022.110671 (PMC9035678; doi:10.1016/j.celrep.2022.110671)
Supplement: Table S4: Table of genotyping, RT-qPCR, and cloning primers and Northern probes, related to Figures 1B and 4F and STAR Methods [file mmc5.xlsx]

## Sheet: Feuil2
GENOTYPING PRIMERS
fbw2-1	fbw2-1_geno-f	TTAGATGGAAGAAGATTGCGAGTTTCG	(Earley et al., 2010)
	fbw2-1_geno-r	CCCGAATTAGTCAGACCACTTCTTGG	(Earley et al., 2010)
fbw2-4	fbw2.4-LP	CTTATTGGAGGGACCCTTTTG	SALK_144548
	fbw2.4-RP	TCAGCTACGTTTACCACACCC	SALK_144548
sqn-1	﻿sqn-1.dCAP.BslI F	﻿GAAAGCCCAGCTGCCTTATCTTG	Genotyping sqn-1 BslI ( Berardini et al., 2001)
	﻿sqn-1.dCAP.BslI R	﻿TCTGAGAGTAAATCAAGGTCAAA	Genotyping sqn-1 BslI ( Berardini et al., 2001)
ago1-27	ago1.27_CAPS_F	CCTGGTGAGACAAGTTTGGATC	Genotyping ago1-27 BanII
	ago1.27_CAPS_R	GGGTGAATCAACTCAGCAGTAGAAC	Genotyping ago1-27
ago1.57	sup149.1_CAPS_F	CAAAGCATTCGTCCTACACAGATGA	Genotyping ago1-57 AluI ( Derrien et al., 2018)
	sup149.1_CAPS_R	CACGATCAGCATCAGATAAAGGTC	Genotyping ago1-57
ago1-42	ago1-42_CAPS_F	GGCCTATTAGAATTCCCAACTTGCAAcC	Genotyping ago1-42
	ago1-42_CAPS_R	TTTGACTGCTGTGGCCACTC	Genotyping ago1-42
P0-myc	P0-myc_F	CCTATATCACATTTGCTCTTGACG	Genotyping XVE:P0-myc
	P0-myc_R	CCTTAAACGTGGAGTATAGAAAGG	Genotyping XVE:P0-myc
pER8	LBpER8_F	TACCCAACTTAATCGCCTTGCAGC	Genotyping pER8 internal
hyl1.2	hyl1-2_LP	AGTTCTCCCAGCGCTAATCTC	Genotyping hyl1-2 SALK_064863
	hyl1-2_RP	TTCTTGGAAATTGGATTGCAG	Genotyping hyl1-2 SALK_064863
hen1.6	hen1-6_LP	AGCAATTCCTCAAAAAGGTCC	Genotyping hen1-6 SALK_090960
	hen1-6_RP	GCCAAACATCCTGTTGAAAAG	Genotyping hen1-6 SALK_090961
NORTHERN PROBES
ath-miR168		TTCCCGACCTGCACCAAGCGA	Oligo probe for LMW Northern blot
ath-miR403		CGACTTTGTGCGTGAATCTAA	Oligo probe for LMW Northern blot
ath-miR159		TAGAGCTCCCTTCAATCCAAA	Oligo probe for LMW Northern blot
ath-U6		AGGGGCCATGCTAATCTTCTC	Oligo probe for LMW Northern blot
RT-QPCR
AGO1-LP		CGGTGGACAGAAGTGGGAAT	qPCR primers
AGO1-RP		GGTCGAGAAGTGCCCTGAAT	qPCR primers
FBW2-LP		CTTCTCCTTCATTGCACAACATGC	qPCR primers
FBW2-RP		TCAGACCACTTCTTGGCACCTTC	qPCR primers
EXP-LP At4g26410		GAGCTGAAGTGGCTTCAATGAC	qPCR primers
EXP-RP At4g26410		GGTCCGACATACCCATGATCC	qPCR primers
TIP41-LP		GTGAAAACTGTTGGAGAGAAGCAA	qPCR primers
TIP41-RP		TCAACTGGATACCCTTTCGCA	qPCR primers
CLONING PRIMERS
pENTRY(Zeo)-AGO1	md30-ago1-f	GGGGACAAGTTTGTACAAAAAAGCAGGCTTAATGGTGAGAAAGAGAAGAACG	cloning of AGO1 in pDONR Zeo
	ago1-stop-attb2r	GGGGACCACTTTGTACAAGAAAGCTGGGTATCAGCAGTAGAAC
pENTRY(221)-flag-NtAGO1	gwb1-ntago1-f	GGGGACAAGTTTGTACAAAAAAGCAGGCTCCATGGACTACAAGGATGACGATG	cloning of flagNtAGO1 (AGO1 Nicothiana benthamiana) in pDONR 221
	gwb2-ntago1-r	GGGGACCACTTTGTACAAGAAAGCTGGGTCTCTAACAATAAAACATAACCCTC
pE2N-FWB2	﻿fbw2-BamHI-fwd	CCCCCGGATCCATGGAAGAAGATTGCGAGTTTCG	cloning of FBW2 in pENTRY-2N (pE2N)
	﻿fbw2-NotI-rev	GTTTGCGGCCGCTGGAGATGGTGGCCAAATATG
pENTRY(Zeo)-FBW2	cds-fbw2-gw-b1	GGGGACAAGTTTGTACAAAAAAGCAGGCTGGATGGAAGAAGATTGCGAGTTTCG	cloning of FBW2 in pDONR Zeo
	cds-fbw2stop-gw-b2	GGGGACCACTTTGTACAAGAAAGCTGGGTGTCATGGAGATGGTGGCCAAATATG
pENTRY(221)-FBW2	cds-fbw2-gw-b1	GGGGACAAGTTTGTACAAAAAAGCAGGCTGGATGGAAGAAGATTGCGAGTTTCG	cloning of FBW2 in pDONR 221
	cds-fbw2stop-gw-b2	GGGGACCACTTTGTACAAGAAAGCTGGGTGTCATGGAGATGGTGGCCAAATATG
pENTRY(221)-iFBW2	gwb1-fbw2geno-f	GGGGACAAGTTTGTACAAAAAAGCAGGCTGGATGGAAGAAGATTGCGAG	cloning of FBW2 (FBW2 including introns) in pDONR 221
	gwb2-fbw2geno-r	GGGGACCACTTTGTACAAGAAAGCTGGGTTCATGGAGATGGTGGCCAAA
pEN-R2-FBW2-L3	cds-fbw2-gw-b2r	GGGGACAGCTTTCTTGTACAAAGTGGGGATGGAAGAAGATTGCGAGTTTCG	cloning of FBW2 in pDONR P2R-P3
	cds-fbw2-gw-b3	GGGGACAACTTTGTATAATAAAGTTGGTCATGGAGATGGTGGCCAAATATG
pEN-L4-PromFBW2-R1	attb4-pfbw2	GGGGACAACTTTGTATAGAAAAGTTGGGCGG	cloning of FBW2 promoter in pDONR P4-P1R
	attb1r-pfbw2	GGGGACTGCTTTTTTGTACAAACTTGGCTAAC
	pfbw2-gw_b4-par	GTATAGAAAAGTTGGGCGGAACCCTAGTCTGACCC
	pfbw2-gw_b1r-par	TTTGTACAAACTTGGCTAACAAATATCTGTTTCACAAAAACC
